# Supplementary material for: H3K4me2 distinguishes a distinct class of enhancers during the maternal-to-zygotic transition
Source: PLoS Biol. 2025 Jul 10;23(7):e3003239. doi: 10.1371/journal.pbio.3003239 (PMC12244696; doi:10.1371/journal.pbio.3003239)
Supplement: S1 Table — (XLSX) [file pbio.3003239.s009.xlsx]

## Sheet: C&R libraries
Sample name	GEO accession	GEO description	Stage	Mark	Antibody	Total read pairs	Yeast-aligned pairs	Zebrafish-aligned pairs	Zebrafish alignment %	Filtered mono-nucleosomal pairs
1k_k4me1_1	GSM8328157	1K-cell H3K4me1 rep 1 (ActiveMotif)	1k	H3K4me1	ActiveMotif #39297	4050040	41368	2246175	0.554606	518930
1k_k4me1_2	GSM8328158	1K-cell H3K4me1 rep 2 (ActiveMotif)	1k	H3K4me1	ActiveMotif #39297	41135175	3891	24579333	0.597526	1982641
1k_k4me1_3	GSM8328159	1K-cell H3K4me1 rep 3	1k	H3K4me1	Invitrogen #710795	4951304	1320550	687325	0.138817	84345
1k_k4me1_4	GSM8328160	1K-cell H3K4me1 rep 4	1k	H3K4me1	Invitrogen #710795	7890223	1710880	2141530	0.271416	309289
1k_k4me2_1	GSM8328161	1K-cell H3K4me2	1k	H3K4me2	Invitrogen #710796	12074435	186712	7563310	0.62639	1584734
1k_k4me3_1	GSM8328162	1K-cell H3K4me3	1k	H3K4me3	Invitrogen #711958	24668757	593574	13671068	0.554186	1887408
1k_k9ac_1	GSM8328163	1K-cell H3K9ac rep 1	1k	H3K9ac	Cell Signaling #9649	17813872	6239	13026301	0.731245	3005880
1k_k9ac_2	GSM8328164	1K-cell H3K9ac rep 2	1k	H3K9ac	Cell Signaling #9649	11046243	825580	5043484	0.456579	584161
1k_k27ac_1	GSM8328165	1K-cell H3K27ac rep 1	1k	H3K27ac	Abcam #ab4729	28724768	78421	21461027	0.747126	9089741
1k_k27ac_2	GSM8328166	1K-cell H3K27ac rep 2	1k	H3K27ac	Abcam #ab4729	11604887	778159	7282414	0.62753	1165492
1k_k56ac_1	GSM8328167	1K-cell H3K56ac	1k	H3K56ac	Invitrogen #PA5-40101	16507408	21325	4581534	0.277544	406135
1k_k64ac_1	GSM8328168	1K-cell H3K64ac rep 1	1k	H3K64ac	Abcam #ab214808	9715563	7327	6548909	0.674064	1501486
1k_k64ac_2	GSM8328169	1K-cell H3K64ac rep 2	1k	H3K64ac	Abcam #ab214808	11183976	809796	6253791	0.559174	468509
1k_k122ac_1	GSM8328170	1K-cell H3K122ac	1k	H3K122ac	Abcam #ab33309	13018135	20242	3401174	0.261264	324503
1k_h4k16ac_1	GSM8328171	1K-cell H4K16ac rep 1	1k	H4K16ac	Millipore #37707329	22811550	5091	19827468	0.869185	5474115
1k_h4k16ac_2	GSM8328172	1K-cell H4K16ac rep 2	1k	H4K16ac	Millipore #37707329	14281554	550608	10768034	0.753982	1516005
1k_igg_1	GSM8328173	1K-cell IgG rep 1	1k	Igg	Invitrogen #10500C	18300833	864579	8718127	0.476379	1435399
1k_igg_2	GSM8328174	1K-cell IgG rep 2	1k	Igg	Invitrogen #10500C	8360711	571506	1999233	0.239122	323666
dome_k4me1_1	GSM8328175	Dome H3K4me1 rep 1	dome	H3K4me1	Invitrogen #710795	13638903	333562	6011666	0.440773	650182
dome_k4me1_2	GSM8328176	Dome H3K4me1 rep 2	dome	H3K4me1	Invitrogen #710795	12427492	303455	6651817	0.53525	570143
dome_k4me1_3	GSM8328177	Dome H3K4me1 rep 3	dome	H3K4me1	Invitrogen #710795	12464563	317362	6378834	0.511758	680048
dome_k4me2_1	GSM8328178	Dome H3K4me2 rep 1	dome	H3K4me2	Invitrogen #710796	4467038	97984	2897541	0.648649	670803
dome_k4me2_2	GSM8328179	Dome H3K4me2 rep 2	dome	H3K4me2	Invitrogen #710796	6313557	244828	2507277	0.397126	284779
dome_k4me2_3	GSM8328180	Dome H3K4me2 rep 3	dome	H3K4me2	Invitrogen #710796	8918066	974715	4379077	0.491034	494849
dome_k4me3_1	GSM8328181	Dome H3K4me3 rep 1	dome	H3K4me3	Invitrogen #711958	40984115	36505	35461284	0.865245	8613125
dome_k4me3_2	GSM8328182	Dome H3K4me3 rep 2	dome	H3K4me3	Invitrogen #711958	31043992	156811	25719057	0.828471	3725020
dome_k9ac_1	GSM8328183	Dome H3K9ac rep 1	dome	H3K9ac	Cell Signaling #9649	16645644	80755	14570888	0.875357	4374464
dome_k9ac_2	GSM8328184	Dome H3K9ac rep 2	dome	H3K9ac	Cell Signaling #9649	8281860	117529	6433720	0.776845	1139023
dome_k27ac_1	GSM8328185	Dome H3K27ac rep 1	dome	H3K27ac	Abcam #ab4729	8017052	28217	6194557	0.772673	3032718
dome_k27ac_2	GSM8328186	Dome H3K27ac rep 2	dome	H3K27ac	Abcam #ab4729	17992539	43967	16383636	0.910579	7396089
dome_k27ac_3	GSM8328187	Dome H3K27ac rep 3	dome	H3K27ac	Abcam #ab4729	28137749	153117	22236810	0.790284	3878702
dome_k27ac_4	GSM8328188	Dome H3K27ac rep 4	dome	H3K27ac	Abcam #ab4729	9331267	99332	6840519	0.733075	2081198
dome_k56ac_1	GSM8328189	Dome H3K56ac	dome	H3K56ac	Invitrogen #PA5-40101	29938660	1095607	17911371	0.598269	525876
dome_k64ac_1	GSM8328190	Dome H3K64ac rep 1	dome	H3K64ac	Abcam #ab214808	7594527	99378	5304585	0.698475	566004
dome_k64ac_2	GSM8328191	Dome H3K64ac rep 2	dome	H3K64ac	Abcam #ab214808	18205980	5153	13913992	0.764254	3580060
dome_k122ac_1	GSM8328192	Dome H3K122ac	dome	H3K122ac	Abcam #ab33309	13059774	75762	11184144	0.856381	2450318
dome_h4k16ac_1	GSM8328193	Dome H4K16ac rep 1	dome	H4K16ac	Millipore #37707329	33436772	48350	30088005	0.899848	12347629
dome_h4k16ac_2	GSM8328194	Dome H4K16ac rep 2	dome	H4K16ac	Millipore #37707329	18555150	101314	16160895	0.870965	5442652
dome_ntac_1	GSM8328195	Dome H2BK16ac (N-term acetyl) rep 1	dome	H2BK16ac	Abcam #ab177427	8393669	19006	6449214	0.768343	1723700
dome_ntac_2	GSM8328196	Dome H2BK16ac (N-term acetyl) rep 2	dome	H2BK16ac	Abcam #ab177427	8352425	13687	6532773	0.782141	1818675
dome_igg_1	GSM8328197	Dome IgG rep 1	dome	Igg	Invitrogen #10500C	8697730	294126	5571680	0.64059	107098
dome_igg_2	GSM8328198	Dome IgG rep 2	dome	Igg	Invitrogen #10500C	10588308	282184	2926786	0.276417	208631
dome_k4me1_dmso_1	GSM8328199	Dome H3K4me1 DMSO rep 1	dome	H3K4me1_dmso	Invitrogen #710795	22655089	284088	15001823	0.662183	3166814
dome_k4me1_dmso_2	GSM8328200	Dome H3K4me1 DMSO rep 2	dome	H3K4me1_dmso	Invitrogen #710795	22386288	603938	14513716	0.648331	2249609
dome_k4me1_trip_1	GSM8328201	Dome H3K4me1 Triptolide rep 1	dome	H3K4me1_trip	Invitrogen #710795	12807163	394012	7062367	0.551439	1252590
dome_k4me1_trip_2	GSM8328202	Dome H3K4me1 Triptolide rep 2	dome	H3K4me1_trip	Invitrogen #710795	16104757	390034	10722962	0.665826	1930058
dome_k4me2_dmso_1	GSM8328203	Dome H3K4me2 DMSO rep 1	dome	H3K4me2_dmso	Invitrogen #710796	9512099	483126	6809715	0.7159	706801
dome_k4me2_dmso_2	GSM8328204	Dome H3K4me2 DMSO rep 2	dome	H3K4me2_dmso	Invitrogen #710796	22888032	391533	16224439	0.708861	2629800
dome_k4me2_dmso_3	GSM8328205	Dome H3K4me2 DMSO rep 3	dome	H3K4me2_dmso	Invitrogen #710796	21182619	677955	13379157	0.63161	2170775
dome_k4me2_dmso_4	GSM8328206	Dome H3K4me2 DMSO rep 4	dome	H3K4me2_dmso	Invitrogen #710796	21261607	621002	13742277	0.646342	3076910
dome_k4me2_trip_1	GSM8328207	Dome H3K4me2 Triptolide rep 1	dome	H3K4me2_trip	Invitrogen #710796	8393306	736400	5090485	0.606493	524401
dome_k4me2_trip_2	GSM8328208	Dome H3K4me2 Triptolide rep 2	dome	H3K4me2_trip	Invitrogen #710796	19919447	623938	12863303	0.645766	1496403
dome_k4me2_trip_3	GSM8328209	Dome H3K4me2 Triptolide rep 3	dome	H3K4me2_trip	Invitrogen #710796	22032340	1161198	11401494	0.517489	2143817
dome_k4me2_trip_4	GSM8328210	Dome H3K4me2 Triptolide rep 4	dome	H3K4me2_trip	Invitrogen #710796	16169819	1908894	5798684	0.358612	965085
dome_igg_dmso_1	GSM8328211	Dome IgG DMSO rep 1	dome	Igg_dmso	Invitrogen #10500C	18389722	376504	14998357	0.815584	2953993
dome_igg_dmso_2	GSM8328212	Dome IgG DMSO rep 2	dome	Igg_dmso	Invitrogen #10500C	26484517	622308	18958097	0.715818	3180911
dome_igg_trip_1	GSM8328213	Dome IgG Triptolide rep 1	dome	Igg_trip	Invitrogen #10500C	9274742	578027	5813128	0.62677	317629
dome_igg_trip_2	GSM8328214	Dome IgG Triptolide rep 2	dome	Igg_trip	Invitrogen #10500C	15661726	798129	7122306	0.454759	800066
shield_k4me1_1	GSM8328215	Shield H3K4me1 rep 1	shield	H3K4me1	Invitrogen #710795	18266955	184295	14958661	0.818892	1709969
shield_k4me1_2	GSM8328216	Shield H3K4me1 rep 2	shield	H3K4me1	Invitrogen #710795	15735808	130626	13256135	0.842418	1867528
shield_k4me2_1	GSM8328217	Shield H3K4me2 rep 1	shield	H3K4me2	Invitrogen #710796	7401492	84351	5565386	0.751928	525198
shield_k4me2_2	GSM8328218	Shield H3K4me2 rep 2	shield	H3K4me2	Invitrogen #710796	25468309	397639	17542068	0.68878	1282088
shield_k4me3_1	GSM8328219	Shield H3K4me3 rep 1	shield	H3K4me3	Invitrogen #711958	6633367	265923	3747488	0.564945	278302
shield_k4me3_2	GSM8328220	Shield H3K4me3 rep 2	shield	H3K4me3	Invitrogen #711958	8892275	256892	5256926	0.591179	214599
shield_k4me3_3	GSM8328221	Shield H3K4me3 rep 3	shield	H3K4me3	Invitrogen #711958	21998905	673796	14661889	0.666483	2633772
shield_igg_1	GSM8328222	Shield IgG rep 1	shield	Igg	Invitrogen #10500C	11656300	114510	9943771	0.853081	760477
shield_igg_2	GSM8328223	Shield IgG rep 2	shield	Igg	Invitrogen #10500C	24071619	335426	19115138	0.794094	2035098
