# Supplementary material for: H3K4me2 distinguishes a distinct class of enhancers during the maternal-to-zygotic transition
Source: PLoS Biol. 2025 Jul 10;23(7):e3003239. doi: 10.1371/journal.pbio.3003239 (PMC12244696; doi:10.1371/journal.pbio.3003239)
Supplement: S1 Data — (XLSX) [file pbio.3003239.s013.xlsx]

## Sheet: Fig1D,S1DF_pca
name	PC1	PC2	PC3	PC4	PC5	PC6	category
atac_L28307	0.134	0.337	-0.585	-0.642	0.716	-1.56	enh
atac_P05131	-4.223	1.23	-0.589	-0.435	-0.283	0.576	enh
atac_L28321	-1.318	0.114	-0.43	-0.692	0.198	-0.484	enh
atac_L28328	-4.427	1.035	-0.344	-0.094	-0.236	-1.126	enh
atac_L28330	1.655	-1.067	-0.144	-1.528	-0.171	0.829	enh
atac_L28332	-4.243	-1.386	0.041	-1.136	0.162	1.876	enh
atac_L28333	-3.257	0.805	0.169	-0.436	0.307	-0.765	enh
atac_L28335	-2.325	-0.236	0.198	-0.068	0.407	-1.464	enh
atac_L28340	-4.124	-1.025	1.271	-1.712	-0.23	2.72	enh
atac_L28341	1.044	-1.805	-0.135	-1.57	1.612	1.253	enh
atac_P05135	-5.007	-0.086	0.059	0.098	-0.248	-0.499	enh
atac_L28348	-2.39	-0.903	1.141	0.299	-0.542	-0.682	enh
atac_L28354	-2.599	-0.518	0.965	-0.595	-0.413	-0.888	enh
atac_L28365	-5.996	-1.027	-0.475	0.141	0.697	-0.35	enh
atac_L28366	-4.414	-0.535	0.446	-0.179	-0.345	-0.4	enh
atac_L28368	1.686	2.739	0.482	2.994	0.989	-0.363	enh
atac_L28370	-3.514	-0.289	0.591	-0.188	-1.432	-0.434	enh
atac_L28373	-2.089	1.009	1.511	-1.328	0.456	0.259	enh
atac_L28378	-2.989	-1.105	-0.602	-0.232	-0.954	-0.18	enh
atac_L28390	-2.299	0.673	0.313	-0.139	-0.376	2.037	enh
atac_L28396	4.134	-0.912	0.761	0.194	-1.574	0.491	enh
atac_L28399	-4.602	-1.144	-0.647	0.946	0.321	-0.182	enh
atac_P05143	-1.56	-1.17	1.551	-0.476	0.865	0.217	enh
atac_P05144	-1.434	1.212	0.956	-0.986	0.001	0.284	enh
atac_L28409	-2.977	-1.276	1.565	-0.054	-1.326	1.584	enh
atac_L28412	0.266	1.145	0.927	0.793	-0.234	-0.547	enh
atac_L28417	-3.486	0.959	0.745	-0.492	0.466	-0.946	enh
atac_L28418	-1.333	0.292	1.029	2.674	0.013	-0.65	enh
atac_L28420	-3.543	-0.453	0.165	-0.112	-0.055	-1.16	enh
atac_L28423	-1.087	-0.16	-0.438	-1.07	0.022	1.18	enh
atac_L28426	-2.253	-0.225	0.532	-0.57	-1.475	0.307	enh
atac_P05148	0.15	0.216	1.088	-1.072	-0.831	-0.171	enh
atac_L28453	-2.764	-0.234	0.394	-0.248	-1.292	-1.186	enh
atac_L28460	0.611	2.284	0.559	-0.317	4.189	-1.377	enh
atac_L28461	0.85	2.005	-0.075	-1.447	1.444	0.703	enh
atac_L28467	-0.686	-0.104	1.105	-0.798	-1.208	-1.24	enh
atac_L28468	-3.37	-1.398	0.655	-0.541	1.016	-1.025	enh
atac_L28471	3.788	1.018	-1.876	3.924	-0.044	0.209	enh
atac_L28473	3.501	2.93	1.505	1.371	0.79	0.399	enh
atac_L28475	-3.988	-0.335	0.798	0.399	-0.252	-1.082	enh
atac_L28478	-3.271	0.515	0.648	-0.335	0.725	-1.236	enh
atac_L28483	0.335	1.125	0.315	-0.108	-0.659	-1.77	enh
atac_L28494	-4.791	0.5	0.657	1.658	-0.027	0.166	enh
atac_L28497	-1.965	-1.411	1.323	-0.058	-1.072	-0.448	enh
atac_L28498	0.816	-1.313	-0.342	-0.486	1.657	-1.028	enh
atac_L28499	-1.183	-0.179	2.283	-1.141	-0.532	-0.418	enh
atac_L28501	-1.474	1.278	0.918	-0.46	-1.058	-0.667	enh
atac_L28504	-0.434	0.9	1.596	-1.468	0.544	0.296	enh
atac_L28509	-3.538	2.114	-0.873	0.307	0.325	-1.07	enh
atac_L28516	3.457	1.191	-0.509	0.431	0.613	0.038	enh
atac_L28517	5.109	2.173	-0.489	-0.533	-1.174	1.335	enh
atac_L28518	-2.596	0.244	1.719	-1.134	-0.535	0.641	enh
atac_L28521	-2.736	0.343	-0.65	0.209	-0.141	-0.65	enh
atac_L28522	-4.724	0.407	0.062	0.026	0.701	-0.688	enh
atac_L28525	-4.414	-0.207	0.591	0.394	1.323	-0.642	enh
atac_L28528	-5.682	-0.179	-0.53	0.07	0.885	-0.364	enh
atac_L28531	5.497	1.668	-0.617	-0.584	-1.163	0.39	enh
atac_L28532	3.242	0.271	1.311	0.547	-0.914	-0.212	enh
atac_L28533	-1.968	-1.494	-0.528	0.435	0.151	-0.513	enh
atac_L28536	-1.77	0.789	1.526	0.025	1.834	-2.001	enh
atac_P05151	-1.43	0.522	2.379	-0.332	-0.549	0.806	enh
atac_L28545	-1.785	0.668	1.047	-1.299	1.453	0.651	enh
atac_L28546	-0.53	0.4	-0.022	-0.936	1.015	1.188	enh
atac_L28550	-3.399	0.562	-0.238	0.16	-0.623	-0.782	enh
atac_L28564	-4.531	0.641	1.14	-1.048	0.449	1.623	enh
atac_L28572	2.909	1.876	0.946	2.882	0.093	-0.441	enh
atac_P05153	-0.176	0.44	2.091	-0.348	0.025	-1.013	enh
atac_L28582	-1.306	-0.848	1.682	1.336	0.27	1.659	enh
atac_L28583	-4.225	-0.354	0.267	-0.402	-0.572	0.28	enh
atac_L28584	-3.133	0.548	1.527	-0.176	1.002	-0.009	enh
atac_L28589	1.465	0.806	0.357	-1.323	0.141	0.645	enh
atac_L28592	5.05	4.14	0.418	-0.075	0.615	0.609	enh
atac_L28598	-5.556	-0.267	-0.2	1.005	-0.259	-0.631	enh
atac_L28610	-2.907	-1.058	0.85	0.916	-0.48	0.907	enh
atac_P05160	-0.119	0.526	1.407	-1.42	-0.328	0.245	enh
atac_P05161	-3.569	-1.205	1.568	0.192	-1.169	0.59	enh
atac_P05162	-1.708	1.019	1.93	-1.418	-1.206	0.918	enh
atac_L28630	-1.742	0.86	-1.267	-0.139	3.243	-0.396	enh
atac_L28643	0.951	0.489	0.458	-1.625	1.261	0.23	enh
atac_L28644	0.055	0.426	1.298	-0.681	0.054	0.695	enh
atac_L28657	-2.969	1.039	0.34	0.593	0.78	-1.123	enh
atac_L28659	2.806	1.602	1.683	-0.181	-0.306	0.511	enh
atac_L28660	-1.965	0.986	1.536	-1.22	-1.137	0.622	enh
atac_L28661	0.191	0.12	0.337	-0.037	1.424	-1.795	enh
atac_L28663	-1.58	-0.957	-0.572	0.088	0.746	-0.715	enh
atac_L28664	-1.447	0.601	1.003	-0.319	-0.598	2.218	enh
atac_L28665	-6.793	-0.146	-1.383	1.229	0.282	0.549	enh
atac_L28666	-2.165	0.164	2.777	2.567	0.573	2.173	enh
atac_L28669	-1.438	0.012	-0.405	-0.603	-0.68	-0.877	enh
atac_L28671	-1.898	-0.27	1.5	-0.116	0.941	1.386	enh
atac_L28672	-2.742	0.358	0.831	-0.097	-0.621	-1.186	enh
atac_L28677	2.947	1.913	0.395	3.056	-0.775	1.457	enh
atac_L28679	-3.636	-0.269	-0.11	0.742	0.998	-0.824	enh
atac_L28682	-3.52	-0.489	0.434	-0.667	0.127	-0.391	enh
atac_L28687	-4.22	-1.129	-0.18	-0.82	0.413	1.839	enh
atac_L28691	-3.349	1.149	0.881	0.543	0.537	-0.215	enh
atac_L28692	-0.092	0.878	-0.135	-0.55	-0.05	-0.76	enh
atac_L28693	0.766	1.546	0.14	-1.097	0.805	-0.381	enh
atac_L28695	3.484	2.555	0.222	-1.093	-0.06	-0.653	enh
atac_L28699	-2.102	-0.251	1.428	-0.663	-0.431	-0.69	enh
atac_L28700	-3.813	-0.23	0.475	0.718	-0.544	-0.267	enh
atac_P05171	-2.614	0.481	-1.383	0.142	-1.242	-0.608	enh
atac_L28702	-2.073	0.263	1.194	1.428	2.461	0.917	enh
atac_L28703	-1.718	-1.624	-0.392	-0.242	-0.78	-0.477	enh
atac_L28704	-2.963	-0.941	1.128	-0.52	1.609	0.639	enh
atac_L28706	-2.714	-0.258	1.887	2.156	0.692	0.047	enh
atac_L28715	-1.597	0.546	0.559	1.341	1.843	0.321	enh
atac_P05172	-3.233	0.687	0.268	-0.148	0.141	-0.338	enh
atac_P05173	-2.517	-0.192	0.657	0.634	-0.15	-0.379	enh
atac_L28727	-0.663	1.174	1.714	-1.221	0.512	-1.139	enh
atac_L28730	-2.177	-0.776	0.527	2.692	-0.802	1.268	enh
atac_P05175	-1.449	-0.373	2.193	-1.446	0.667	-0.192	enh
atac_L28738	-0.645	1.373	1.421	-0.036	-1.195	0.362	enh
atac_P05176	-0.509	0.283	0.939	0.234	-0.551	0.004	enh
atac_L28745	-1.277	0.615	2.765	-1.146	1.211	0.319	enh
atac_L28746	-2.713	0.297	1.256	0.096	0.034	-0.131	enh
atac_L28747	-2.131	0.658	1.377	-0.731	-0.263	0.509	enh
atac_P05180	-1.109	1.869	1.451	-0.814	-0.278	-0.57	enh
atac_L28752	0.966	1.219	-0.546	-0.162	-0.448	-1.454	enh
atac_L28757	0.395	-0.197	-0.356	-0.183	0.214	0.597	enh
atac_L28758	4.864	3.016	-0.116	-1.574	-0.108	0.569	enh
atac_L28759	3.832	1.113	2.376	-0.995	0.32	-0.707	enh
atac_L28763	2.203	1.503	1.14	1.196	0.154	0.904	enh
atac_L28765	-1.685	-2.218	0.185	-0.557	-1.556	-0.423	enh
atac_L28768	-4.038	-0.411	0.981	0.763	-0.781	0.172	enh
atac_L28772	-3.39	-0.36	0.034	1.652	0.115	0.08	enh
atac_L28773	-3.898	-1.227	-0.326	2.045	-1.429	-0.385	enh
atac_P05184	-1.068	1.148	-0.047	-0.278	0.249	-1.38	enh
atac_L28785	-0.255	2.818	-0.762	1.999	0.204	0.085	enh
atac_L28786	-1.286	0.585	0.086	0.452	0.354	-1.032	enh
atac_L28787	-1.352	1.477	-0.402	-0.462	0.174	-0.955	enh
atac_L28788	1.446	0.939	0.347	1.614	0.576	-0.082	enh
atac_L28801	-1.682	0.407	2.032	-1.431	-0.659	1.277	enh
atac_L28809	-1.071	0.07	1.723	-1.356	-0.647	0.73	enh
atac_L28812	-1.477	-0.538	1.295	-1.592	0.404	1.257	enh
atac_L28813	-1.508	-0.16	0.926	0.265	0.187	-0.286	enh
atac_L28820	3.785	1.34	3.822	-0.357	-0.463	-0.107	enh
atac_L28836	-0.239	0.458	0.841	0.871	0.603	2.505	enh
atac_L28837	0.782	1.291	0.912	-0.252	-1.605	1.469	enh
atac_L28839	3.522	1.891	-0.503	-0.527	-0.335	1.224	enh
atac_L28843	-1.516	0.882	1.908	0.762	-0.94	-0.313	enh
atac_L28846	1.154	1.594	1.212	-1.509	-0.017	0.153	enh
atac_L28849	1.413	1.562	1.741	-0.62	-0.643	-1.966	enh
atac_L28850	1.262	0.607	-0.844	-0.105	-0.381	0.434	enh
atac_L28852	-1.699	-1.31	0.246	-1.186	-0.965	0.62	enh
atac_L28853	-2.409	-0.297	0.916	0.398	0.302	-0.838	enh
atac_L28857	0.985	1.871	-0.655	0.064	0.398	-0.853	enh
atac_P05187	-1.443	-0.974	0.974	0.438	0.056	-0.754	enh
atac_P05188	-2.33	-0.034	1.552	-0.735	-0.597	0.061	enh
atac_P05190	-0.944	0.28	0.433	-0.691	-0.356	-0.081	enh
atac_L28876	-4.879	-0.655	0.373	3.323	-0.303	1.128	enh
atac_L28891	3.384	1.797	0.184	0.973	0.696	0.353	enh
atac_L28895	0.781	2.624	-0.285	0.375	-0.9	-0.433	enh
atac_L28897	-1.645	-0.364	0.59	-0.875	-0.493	0.227	enh
atac_L28900	2.307	-2.294	-0.064	-2.049	-0.258	1.109	enh
atac_L28902	-5.761	-0.538	-0.405	2.129	0.023	-0.039	enh
atac_L28903	-4.313	-0.627	-0.028	1.651	1.372	-0.418	enh
atac_L28907	1.257	0.231	0.59	2.627	1.577	0.883	enh
atac_L28915	-1.745	-0.066	-0.067	-0.179	-1.442	-0.717	enh
atac_L28916	-3.912	-1.99	0.373	2.219	1.673	0.061	enh
atac_L28918	-0.379	1.329	1.742	2.755	0.987	2.029	enh
atac_L28919	0.371	0.441	2.43	-0.802	0.904	-0.783	enh
atac_L28930	1.963	0.078	-1.142	-0.521	-1.077	-0.911	enh
atac_L28936	3.184	2.676	-0.725	1.968	1.512	1.354	enh
atac_L28941	-2.336	-0.204	0.74	0.876	-1.16	-0.517	enh
atac_P05197	-1.999	-0.254	0.706	-0.472	-0.018	-1.12	enh
atac_L28943	1.238	1.967	1.671	-2.123	0.808	1.247	enh
atac_L28946	4.189	0.802	-1.68	-1.575	0.6	0.502	enh
atac_L28954	-0.822	1.032	1.425	-0.762	-1.003	-0.887	enh
atac_L28960	-1.495	-1.753	0.708	0.248	-0.942	0.152	enh
atac_L28963	-2.634	-0.745	0.616	-0.963	-1.28	1.152	enh
atac_L28979	1.555	1.841	-0.616	-0.669	-1.589	-1.525	enh
atac_L28982	6.192	1.917	-0.806	-0.868	1.291	-0.556	enh
atac_L28984	5.44	2.422	-0.968	-0.48	0.196	-1.289	enh
atac_P05205	0.379	2.178	0.917	-0.442	1.837	-0.196	enh
atac_L28991	5.173	3.257	1.173	1.619	2.18	0.696	enh
atac_L28995	-3.41	-0.006	0.231	-0.11	-0.266	-0.331	enh
atac_L29004	1.071	0.32	-0.951	-0.696	0.187	-0.618	enh
atac_L29005	-3.967	-0.68	0.179	-0.489	-1.739	0.254	enh
atac_P05208	-2.075	0.352	1.038	0.295	-0.454	0.309	enh
atac_L29006	-1.583	-0.02	1.761	-1.075	0.393	0.039	enh
atac_L29018	-0.71	-0.24	0.9	-1.096	-0.653	-0.223	enh
atac_L29027	-1.538	0.611	-0.886	-1.232	-0.813	1.758	enh
atac_L29028	1.112	0.832	-0.896	0.547	-1.62	0.173	enh
atac_L29029	-2.407	-0.139	1.76	-1.258	-1.054	0.384	enh
atac_P05211	0.778	1.088	1.302	-0.756	-1.087	-1.635	enh
atac_L29032	0.452	0.378	0.118	-0.571	0.797	-1.619	enh
atac_P05212	-1.85	-0.358	0.69	-0.49	-0.195	-0.95	enh
atac_L29033	0.112	0.202	1.222	-1.103	-0.727	0.269	enh
atac_L29036	4.011	1.768	0.012	-0.879	0.487	0.653	enh
atac_P05214	-1.671	-0.161	0.246	-0.695	0.278	-0.747	enh
atac_L29040	0.5	0.501	0.367	0.046	-1.445	1.049	enh
atac_L29044	-1.619	-0.475	1.647	-0.434	0.646	0.49	enh
atac_L29045	-0.161	0.965	0.549	-0.207	1.217	-0.07	enh
atac_L29047	0.806	1.302	0.146	-1.135	0.247	0.329	enh
atac_L29055	-0.654	0.784	2.188	-1.455	0.383	0.01	enh
atac_L29056	1.196	2.121	-0.661	1.709	0.276	0.506	enh
atac_L29065	-2.756	-1.284	1	-0.395	-2.113	-0.712	enh
atac_L29073	2.924	0.365	-0.366	0.997	1.167	0.22	enh
atac_L29077	8.825	3.066	-0.314	0.437	-0.501	-0.349	enh
atac_L29078	3.414	1.47	1.213	-0.105	-0.685	0.911	enh
atac_L29080	4.976	4.592	-0.361	-0.356	-0.627	0.194	enh
atac_L29081	3.442	2.806	1.396	1.952	1.676	0.967	enh
atac_P05217	0.811	1.428	1.459	0.881	-0.347	-1.041	enh
atac_L29097	-0.501	-0.365	3.018	1.347	-0.358	2.664	enh
atac_L29099	-0.676	1.267	0.636	-0.362	-1.018	-1.543	enh
atac_L29100	5.26	4.072	0.919	-0.356	0.749	-1.399	enh
atac_L29102	2.423	1.969	1.239	0.289	1.047	0.435	enh
atac_L29103	1.712	1.734	0.454	2.249	-0.421	0.513	enh
atac_L29106	1.216	1.854	1.029	-0.749	-0.735	-1.522	enh
atac_L29107	0.1	0.161	0.408	-2.04	-0.254	1.895	enh
atac_L29112	-0.644	0.981	0.095	-0.071	-0.524	-0.381	enh
atac_L29115	-2.96	0.515	0.703	-0.685	0.379	0.86	enh
atac_P05228	-1.988	0.313	1.68	-0.179	-0.376	1.268	enh
atac_L29118	-2.973	-0.512	0.252	-0.776	-0.957	0.767	enh
atac_L29119	-4.204	-0.473	0.17	-0.205	-0.083	-0.141	enh
atac_L29128	-1.252	-0.802	1.295	-0.585	0.047	-0.894	enh
atac_L29129	-3.273	-0.408	1.611	2.002	-0.755	-0.073	enh
atac_L29130	-3.303	0.067	1.49	-0.68	-0.53	0.025	enh
atac_L29135	-3.262	-0.981	0.792	-0.223	-0.373	-0.678	enh
atac_P05232	-0.329	0.358	2.051	-1.668	-0.734	0.671	enh
atac_L29141	3.764	0.135	-2.241	-0.214	0.115	1.371	enh
atac_L29152	1.238	2.097	0.336	-0.035	-0.608	-0.797	enh
atac_L29153	-1.06	1.59	-0.235	-0.245	-0.746	-1.762	enh
atac_L29154	2.746	2.087	-0.423	1.9	0.542	-0.238	enh
atac_L29157	2.335	1.262	0.81	1.674	0.352	1.298	enh
atac_L29170	0.704	0.743	0.282	-1.075	-0.885	-0.143	enh
atac_L29172	-1.532	-1.129	0.485	-0.49	-1.336	-0.453	enh
atac_P05238	-3.571	-1.434	0.388	0.061	-0.494	0.833	enh
atac_L29176	4.02	3.17	-0.976	-0.537	0.116	0.013	enh
atac_L29179	-1.17	0.489	0.922	-1.188	0.106	0.742	enh
atac_L29184	-4.184	0.666	-0.511	0.111	0.023	-0.164	enh
atac_L29188	8.024	2.061	-0.598	2.446	0.736	1.674	enh
atac_P05241	-2.677	-1.032	1.902	-1.059	-0.107	0.398	enh
atac_L29190	-1.374	0.466	1.15	-0.553	-1.221	-1.522	enh
atac_L29191	0.375	1.899	2.988	2.173	0.271	-0.072	enh
atac_L29194	-1.146	1.725	-0.43	-0.485	-0.706	-0.539	enh
atac_L29196	-1.394	1.32	1.714	2.586	0.666	-0.25	enh
atac_L29201	6.331	-0.798	0.517	2.273	0.313	1.908	enh
atac_L29203	-0.208	0.104	0.606	-1.023	-0.069	-1.208	enh
atac_L29206	0.845	1.634	1.091	-0.951	2.447	-0.013	enh
atac_L29209	1.03	0.44	1.314	0.413	0.802	0.734	enh
atac_L29210	2.288	1.653	-0.123	-0.141	0.096	0.349	enh
atac_L29211	1.54	2.557	0.181	-0.531	0.65	-0.139	enh
atac_L29217	2.928	1.572	0.857	0.506	-2.309	-1.686	enh
atac_L29218	5.467	2.686	0.556	2.814	0.944	-0.858	enh
atac_L29221	-1.494	0.182	-2.074	0.062	1.141	1.622	enh
atac_L29225	-4.409	-1.385	-0.212	-0.622	-0.435	1.11	enh
atac_L29231	5.445	-1.233	0.971	1.572	-1.666	1.001	enh
atac_L29232	6.726	-0.689	1.195	-0.592	0.093	-2.888	enh
atac_L29234	-0.319	0.744	0.693	-1.423	-0.095	-0.115	enh
atac_P05249	-2.492	0.145	0.116	-0.53	-0.694	0.332	enh
atac_P05250	-2.166	1.259	1.005	1.133	0.995	-0.631	enh
atac_L29254	-2.169	2.247	0.257	-0.542	1.109	-0.412	enh
atac_L29257	-0.644	0.973	0.627	0.241	0.517	-1.368	enh
atac_L29264	-4.053	-1.173	-0.597	0.498	1.538	-0.554	enh
atac_L29265	-1.473	0.508	-1.188	-0.361	-0.508	0.606	enh
atac_L29266	-4.219	0.213	-1.412	1.26	-0.092	-0.287	enh
atac_L29267	0.615	2.173	-0.65	0.291	-0.149	-0.569	enh
atac_P05253	-2.258	-0.379	1.621	0.477	-0.486	0.041	enh
atac_L29268	-1.967	-0.588	-0.393	0.744	0.363	-0.886	enh
atac_L29269	1.776	2.156	-0.165	-1.216	-1.161	0.646	enh
atac_P05254	2.009	2.397	0.642	1.445	-0.481	0.967	enh
atac_L29273	0.158	1.637	1.294	0.514	-1.318	0.703	enh
atac_L29274	-5.201	0.065	0.32	0.169	-0.574	-0.385	enh
atac_L29278	-1.405	0.428	1.283	-0.941	-0.27	0.887	enh
atac_L29280	0.906	1.706	-1.288	0.674	-1.27	0.238	enh
atac_L29284	-3.309	-0.157	0.672	-0.495	-0.743	0.02	enh
atac_L29293	-2.52	-0.264	0.447	-0.468	-1.188	-0.635	enh
atac_P05256	-1.779	-0.601	0.854	-0.841	-1.289	-0.935	enh
atac_P05258	1.621	0.371	0.174	-0.549	1.001	-0.794	enh
atac_L29298	1.996	1.47	0.949	-0.759	-0.531	1.254	enh
atac_L29301	-5.268	-0.713	0.234	0.814	-0.42	-0.56	enh
atac_L29306	-1.258	-0.243	0.965	-1.287	-0.772	0.611	enh
atac_L29307	5.641	2.24	-0.168	-0.536	-0.514	-0.522	enh
atac_L29315	-6.305	-0.739	-0.229	0.342	0.053	-0.127	enh
atac_L29316	-4.285	-0.025	-0.949	0.241	0.57	-0.726	enh
atac_L29317	-6.521	-0.249	-0.517	0.322	0.018	0.28	enh
atac_L29318	-4.401	0.609	1.005	0.278	0.377	-0.425	enh
atac_L29320	-0.768	-0.718	0.438	-0.171	-1.225	1.592	enh
atac_L29323	6.708	2.411	0.96	-0.301	0.541	0.999	enh
atac_L29332	-6.097	-0.767	0.146	-0.234	-0.441	0.762	enh
atac_L29337	1.105	1.452	0.801	-1.111	-0.195	-0.717	enh
atac_L29348	2.626	1.922	0.308	2.382	1.268	-0.759	enh
atac_L29350	-0.096	1.886	2.199	0.043	-1.076	-0.515	enh
atac_L29351	3.123	3.287	-1.584	0.743	0.866	-2.048	enh
atac_L29352	-0.826	1.483	0.255	0.033	-0.853	0.655	enh
atac_L29353	-2.216	0.117	-0.621	2.059	0.78	0.369	enh
atac_L29357	-0.945	-0.663	1.332	0.022	-1.296	-0.037	enh
atac_L29361	3.107	2.42	-1.216	-0.369	-0.271	-1.689	enh
atac_L29364	1.849	1.564	-1.096	-0.948	0.784	0.371	enh
atac_L29365	4.153	2.362	0.515	1.907	1.149	1.865	enh
atac_L29367	0.859	1.255	0.647	1.981	0.656	0.236	enh
atac_P05262	-2.798	0.441	1.408	-0.738	0.896	-0.831	enh
atac_L29371	-3.819	1.41	-0.168	2.578	1.565	2.258	enh
atac_L29372	-4.631	0.247	-1.524	0.018	1.343	-0.63	enh
atac_P05264	0.176	0.037	2.628	0.796	0.034	-1.227	enh
atac_P05266	-1.49	0.208	1.224	0.261	-0.478	0.638	enh
atac_L29375	0.395	1.537	2.322	-1.654	0.533	-0.263	enh
atac_P05267	-0.096	1.542	-0.069	1.768	0.602	1.497	enh
atac_L29376	3.741	2.887	0.754	1.964	-0.17	1.799	enh
atac_L29384	-1.237	0.312	0.336	-1.375	0.52	0.664	enh
atac_L29388	-0.67	1.134	-1.275	-0.302	2.676	-1.599	enh
atac_L29389	1.988	1.57	-0.98	-0.617	0.927	-1.105	enh
atac_L29410	-0.858	0.523	1.736	0.164	-1.297	-0.622	enh
atac_L29417	-3.725	0.291	0.888	-1.075	0.134	1.872	enh
atac_L29423	2.472	-1.424	0.462	-0.247	-0.152	1.44	enh
atac_L29424	-0.392	0.576	0.825	-1.695	0.195	0.859	enh
atac_L29434	7.738	2.395	0.906	2.821	0.408	1.418	enh
atac_L29436	2.534	0.671	-0.507	0.241	-1.252	-0.885	enh
atac_L29437	3.559	1.929	-0.127	0.681	-0.196	0.128	enh
atac_L29438	3.796	3.064	0.784	0.333	-0.908	-1.002	enh
atac_L29441	1.993	1.852	-0.515	-0.55	-1.401	-1	enh
atac_L29442	4.98	1.465	0.372	1.405	0.271	0.18	enh
atac_L29445	0.767	1.446	1.7	1.589	1.861	1.326	enh
atac_L29446	-4.68	-1.079	0.126	-0.195	-0.346	-0.358	enh
atac_L29447	-6.256	-0.195	-0.418	0.082	0.166	0.172	enh
atac_L29451	0.106	0.622	-2.818	0.015	-0.593	0.707	enh
atac_L29452	-0.823	0.597	-1.018	-0.105	-0.439	-0.413	enh
atac_L29454	-6.702	-0.217	-0.439	0.387	-0.653	-0.101	enh
atac_L29457	-4.528	0.456	0.647	-0.184	0.247	-0.655	enh
atac_L29463	-5.681	-0.217	0.621	2.397	0.76	0.123	enh
atac_L29467	-6.601	-0.144	-0.33	1.105	0.575	-0.32	enh
atac_L29468	-1.971	0.11	1.708	0.037	1.12	-1.114	enh
atac_L29480	-5.125	-0.95	0.326	0.997	0.509	-0.389	enh
atac_L29483	-7.084	0.003	-0.669	0.533	-0.261	0.297	enh
atac_L29496	-6.138	0.102	0.268	-0.149	0.267	0.948	enh
atac_L29498	-5.999	-0.372	-0.373	-0.082	-0.149	0.227	enh
atac_L29499	-5.296	-2.716	-1.326	-0.037	-1	0.962	enh
atac_L29501	-5.265	-0.218	0.467	-0.474	0.538	1.217	enh
atac_L29502	-4.534	1.275	-0.98	0.253	-0.171	-0.003	enh
atac_L29504	-2.144	0.27	-2.235	0.663	-0.393	1.396	enh
atac_L29508	-4.258	0.221	-0.803	0.223	-0.275	0.044	enh
atac_L29513	-6.773	-0.147	-0.564	0.471	-0.284	0.163	enh
atac_L29515	-6.038	-0.472	-0.405	0.253	-0.572	0.224	enh
atac_L29517	-5.596	-0.471	-0.16	0.084	0.285	-0.021	enh
atac_L29523	-5.928	-0.445	-0.524	0.345	-0.264	-0.013	enh
atac_L29524	-5.078	0.988	-0.831	0.552	0.089	-0.269	enh
atac_L29526	0.114	-0.658	-2.736	1.314	-1.38	-0.684	enh
atac_L29527	-2.256	0.489	-2.01	0.379	-0.094	0.067	enh
atac_L29535	-2.402	-0.376	-2.703	0.07	1.368	-0.007	enh
atac_L29537	4.688	2.833	-0.306	0.218	0.653	-2.8	enh
atac_L29544	2.226	0.756	1.515	-1.65	0.834	-1.346	enh
atac_L29546	-4.199	1.042	-1.506	1.111	0.945	0.169	enh
atac_L29548	-5.271	0.47	0.275	-0.046	-1.14	-0.08	enh
atac_L29549	-7.16	-0.317	-0.67	0.478	-0.293	0.24	enh
atac_L29555	-1.708	-0.208	1.283	-0.737	2.059	-1.562	enh
atac_L29556	-5.361	0.638	0.017	0.201	-0.528	-0.228	enh
atac_L29566	-4.664	-0.035	1.491	-0.368	-0.518	1.516	enh
atac_L29567	-3.974	1.312	-0.249	0.365	-0.753	-1.533	enh
atac_L29569	-6.974	0.662	-0.671	0.407	0.013	-0.079	enh
atac_L29572	-5.333	0.272	-0.631	0.634	-0.441	-0.524	enh
atac_L29573	-5.177	1.007	-0.282	0.327	-0.02	-0.074	enh
atac_L29574	-6.318	-0.082	-0.532	0.54	-0.182	-0.117	enh
atac_L29576	-6.347	0.174	-0.605	0.444	-0.441	0.535	enh
atac_L29578	-5.983	0.24	-0.256	0.323	-0.161	-0.374	enh
atac_L29579	-7.011	-0.454	-0.631	0.555	-0.306	0.106	enh
atac_L29581	-5.231	-0.188	0.679	-0.492	0.2	0.319	enh
atac_L29587	-4.882	0.415	-1.491	0.528	0.51	-0.495	enh
atac_L29589	-5.509	-0.563	-1.777	0.492	-0.126	0.293	enh
atac_L29590	-4.439	-0.819	-0.912	-0.163	0.476	0.332	enh
atac_L29592	-6.147	-0.454	-0.198	0.027	-0.666	0.571	enh
atac_L29593	-5.396	-0.473	0.134	2.902	-0.277	1.177	enh
atac_L29595	-6.513	-0.836	-0.554	0.231	-0.002	0.217	enh
atac_L29596	-6.178	0.378	-0.617	0.426	0.203	-0.352	enh
atac_L29597	-4.174	0.111	-0.404	0.526	0.451	-0.243	enh
atac_L29598	-0.614	0.75	-0.608	0.522	-1.331	0.342	enh
atac_L29600	4.969	0.718	3.363	-1.254	3.515	3.158	enh
atac_L29605	-0.02	2.341	-0.253	-0.615	1.516	1.338	enh
atac_P05280	-5.81	-0.199	0.251	2.544	1.031	0.586	enh
atac_L29606	-5.772	0.263	-0.275	0.22	-0.287	-0.427	enh
atac_L29607	-5.987	-0.001	-0.333	0.465	-0.476	-0.363	enh
atac_L29609	-6.575	0.765	-0.682	0.469	-0.121	-0.128	enh
atac_L29610	-5.952	0.144	-0.425	0.512	0.25	-0.115	enh
atac_L29612	-5.299	-0.254	-0.391	0.105	-0.511	0.112	enh
atac_L29616	-5.848	-0.573	-0.291	0.484	-0.23	-0.222	enh
atac_L29618	-5.895	0.125	-0.282	0.501	-0.513	-0.067	enh
atac_L29622	-0.652	1.248	-1.546	0.312	-0.282	-0.897	enh
atac_L29625	-2.11	0.923	1.69	-0.888	1.048	0.6	enh
atac_L29628	-4.229	0.011	0.535	3.093	0.933	0.568	enh
atac_L29635	-2.774	1.009	0.86	-0.905	2.45	-0.555	enh
atac_L29636	-0.735	1.145	1.929	-1.106	-0.416	-1.62	enh
atac_L29637	-1.224	0.248	0.965	-0.717	-0.565	-0.612	enh
atac_P05288	1.574	1.238	1.6	0.744	2.048	0.329	enh
atac_L29639	-6.296	-0.358	-0.629	0.376	-0.239	0.055	enh
atac_L29644	-5.957	0.138	-0.53	0.575	-0.111	-0.184	enh
atac_L29645	-1.953	0.58	1.098	-1.35	1.822	0.84	enh
atac_L29646	-6.073	-0.387	-1.178	0.388	0.153	0.238	enh
atac_L29649	-6.929	-0.252	-0.749	0.543	-0.266	0.116	enh
atac_P05290	-5.525	0.445	-0.81	0.221	-0.349	0.276	enh
atac_L29661	-6.364	-0.155	-0.849	0.431	-0.549	0.235	enh
atac_L29662	-4.992	0.325	-2.3	0.48	-0.068	0.415	enh
atac_L29664	-3.85	-0.362	0.491	-0.03	-0.555	-0.658	enh
atac_L29666	-5.304	0.171	-1.89	0.401	0.312	0.934	enh
atac_L29675	-7.029	-0.544	-0.527	0.422	-0.219	0.128	enh
atac_L29680	-5.545	0.237	-2.174	0.623	0.3	0.379	enh
atac_L29686	-6.714	0.077	-0.831	0.667	-0.058	0.263	enh
atac_L29692	0.229	-0.032	2.631	-1.092	-0.119	0.852	enh
atac_L29694	-6.486	-0.486	-0.268	0.177	0.04	0.231	enh
atac_L29695	-5.203	-0.565	1.18	2.656	0.097	1.052	enh
atac_L29696	-5.368	0.256	0.34	1.074	-0.705	0.554	enh
atac_L29697	-5.46	0.884	-0.02	-0.197	0.667	0.913	enh
atac_L29699	-4.515	-1.065	1.051	2.94	0.899	2.8	enh
atac_L29700	-4.632	-0.372	0.212	-0.672	0.478	1.486	enh
atac_L29701	-4.112	0.621	0.28	0.175	0.083	-0.276	enh
atac_L29702	-3.097	1.05	1.291	1.117	1.347	1.19	enh
atac_L29717	-3.584	-1.058	-0.901	-0.392	1.843	-0.131	enh
atac_L29718	-6.501	-0.884	-0.507	0.252	0.193	0.158	enh
atac_L29722	-6.963	-0.148	-0.569	0.419	-0.234	0.314	enh
atac_L29724	-5.289	0.134	-0.031	0.063	0.058	-0.019	enh
atac_L29726	-4.618	0.235	1.563	2.268	-0.107	3.585	enh
atac_L29732	-6.575	0.113	-0.013	-0.309	0.084	1.748	enh
atac_L29734	-7.325	-0.249	-0.746	0.543	-0.378	0.331	enh
atac_L29735	-6.283	0.735	-0.275	0.096	0.042	-0.239	enh
atac_P05292	-0.55	0.39	1.501	2.82	0.129	-1.178	enh
atac_L29740	-0.685	0.493	1.743	1.012	-0.842	-1.224	enh
atac_L29741	-3.026	1.044	1.019	0.057	1.295	-1.374	enh
atac_L29746	-5.894	-0.719	0.093	0.171	-0.625	-0.468	enh
atac_L29748	-6.389	-0.081	-0.72	0.433	0.016	0.259	enh
atac_L29750	-6.17	-0.345	-0.155	0.15	-0.023	0.085	enh
atac_L29752	-6.607	-0.31	-1.084	0.356	-0.122	0.466	enh
atac_L29755	-5.515	0.428	-1.84	0.351	-0.075	0.349	enh
atac_L29756	-6.599	-0.41	-0.071	0.136	0.019	0.295	enh
atac_L29757	-7.138	-0.121	-0.715	0.46	-0.148	0.093	enh
atac_L29758	-5.864	-0.131	0.159	-0.148	-0.043	0.361	enh
atac_L29759	-4.929	0.237	0.851	-0.706	-0.363	1.652	enh
atac_L29760	-3.745	-0.589	-0.925	0.803	-0.303	0.965	enh
atac_L29763	-3.808	-0.6	1.275	-0.474	0.458	-0.422	enh
atac_L29764	-3.03	0.141	0.439	-0.091	-0.501	-1.119	enh
atac_L29768	-6.492	0.633	-0.935	0.442	-0.114	-0.135	enh
atac_L29773	-4.682	-1.35	0.989	-0.929	-0.382	1.428	enh
atac_L29777	-5.636	-0.156	-0.921	0.421	-0.255	-0.643	enh
atac_L29778	-5.027	0.491	-1.185	0.244	0.255	-0.475	enh
atac_L29779	0.948	-0.146	0.719	-1.467	0.516	0.013	enh
atac_L29785	-6.755	-0.204	-0.916	0.311	-0.142	0.363	enh
atac_L29787	-2.549	1.324	-2.145	3.475	0.783	0.977	enh
atac_L29791	-6.551	0.283	0.191	-0.428	0.083	2.081	enh
atac_L29794	-5.06	0.374	-0.968	0.045	-0.025	0.203	enh
atac_L29796	-6.273	-1.698	-1.731	0.445	-0.425	0.769	enh
atac_L29801	-7.196	-0.223	-1.003	0.541	-0.344	0.389	enh
atac_L29802	-7.07	-0.511	-0.592	0.468	-0.139	0.114	enh
atac_L29804	-5.303	0.336	-0.574	0.018	0.542	-0.007	enh
atac_L29810	-4.655	-0.749	-0.519	1.009	-0.045	-0.272	enh
atac_L29813	-6.575	-1.163	-0.409	0.269	0.089	0.001	enh
atac_L29814	-5.881	0.157	-0.139	0.293	-0.144	-0.249	enh
atac_L29815	-6.886	-0.441	-0.333	0.365	-0.014	0.251	enh
atac_L29827	-4.292	-0.092	-1.391	0.206	0.313	-0.208	enh
atac_L29829	-4.975	-0.161	0.926	3.54	0.081	0.858	enh
atac_L29832	-6.828	-0.148	-0.474	0.472	-0.407	0.189	enh
atac_L29833	-6.606	-0.035	-0.73	0.443	-0.323	0.037	enh
atac_L29834	-5.901	0.425	-0.729	0.43	-0.182	-0.277	enh
atac_L29835	-5.711	0.539	-0.465	0.453	-0.639	-0.662	enh
atac_L29836	-5.28	0.379	-0.791	0.592	-0.348	-0.34	enh
atac_L29837	-2.915	1.358	-1.506	0.19	-0.15	0.175	enh
atac_L29838	-1.641	0.156	-1.725	2.649	-0.268	0.863	enh
atac_L29844	1.371	0.225	1.783	-0.79	1.023	-0.469	enh
atac_L29845	3.435	1.47	-1.18	-0.169	0.097	-1.247	enh
atac_L29846	5.212	1.964	-1.844	0.186	-1.621	-0.51	enh
atac_L29849	-3.395	0.473	-1.44	3.293	1.29	0.986	enh
atac_L29853	-6.452	-0.72	-1.211	0.511	-0.863	0.398	enh
atac_L29856	-5.532	0.118	-1.231	0.23	-0.855	0.069	enh
atac_L29857	-6.991	-0.185	-0.596	0.426	-0.142	0.283	enh
atac_L29858	-2.032	0.092	-3.373	0.004	-1.168	1.094	enh
atac_L29859	-6.612	-0.529	-0.433	1.129	0.405	-0.058	enh
atac_L29863	-6.482	-0.066	-0.705	0.473	-0.027	0.372	enh
atac_L29868	-5.383	-0.241	-0.5	-0.115	-0.633	0.456	enh
atac_L29872	-3.988	1.279	0.109	-0.454	0.657	0.812	enh
atac_L29873	-4.777	-0.275	1.134	-0.918	-0.413	1.814	enh
atac_L29874	-4.417	0.926	-1.428	0.051	-0.105	0.14	enh
atac_L29877	-2.256	0.925	0.421	-0.535	1.782	-1.58	enh
atac_L29883	-5.738	1.042	-0.322	0.23	-0.303	-0.237	enh
atac_L29886	-2.286	-0.415	-0.146	1.379	0.14	0.048	enh
atac_L29887	-7.393	-0.363	-0.733	0.543	-0.32	0.329	enh
atac_L29889	-5.984	0.543	-1.608	0.48	-0.068	0.65	enh
atac_L29895	-4.607	0.056	-0.062	3.729	1.39	1.667	enh
atac_P05297	-6.696	0.176	-0.48	0.435	-0.227	0.242	enh
atac_L29898	-7.333	-0.385	-0.706	0.521	-0.285	0.294	enh
atac_L29899	-7.194	-0.287	-0.673	0.533	-0.486	0.276	enh
atac_L29901	-1.01	-1.157	4.561	0.855	0.053	2.857	enh
atac_L29902	-0.038	-1.495	2.794	-1.03	-0.829	1.019	enh
atac_L29910	-5.659	-0.015	-0.192	0.143	-0.575	-0.038	enh
atac_L29911	-2.684	0.013	0.763	-0.429	-0.503	-0.937	enh
atac_L29912	-4.203	0.097	-0.934	0.109	-0.67	0.128	enh
atac_L29922	-5.867	-0.333	0.044	1.017	0.062	-0.19	enh
atac_L29923	-5.802	-0.761	0.419	0.844	0	-0.244	enh
atac_L29925	-4.423	0.614	0.36	-0.393	1.191	1.004	enh
atac_L29930	-3.477	0.224	0.29	0.784	-0.316	0.088	enh
atac_L29937	-7.189	-0.016	-0.689	0.525	-0.217	0.349	enh
atac_L29939	-4.259	0.801	0.881	-0.725	0.539	0.976	enh
atac_L29940	1.953	1.168	0.82	0.023	1.513	-2.063	enh
atac_L29949	-2.728	-0.512	0.177	3.431	0.649	1.685	enh
atac_L29952	-4.598	-0.244	-0.569	-0.656	0.559	2.05	enh
atac_L29955	-4.665	-0.327	0.019	0.035	1.01	-0.367	enh
atac_L29956	-6.535	0.186	-0.316	0.307	-0.45	-0.031	enh
atac_P05303	-4.927	0.334	0.278	1.432	-0.504	0.041	enh
atac_L29958	-5.766	-0.12	-1.049	0.48	-0.763	0.265	enh
atac_L29959	-5.145	0.059	-0.346	0.25	0.636	-0.477	enh
atac_L29961	-7.388	-0.282	-0.764	0.535	-0.312	0.347	enh
atac_L29962	1.463	-0.79	-0.012	-0.243	-0.108	1.798	enh
atac_L29972	-6.428	-0.529	-0.471	0.293	-0.329	0.135	enh
atac_L29976	-5.216	0.611	-1.005	0.295	-0.139	0.135	enh
atac_L29978	-6.222	0.04	-0.237	0.136	0.28	0.355	enh
atac_L29979	-6.681	0.098	-0.615	0.5	-0.143	0.152	enh
atac_L29981	-6.052	-0.632	-0.536	0.277	0.107	-0.125	enh
atac_L29988	-6.117	0.128	-0.084	1.008	0.326	-0.196	enh
atac_L29991	0.556	-0.497	2.366	-2.076	1.538	1.154	enh
atac_L29994	6.2	0.634	3.838	-2.964	-1.074	0.173	enh
atac_L30001	-6.216	0.539	-0.115	0.103	-0.376	0.481	enh
atac_L30003	-4.788	0.395	0.267	-0.687	0.22	1.398	enh
atac_L30012	-5.805	0.764	-0.429	0.512	0.212	-0.159	enh
atac_P05305	-1.633	1.452	0.539	0.368	0.911	1.207	enh
atac_L30015	-4.823	0.08	0.392	-0.107	0.179	-0.469	enh
atac_L30017	-6.438	-0.482	0.268	2.916	-0.195	1.277	enh
atac_L30018	-6.056	-0.51	0.176	1.235	-0.582	0.491	enh
atac_L30019	-6.331	-0.305	-0.558	0.548	-0.518	0.013	enh
atac_L30021	-1.855	0.944	1.409	0.108	-0.213	-0.753	enh
atac_L30025	-4.834	0.124	0.345	-0.03	-0.5	-0.195	enh
atac_L30026	-5.539	-0.243	0.131	-0.066	0.288	-0.329	enh
atac_L30029	-2.912	0.283	0.691	0.776	-0.503	-0.741	enh
atac_L30031	-0.883	1.776	-1.474	-0.555	0.261	1.767	enh
atac_L30034	-5.899	0.169	-0.596	0.207	0.53	-0.23	enh
atac_L30035	-5.806	0.177	-0.873	0.428	0.341	-0.358	enh
atac_L30037	-6.321	0.096	-0.748	2.161	0.252	1.119	enh
atac_L30039	-7.193	-0.237	-1.118	0.582	-0.224	0.363	enh
atac_P05306	-4.764	-0.811	-1.258	1.27	0.509	-0.033	enh
atac_L30043	-6.412	-0.497	-0.533	0.429	-0.38	0.163	enh
atac_L30044	-6.363	-0.62	-0.013	0.241	-0.541	0.144	enh
atac_L30045	-6.395	0.045	-0.441	0.394	-0.456	-0.076	enh
atac_L30046	-6.071	0.421	-0.994	0.512	-0.241	-0.181	enh
atac_L30047	-5.96	0.64	-0.828	0.346	-0.091	-0.16	enh
atac_L30049	-6.704	-0.337	-1.024	0.601	-0.465	0.166	enh
atac_L30050	-5.989	-0.34	-0.958	1.255	0.462	-0.116	enh
atac_L30051	-6.527	-0.395	-0.568	0.342	-0.356	0.264	enh
atac_P05307	9.274	2.992	0.76	3.125	0.176	0.37	enh
atac_L30055	-5.452	-0.77	-0.789	0.043	0.649	0.59	enh
atac_L30057	-7.102	-0.238	-0.69	0.526	-0.346	0.21	enh
atac_L30060	-2.628	0.147	-1.194	0.087	-1.238	-0.653	enh
atac_L30063	-4.863	1.524	-1.597	0.192	-0.153	-0.198	enh
atac_L30064	-4.736	0.434	-2.083	1.256	-0.304	0.411	enh
atac_L30065	-5.242	1.018	0.937	2.824	0.781	0.968	enh
atac_L30066	-5.873	0.188	-0.302	1	-0.004	-0.251	enh
atac_L30081	-5.488	-0.887	-0.75	0.196	-0.335	0.261	enh
atac_L30083	-4.507	0.386	1.202	0.396	-0.624	0.36	enh
atac_L30093	-6.324	-0.046	-0.569	0.381	-0.071	0.128	enh
atac_L30094	-7.309	-0.562	-0.979	0.524	-0.253	0.405	enh
atac_L30099	-6.893	-0.502	-0.406	0.256	0.024	0.283	enh
atac_P05310	-3.402	-1.167	0.762	0.635	0.069	0.271	enh
atac_P05311	-7.276	-0.217	-0.732	0.525	-0.255	0.31	enh
atac_L30105	-7.281	-0.36	-0.719	0.54	-0.261	0.256	enh
atac_L30106	-4.693	0.36	-0.443	-0.683	0.903	1.676	enh
atac_L30112	-7.206	-0.383	-0.63	0.468	-0.382	0.27	enh
atac_L30119	-5.392	0.19	-0.428	0.092	-0.583	-0.34	enh
atac_P05312	-5.631	0.215	-0.271	0.905	0.762	0	enh
atac_L30122	-4.895	0.471	0.254	0.717	-0.016	0.862	enh
atac_L30123	-3.248	-0.699	0.498	0.287	1.518	-0.12	enh
atac_L30124	-1.827	-0.269	1.418	0.113	0.15	1.086	enh
atac_L30133	-6.9	0.65	-0.746	0.432	0.063	-0.117	enh
atac_L30135	-3.408	1.289	-1.059	0.217	-0.493	-0.356	enh
atac_L30141	-6.95	-0.029	-0.581	0.474	-0.29	0.257	enh
atac_L30142	-4.746	-1.297	-1.243	0.446	-0.779	-0.267	enh
atac_L30144	-4.668	0.97	-0.788	0.105	-0.096	-0.389	enh
atac_L30146	-2.664	1.279	-1.651	0.257	-0.285	0.188	enh
atac_L30153	-6.581	0.194	-0.458	0.414	-0.291	-0.215	enh
atac_L30156	-6.974	-0.314	-0.508	1.159	0.297	-0.077	enh
atac_L30158	-6.681	-0.149	-0.317	1.459	-1.046	0.53	enh
atac_L30159	-4.472	-0.415	-1.602	0.119	0.646	0.631	enh
atac_L30161	-3.317	-0.087	1.428	2.323	2.77	1.483	enh
atac_L30162	-3.31	0.888	0.227	0.978	0.552	-1.018	enh
atac_L30166	-6.153	-0.115	-0.269	0.183	-0.107	0.305	enh
atac_L30167	-4.79	0.551	0.25	0.04	0.545	0.146	enh
atac_L30168	-7.13	-0.294	-0.436	1.489	-0.769	0.785	enh
atac_L30173	-5.288	0.373	-0.304	0.095	0.26	0.138	enh
atac_L30179	-6.394	-0.203	-0.991	0.377	-0.499	0.1	enh
atac_L30181	-6.326	-0.218	-1.429	0.316	0.009	0.187	enh
atac_L30182	-6.199	-0.583	-0.713	0.177	-0.266	0.179	enh
atac_L30183	-6.024	-0.619	-0.429	0.118	0.135	0.26	enh
atac_L30185	-6.659	-0.315	-1.029	0.477	-0.439	0.262	enh
atac_L30189	-1.81	0.775	-1.276	-0.262	-0.994	0.242	enh
atac_L30191	-4.507	1.05	-0.585	0.549	0.35	-0.778	enh
atac_L30194	-5.083	0.645	-1.113	0.296	0.006	0.417	enh
atac_P05314	-5.028	-0.777	0.39	2.455	1.887	-0.264	enh
atac_L30201	-3.615	1.539	-0.734	4.038	0.921	1.132	enh
atac_L30205	-6.185	-0.566	0.37	-0.006	0.158	0.225	enh
atac_L30206	-3.029	1.005	-0.975	2.746	1.961	0.85	enh
atac_L30220	-7.393	-0.363	-0.733	0.543	-0.32	0.329	enh
atac_L30226	-5.015	0.204	-0.167	3.266	0.191	1.504	enh
atac_L30227	-4.371	-1.798	-1.571	0.147	-1.024	0.493	enh
atac_P05315	-5.928	-0.599	-0.229	0.171	-0.746	-0.03	enh
atac_P05317	-4.694	-0.695	-0.643	0.075	-0.003	-0.517	enh
atac_L30230	-6.258	-0.694	0.03	0.852	0.416	0.052	enh
atac_L30232	-4.84	-1.046	-0.643	0.949	-0.263	0.513	enh
atac_L30234	-2.662	-1.123	1.956	0.528	0.667	-1.168	enh
atac_L30236	-4.285	-0.118	-0.023	0.957	0.127	-0.269	enh
atac_P05327	-6.562	-0.591	-0.244	0.246	0.181	0.132	enh
atac_P05328	-0.67	1.85	-0.919	-0.557	0.724	-0.364	enh
atac_L30238	-7.388	-0.282	-0.764	0.535	-0.312	0.347	enh
atac_L30242	-6.902	-0.65	-1.162	0.473	-0.036	0.283	enh
atac_L30243	-3.418	-1.818	0.046	1.906	1.084	-0.099	enh
atac_L30245	-0.627	0.65	0.227	0.773	-0.804	-0.978	enh
atac_L30247	1.438	0.471	-2.208	-0.535	-1.516	-0.348	enh
atac_L30258	-3.186	1.565	1.544	2.804	0.747	0.249	enh
atac_L30265	-1.246	-1.255	0.448	-0.543	-0.402	-0.31	enh
atac_L30266	-0.113	-2.443	0.206	-0.008	2.038	-2.09	enh
atac_L30275	-6.897	-0.699	-0.723	0.387	-0.399	0.252	enh
atac_L30279	-1.565	0.014	-1.203	-0.85	-0.107	1.78	enh
atac_L30280	-3.814	-1.174	0.327	-0.266	-0.637	0.269	enh
atac_L30284	-6.624	-0.767	-0.169	1.037	0.446	-0.093	enh
atac_P05333	-4.22	0.904	-0.407	0.024	0.698	0.27	enh
atac_L30289	-2.372	1.134	-0.786	-0.114	0.425	-1.11	enh
atac_L30291	-5.448	-0.277	0.731	-0.566	-0.142	0.749	enh
atac_L30292	-1.442	1.493	0.558	-0.239	-0.075	-1.431	enh
atac_P05334	-3.84	-0.986	0.578	-0.468	-0.451	0.911	enh
atac_L30299	-4.562	0.816	0.164	0.182	-0.466	-0.766	enh
atac_L30302	-5.538	-0.927	0.398	-0.141	-0.827	0.359	enh
atac_L30303	-2.327	-0.631	1.443	2.295	1.698	-0.484	enh
atac_L30304	-4.141	-1.263	0.621	0.694	-0.284	-0.39	enh
atac_L30306	3.228	1.956	0.975	-0.569	-0.717	1.412	enh
atac_L30308	-1.707	1.516	1.189	-0.453	1.078	-1.453	enh
atac_L30310	-2.043	-0.587	-0.645	-0.127	-0.422	-0.824	enh
atac_L30312	-1.525	0.4	-1.984	-0.671	2.574	1.117	enh
atac_L30313	-1.705	1.405	-1.605	0.068	1.382	1.245	enh
atac_L30314	-3.919	1.13	-0.086	0.906	0.504	-0.953	enh
atac_L30315	-0.929	-0.703	-1.175	-0.129	-0.916	-0.092	enh
atac_L30317	-4.181	-0.961	1.089	0.546	-0.078	-0.938	enh
atac_L30318	-5.715	-0.807	-0.206	0.187	-0.752	-0.096	enh
atac_P05337	-2.516	-0.103	0.999	-0.949	-0.004	0.928	enh
atac_L30326	0.602	-0.177	-0.742	0.586	3.405	-1.43	enh
atac_L30330	-3.896	0.711	0.369	0.602	1.271	-1.093	enh
atac_L30342	-4.908	0.845	0.223	-0.016	-0.109	-0.956	enh
atac_L30346	-2.159	0.645	0.266	-0.123	-0.016	-0.987	enh
atac_L30349	-6.056	-1.011	-0.721	0.301	-0.233	-0.28	enh
atac_L30350	-6.247	-0.32	-1.073	0.531	-0.885	-0.017	enh
atac_L30353	-5.896	-0.403	-1.297	0.369	0.309	-0.403	enh
atac_L30354	-3.959	0.94	-1.31	-0.074	0.177	-0.042	enh
atac_P05339	-1.123	1.091	-1.872	-0.248	0.498	-0.445	enh
atac_L30360	-7.323	-0.255	-0.746	0.539	-0.391	0.336	enh
atac_L30373	-0.448	1.93	-0.727	-0.183	-0.764	-1.072	enh
atac_L30374	-3.581	-1.119	0.469	0.999	-2.276	0.03	enh
atac_L30375	1.961	2.006	-0.496	-1.228	-0.555	0.922	enh
atac_L30376	2.447	1.269	-2.085	0.644	-0.203	-1.21	enh
atac_L30378	-2.988	1.756	0.272	-0.688	0.051	0.797	enh
atac_L30381	-5.652	-1.46	0.273	0.763	-0.62	0.133	enh
atac_L30383	-6.004	-0.215	-2.267	0.548	0.019	0.445	enh
atac_L30387	-6.919	-0.576	-0.507	0.448	-0.156	0.029	enh
atac_L30393	-2.311	-0.5	1.168	1.442	-0.802	-1.075	enh
atac_L30397	-6.472	-0.659	-0.185	0.146	0.276	0.136	enh
atac_L30400	-4.473	-1.151	0.548	-1.032	1.539	1.343	enh
atac_L30401	-6.251	0.563	-0.161	-0.382	0.54	1.161	enh
atac_L30410	-3.282	-0.645	0.993	-0.491	1.873	0.463	enh
atac_L30411	0.098	0.358	0.404	-0.637	-0.662	2.415	enh
atac_P05345	-4.604	-1.163	0.627	1.928	0.962	0.231	enh
atac_L34559	-5.267	-1.108	1.213	-0.073	0.749	1.073	enh
atac_L34560	-3.744	-2.166	2.203	2.314	-0.745	1.141	enh
atac_L34564	-5.564	-0.141	-0.853	0.273	0.136	-0.193	enh
atac_L34565	-4.933	-0.624	-0.328	1.39	-0.862	-0.342	enh
atac_L34566	-2.291	0.14	0.446	0.4	0.316	-1.23	enh
atac_L34570	-2.887	-0.574	0.934	-0.138	1.755	0.592	enh
atac_L34571	-5.148	-0.37	0.256	-0.073	-0.126	-0.626	enh
atac_L34572	-3.798	-0.238	-1.072	-0.487	0.101	1.944	enh
atac_L34573	-5.491	-0.471	0.706	-0.501	0.256	0.896	enh
atac_L34574	-4.611	-0.059	1.305	-0.826	-0.899	1.146	enh
atac_L34575	-4.511	-0.545	0.987	-0.275	-0.51	-0.308	enh
atac_L34576	-6.069	-0.92	-0.144	-0.233	0.164	0.609	enh
atac_L34578	-6.253	-0.925	-0.271	0.32	-0.728	0.152	enh
atac_L34579	-5.968	-0.249	-0.056	0.306	-0.353	-0.201	enh
atac_L34580	-4.765	-0.281	0.664	-0.355	-0.286	0.022	enh
atac_L34581	-6.432	0.082	-0.513	0.293	0.315	-0.316	enh
atac_L34582	-5.727	0.041	0.138	1.45	0.602	0.103	enh
atac_L34583	-2.678	-0.477	0.038	-0.199	0.685	0.089	enh
atac_L34585	-5.691	-0.487	0.232	-0.107	0.224	0.524	enh
atac_L34587	-7.077	-0.572	-0.57	0.475	-0.147	0.102	enh
atac_L34588	-3.77	1.425	1.163	-0.987	1.089	0.361	enh
atac_L34589	-2.813	0.088	0.231	-0.206	-0.573	-0.875	enh
atac_L34590	-5.175	-0.444	-0.43	0.17	-0.282	-0.911	enh
atac_L34592	-2.301	1.088	0.507	-0.382	0.559	-0.65	enh
atac_L34593	-5.82	-0.08	-0.298	0.234	0.256	-0.122	enh
atac_L34600	-4.558	-1.129	0.469	0.595	-0.922	-0.108	enh
atac_L34601	-3.311	-1.495	-0.462	-0.343	-0.12	-0.537	enh
atac_L34609	-5.779	-0.688	-1.294	0.334	-0.263	0.345	enh
atac_L34610	-2.931	-0.137	-1.223	-0.301	0.113	1.028	enh
atac_L34611	-4.329	0.254	0.984	-0.597	0.903	0.69	enh
atac_L34615	-3.092	0.415	0.735	-0.371	-0.322	-0.892	enh
atac_L34619	-6.412	-0.798	-0.227	0.107	0.092	0.19	enh
atac_L34621	-3.798	0.271	-0.056	-0.018	-0.839	-0.601	enh
atac_L34622	-2.784	0.756	1.001	-0.871	0.059	-0.739	enh
atac_L34623	-2.175	0.307	0.483	0.252	0.997	-1.221	enh
atac_P06112	-5.712	-0.617	-0.21	0.241	-0.108	-0.202	enh
atac_L34631	-2.636	0.275	1.237	-1.005	0.015	0.139	enh
atac_L34636	-3.242	-0.246	1.324	0.485	-1.185	-0.357	enh
atac_L34637	-1.901	0.633	1.673	0.682	-1.901	0.1	enh
atac_L34642	-1.684	1.887	-0.076	-0.424	-0.239	-1.043	enh
atac_L34644	-2.344	-0.343	0.64	0.144	1.967	-1.426	enh
atac_L34645	-5.083	-0.089	0.089	-0.082	0.181	0.103	enh
atac_L34655	-5.604	-0.14	-0.026	-0.115	-0.149	0.363	enh
atac_L34664	-4.945	0.016	0.46	0.113	-0.37	-0.794	enh
atac_L34668	-6.643	-0.477	-0.222	0.367	-0.255	0.135	enh
atac_L34669	-6.337	-0.33	-0.017	0.322	-0.397	0.122	enh
atac_L34677	-5.437	-0.263	0.685	-0.567	0.253	0.708	enh
atac_P06115	-2.446	1.552	0.341	1.648	1.685	-0.82	enh
atac_L34680	-3.211	-0.269	-0.856	0.097	-0.321	-0.902	enh
atac_L34682	1.629	0.407	2.705	-0.033	-2.319	0.11	enh
atac_P06117	-6.927	-0.162	-0.888	0.611	-0.117	0.184	enh
atac_L34687	-5.835	-0.182	-0.336	0.426	-0.718	-0.429	enh
atac_L34688	-2.367	0.39	-1.008	-0.179	1.118	-1.127	enh
atac_L34692	-3.03	0.15	0.33	0.685	0.804	-1.011	enh
atac_L34693	-4.767	-0.09	-1.074	0.129	-0.297	0.302	enh
atac_L34696	-5.024	-1.041	-0.354	-0.264	-1.25	0.634	enh
atac_P06119	-2.049	0.151	0.309	0.582	1.895	1.958	enh
atac_L34702	-6.178	-0.4	-1.167	0.287	0.232	0.27	enh
atac_L34709	-4.907	-1.753	0.586	2.426	0.774	0.075	enh
atac_L34714	-3.069	0.919	0.034	-0.261	0.153	-0.64	enh
atac_P06121	-3.275	-1.267	1.011	1.062	0.008	0.748	enh
atac_L34741	1.105	2.38	0.186	-0.822	-0.477	-1.131	enh
atac_L34759	-3.18	-0.339	-0.066	0.231	0.572	-0.167	enh
atac_L34787	-0.463	0.586	1.499	-0.208	1.722	-1.349	enh
atac_L34806	-1.582	0.498	-1.25	-0.136	3.523	0.414	enh
atac_L34831	-2.469	-0.205	0.141	0.164	-0.759	1.999	enh
atac_L34834	-6.776	-0.17	-1.26	0.524	-0.147	0.471	enh
atac_L34835	-3.2	0.802	-0.673	-0.141	-0.171	-0.089	enh
atac_L34836	2.809	1.591	0.203	-1.573	0.463	0.915	enh
atac_L34837	-3.069	-0.174	1.336	-1.176	-0.033	1.268	enh
atac_P06127	-0.962	-1.527	-1.124	-0.261	4.115	0.344	enh
atac_L34838	2.713	-2.2	-1.078	-0.759	-0.745	2.083	enh
atac_P06129	-5.476	0.113	-1.322	0.248	0.624	-0.29	enh
atac_L34848	-4.852	-0.536	-0.039	0.231	-0.442	-0.414	enh
atac_P06130	-6.423	-0.553	-0.971	0.423	0.248	-0.137	enh
atac_L34849	-3.751	-1.458	-0.12	-0.363	-1.212	0.203	enh
atac_L34850	-5.941	-0.25	-0.649	0.156	0.369	-0.254	enh
atac_L34853	-4.135	0.044	1.601	-1.125	-0.354	1.687	enh
atac_L34854	-3.273	-0.969	2.272	3.059	-0.06	1.388	enh
atac_L34855	-2.714	-1.259	1.156	3.17	-0.69	0.269	enh
atac_P06131	-1.944	0.999	2.406	-0.317	-0.696	0.459	enh
atac_P06132	-2.759	0.483	1.103	-0.855	1.081	-0.875	enh
atac_L34858	-2.763	-0.135	0.352	0.05	0.059	-1.18	enh
atac_L34862	-3.934	-0.054	0.851	0.323	1.544	-0.955	enh
atac_L34864	-2.977	0.365	-2.052	0.81	-0.071	0.06	enh
atac_L34866	-3.146	0.379	-0.522	0.066	0.697	-1.094	enh
atac_L34868	-6.561	-0.321	-0.616	0.501	-0.228	-0.206	enh
atac_L34869	-2.357	-1.883	1.154	-0.931	-0.66	0.099	enh
atac_L34871	-1.451	0.442	0.408	-0.601	-1.813	-0.832	enh
atac_L34872	-1.466	0.192	0.244	-0.681	0.364	-0.346	enh
atac_L34873	-3.395	0.836	0.765	-1.125	-0.325	1.041	enh
atac_P06135	-5.028	0.528	-0.929	0.406	-0.061	-0.56	enh
atac_L34882	-0.666	-1.181	2.813	1.972	0.015	-0.323	enh
atac_P06136	-5.46	-0.028	-0.771	0.113	-0.379	-0.04	enh
atac_P06137	-3.467	0.216	0.098	-0.37	-1.13	-0.804	enh
atac_P06138	-5.348	-0.142	-0.45	0.317	-0.632	-0.771	enh
atac_P06141	-5.281	-0.186	0.176	0.172	-0.405	-0.729	enh
atac_L34883	-2.894	-0.245	1.822	-0.55	0.032	0.625	enh
atac_L34884	-3.559	0.019	0.881	-0.498	-0.734	-0.768	enh
atac_L34891	-2.362	-0.122	0.624	-1.043	-0.069	0.963	enh
atac_L34892	0.652	2.049	-0.128	1.468	0.346	-1.017	enh
atac_L34896	-3.546	0.554	-1.191	0.064	-0.147	-0.638	enh
atac_L34898	-2.68	-0.375	-1.464	0.744	-0.542	-0.112	enh
atac_L34899	-1.499	0.85	-0.532	-0.128	-0.242	-0.641	enh
atac_L34900	1.716	1.258	-0.113	0.031	-1.44	0.11	enh
atac_L34906	-0.315	1.168	2.171	-1.959	-0.073	0.731	enh
atac_L34913	-3.209	-0.816	1.778	1.897	-0.017	0.729	enh
atac_L34915	-2.307	0.59	-0.224	1.776	-0.523	0.057	enh
atac_L34916	0.467	0.107	-0.518	-0.053	-1.134	1.281	enh
atac_L34920	0.131	0.059	0.477	-0.5	-0.1	-1.588	enh
atac_L34922	-4.289	0.551	-0.741	0.169	0.985	-0.836	enh
atac_L34923	7.967	3.446	0.5	2.163	2.072	-0.586	enh
atac_L34935	-6.255	-0.897	-0.819	0.461	0.243	-0.269	enh
atac_L34936	-4.466	0.339	0.275	-0.004	0.278	-0.825	enh
atac_L34937	-3.942	0.114	1.014	-0.57	-0.727	-0.329	enh
atac_L34938	1.334	1.154	-1.551	-0.784	1.717	-0.864	enh
atac_L34939	-2.158	0.329	0.191	-0.616	-0.751	0.305	enh
atac_L34942	-4.276	-0.412	0.303	-0.128	-0.257	-0.598	enh
atac_L34946	-1.463	1.162	1.528	0.908	0.106	0.348	enh
atac_P06145	-3.084	1.578	0.226	-0.179	0.421	-0.77	enh
atac_L34947	-6.026	-0.596	-0.211	0.399	-0.477	-0.133	enh
atac_P06147	-1.651	1.155	0.504	0.03	-0.569	-1.53	enh
atac_L34949	-2.439	0.267	1.133	-0.601	-0.649	-0.746	enh
atac_L34953	-4.442	-0.543	-0.013	0.071	0.218	-0.816	enh
atac_L34956	-3.552	-0.828	-0.628	1.406	-1.161	-0.105	enh
atac_L34957	-3.225	-0.662	0.816	-0.821	-0.373	1.356	enh
atac_L34961	-3.289	-0.916	1.358	-1.227	-0.048	0.612	enh
atac_L34964	-6.025	0.201	0.092	0.111	-1.384	-0.061	enh
atac_L34970	-0.967	-0.26	0.228	-0.938	-1.201	0.499	enh
atac_L34975	-1.591	0.902	-0.643	-0.1	-1.194	-0.665	enh
atac_L34976	-1.451	0.665	0.012	-0.546	1.162	-0.654	enh
atac_P06152	-4.353	-0.952	0.425	-0.653	1.947	0.04	enh
atac_L34980	1.104	-0.212	0.768	-1.705	0.802	1.378	enh
atac_L34987	-3.141	-0.685	0.982	0.712	-0.19	-1.12	enh
atac_L34988	-4.362	0.259	0.831	-0.83	0.315	0.936	enh
atac_L34990	-0.923	0.019	0.367	1.976	-0.476	1.915	enh
atac_L34992	-4.169	-0.478	0.167	-0.409	0.447	0.392	enh
atac_L34994	-0.446	0.47	0.403	0.258	-0.253	-0.976	enh
atac_L34996	-5.267	1.172	-0.115	-0.204	0.453	0.214	enh
atac_L34999	4.143	1.302	-0.854	0.089	2.274	-0.452	enh
atac_L35002	-3.813	-1.013	0.5	-0.355	-0.938	0.61	enh
atac_L35007	-2.083	-0.152	1.261	-1.071	-0.226	0.713	enh
atac_L35010	0.605	-0.578	-0.286	0.395	-0.645	-1.221	enh
atac_L35011	-2.455	1.379	-0.01	-0.319	0.978	-1.063	enh
atac_L35013	1.289	3.287	0.684	1.064	-1.116	-1.687	enh
atac_L35014	-0.329	1.096	1.459	-1.191	-0.672	0.525	enh
atac_L35017	-1.341	0.168	2.653	-0.126	-1.671	-0.628	enh
atac_L35025	4.316	2.666	1.739	-1.323	-0.414	0.749	enh
atac_P06159	-1.119	0.265	2.033	-0.221	0.002	-1.682	enh
atac_L35027	-4.199	-1.003	1.015	-0.374	-0.506	-0.65	enh
atac_L35028	2.247	0.998	4.978	1.165	0.057	1.569	enh
atac_L35034	-1.972	0.276	1.243	-0.763	-0.819	-0.504	enh
atac_L35036	-4.48	-1.2	1.151	0.437	1.334	-1.118	enh
atac_L35038	-3.388	-0.739	1.139	0.205	-0.336	0.91	enh
atac_L35040	-3.689	0.01	-0.256	-0.461	-0.074	-0.011	enh
atac_L35041	-6.558	-0.148	-0.77	0.474	0.181	-0.267	enh
atac_L35042	-4.496	-1.211	-0.391	1.21	-0.293	0.548	enh
atac_L35044	1.741	1.563	1.073	3.441	-0.499	-0.646	enh
atac_L35048	-3.894	-0.282	0.606	-0.072	-0.147	-1.156	enh
atac_L35057	-3.32	-0.109	-1.341	-0.068	-0.652	0.647	enh
atac_P06161	-2.316	0.159	1.867	-1.339	-0.645	0.614	enh
atac_L35063	-3.322	0.018	1.909	-1.519	0.078	1.927	enh
atac_L35064	-3.202	-0.205	0.511	-0.742	0.492	0.553	enh
atac_L35068	-3.52	-0.057	0.254	2.102	-1.208	-0.85	enh
atac_L35075	-1.587	-0.775	-0.861	1.153	-0.762	0.131	enh
atac_L35076	-4.589	0.662	0.18	0.685	1.54	-1.286	enh
atac_P06163	3.037	-0.002	-0.909	-1.244	1.925	-1.434	enh
atac_L35083	-4.034	0.413	1.21	-0.968	0.558	0.961	enh
atac_L35085	-1.203	1.213	0.371	-0.599	-0.622	-0.907	enh
atac_L35087	-4.232	-0.195	-1.644	0.32	-0.905	0.003	enh
atac_L35088	-6.716	-0.229	-1.421	0.605	-0.37	0.354	enh
atac_L35092	-4.19	-0.067	-0.163	-0.014	-0.33	-0.164	enh
atac_L35100	3.765	3.972	-0.567	0.285	0.508	-1.023	enh
atac_P06166	0.23	1.566	2.71	1.812	-0.855	0.479	enh
atac_L35102	-3.627	-0.331	0.814	-0.239	-0.97	-1.319	enh
atac_L35104	0.773	0.837	0.046	0.309	0.621	0.018	enh
atac_P06168	-2.243	0.648	1.768	-0.974	0.72	-0.973	enh
atac_P06170	-0.331	-0.276	-0.077	-1.285	0.452	0.592	enh
atac_L35108	-3.063	0.332	1.606	0.462	-0.002	-0.411	enh
atac_L35111	-2.952	0.003	0.892	-1.112	1.3	0.895	enh
atac_L35117	2.355	1.816	-0.666	-0.95	-0.463	-0.09	enh
atac_L35118	2.471	2.508	-0.498	-0.778	-1.058	-0.303	enh
atac_L35119	1.961	1.565	1.385	-1.254	0.581	-1.102	enh
atac_L35121	-2.183	1.021	1.242	-0.37	-0.838	-1.554	enh
atac_L35122	1.094	2.259	2.477	1.601	0.326	1.713	enh
atac_L35124	-2.16	-1.325	0.23	0.029	-0.891	-1.309	enh
atac_L35126	-3.577	0.331	-1.094	0.245	-0.338	-0.441	enh
atac_L35128	-0.408	0.157	-0.593	-0.9	1.321	0.44	enh
atac_L35134	-0.819	2.223	-0.829	-0.051	-0.083	-0.865	enh
atac_L35135	-5.007	-0.164	-1.32	0.133	-0.209	0.351	enh
atac_L35137	-6.056	-0.567	-0.697	0.432	-0.372	-0.351	enh
atac_L35138	-5.402	-0.626	-0.701	0.327	-0.034	-0.56	enh
atac_P06172	-2.47	-0.548	0.316	0.683	0.085	-1.357	enh
atac_L35141	-4.665	-0.278	0.22	0.3	0.018	-0.595	enh
atac_L35142	-4.662	0.232	-0.231	-0.054	0.58	-0.321	enh
atac_L35149	-2.355	1.057	0.39	0.881	-1.493	-0.277	enh
atac_L35150	-3.283	-1.228	1.733	1.584	0.194	-0.623	enh
atac_L35151	-0.88	-0.454	0.972	-0.702	-0.964	-0.621	enh
atac_L35152	-5.622	-0.73	1.093	3.675	1.368	2.786	enh
atac_L35156	-3.645	-0.273	0.129	0.694	-0.55	0.836	enh
atac_L35157	-4.885	-0.683	0.032	0.107	0.052	-0.449	enh
atac_L35159	-3.287	1.376	-1.728	0.103	1.865	-0.291	enh
atac_L35165	-3.496	-0.033	1.11	0.925	-0.89	-0.847	enh
atac_P06177	-2.829	0.315	0.325	0.285	0.443	-1.147	enh
atac_L35168	1.808	1.603	0.472	0.463	0.062	0.339	enh
atac_P06178	-0.803	0.286	1.336	2.69	0.011	-0.241	enh
atac_L35177	-0.756	1.936	2.03	2.55	0.103	-0.015	enh
atac_L35178	-0.899	1.594	1.299	0.407	-0.628	-0.548	enh
atac_L35180	1.118	1.418	-0.485	-1.067	0.509	1.125	enh
atac_L35181	-0.892	-0.809	2.93	3.118	0.171	0.221	enh
atac_L35183	-1.257	1.343	-0.343	-0.305	-1.083	-0.605	enh
atac_P06179	-2.956	0.233	0.567	-0.159	-0.056	-1.232	enh
atac_P06180	-3.347	-0.28	0.702	0.337	0.988	-0.929	enh
atac_L35185	-4.548	0.971	0.428	-0.044	0.828	-0.92	enh
atac_L35186	-2.035	0.214	1.661	-1.096	-1.146	0.053	enh
atac_L35187	-2.154	0.209	1.597	-1.213	0.354	1.256	enh
atac_L35188	-0.283	-0.377	1.742	2.492	-1.514	0.612	enh
atac_L35193	-0.557	-0.279	2.019	-0.1	-1.047	2.02	enh
atac_L35194	-1.542	-0.598	0.753	-0.512	0.027	-1.258	enh
atac_L35196	-3.442	1.512	-0.098	0.114	0.205	-1.099	enh
atac_L35199	-1.133	0.74	0.29	1.277	-0.12	0.075	enh
atac_L35200	0.007	1.096	0.915	0.453	-1.356	-0.908	enh
atac_L35202	-1.814	-0.323	1.566	-0.495	1.873	-0.035	enh
atac_P06184	-1.357	0.771	2.169	2.221	0.438	1.045	enh
atac_L35210	1.615	1.426	1.171	-0.876	-1.137	1.676	enh
atac_L35213	-1.097	0.988	1.109	-0.957	-0.925	0.524	enh
atac_P06185	-3.241	-0.787	1.612	2.11	0.021	0.249	enh
atac_L35216	-0.223	0.703	-0.285	-0.43	0.793	1.035	enh
atac_L35217	-1.612	0.395	0.791	-0.556	-0.482	-1.016	enh
atac_L35220	2.756	0.325	-0.191	-0.516	-0.141	0.263	enh
atac_L35222	-1.719	0.488	0.14	-1.174	0.974	1.362	enh
atac_L35223	-3.016	-1.123	1.018	-0.605	-1.467	-0.151	enh
atac_L35224	-4.037	-0.965	1.215	0.463	-1.217	0.311	enh
atac_L35225	-5.478	-0.634	0.091	-0.179	-0.4	-0.006	enh
atac_L35226	1.617	1.882	0.288	0.048	-0.406	-1.351	enh
atac_L35227	-1.793	1.219	1.119	-0.508	-0.069	-0.292	enh
atac_L35234	1.843	0.64	2.374	3.38	-0.538	0.464	enh
atac_P06189	-0.802	0.571	2.53	0.261	-0.548	1.017	enh
atac_P06190	0.248	0.942	1.728	0.14	-0.356	-1.161	enh
atac_L35236	0.58	0.457	0.916	-0.726	-0.268	1.115	enh
atac_P06191	-0.799	0.396	0.858	1.048	-1.685	-0.773	enh
atac_L35237	0.151	-1.187	2.187	0.776	0.837	0.68	enh
atac_L35239	-1.784	-0.208	0.418	-0.306	-0.662	-1.021	enh
atac_L35244	0.068	1.8	-0.593	-0.594	-0.157	-0.272	enh
atac_L35246	0.212	0.248	2.744	1.523	1.051	1.502	enh
atac_P06192	-0.611	2.158	2.545	0.023	-0.742	0.596	enh
atac_L35257	-1.491	0.183	1.001	-0.96	-0.438	0.162	enh
atac_L35259	-0.247	-0.487	1.104	-1.394	-0.746	-0.274	enh
atac_L35263	-0.811	0.599	-0.814	0.133	0.134	0.814	enh
atac_P06194	-1.422	-0.131	0.822	-0.002	0.302	-0.525	enh
atac_L35267	-1.427	-0.879	-0.435	0.783	0.193	-1.139	enh
atac_L35271	-1.529	-0.35	0.431	-0.735	-0.854	-1.257	enh
atac_L35279	-0.58	1.072	1.572	-1.407	0.29	0.436	enh
atac_L35280	-1.197	1.125	1.364	0.132	-1.07	0.062	enh
atac_L35281	-6.444	-1.377	-1.034	0.222	-0.373	0.676	enh
atac_P06196	-1.373	0.204	0.944	0.719	-0.62	-0.405	enh
atac_L35286	-0.059	1.116	1.361	0.267	-1.611	0.045	enh
atac_L35294	2.683	2.515	1.312	2.212	0.071	1.152	enh
atac_L35306	0.036	0.524	2.283	0.23	0.115	1.062	enh
atac_L35313	0.563	2.533	0.261	-1.139	1.225	0.517	enh
atac_L35314	4.111	2.739	0.715	-1.525	1.349	-1.421	enh
atac_L35317	0.519	1.715	-1.877	0	-0.589	-0.956	enh
atac_L35319	-2.12	-0.267	-0.236	0.958	0.228	0.453	enh
atac_L35327	1.352	-1.896	-3.391	1.08	-0.442	1.97	enh
atac_L35338	0.219	-0.609	0.185	-0.998	-1.275	-0.797	enh
atac_L35339	-1.83	-0.932	0.962	-1.496	-0.653	1.588	enh
atac_L35345	-1.145	-0.968	-0.015	-0.829	-0.474	0.337	enh
atac_L35346	-2.26	0.157	0.97	0.567	-0.765	-1.332	enh
atac_L35365	2.796	2.606	-0.638	0.98	-0.398	-0.92	enh
atac_L35367	3.864	0.394	-1.079	-0.087	1.381	-1.275	enh
atac_L35371	1.077	2.034	0.592	-0.112	0.893	-1.468	enh
atac_L35373	-0.701	0.835	2.045	-2.05	0.364	1.446	enh
atac_L35375	1.235	0.678	1.459	1.86	0.691	1.647	enh
atac_P06204	-0.983	0.55	1.065	0.404	-0.025	-0.605	enh
atac_L35403	-1.531	1.72	0.853	-0.444	-1.683	-0.709	enh
atac_L35405	-3.712	0.127	-0.979	0.21	0.187	-0.393	enh
atac_L35406	-1.604	0.409	2.061	0	-0.837	0.237	enh
atac_L35408	-4.506	-0.389	-0.303	0.114	-0.602	-0.176	enh
atac_L35415	-1.083	0.08	2.39	-0.406	-0.035	1.355	enh
atac_L35419	-4.204	-0.096	0.893	-0.321	-0.024	-0.936	enh
atac_P06214	0.528	-0.258	0.4	-0.758	-0.863	-0.423	enh
atac_L35427	0.671	0.119	1.152	-1.011	-0.21	-0.91	enh
atac_L35428	1.314	1.546	0.554	-1.187	-1.3	-0.566	enh
atac_L35432	4.793	0.716	-1.362	-0.201	-2.227	0.505	enh
atac_L35438	1.224	1.272	1.865	-2.229	-0.369	0.991	enh
atac_L35440	5.621	3.141	1.064	1.81	-0.964	2.983	enh
atac_L35441	-1.822	0.896	0.606	0.657	-0.666	-0.498	enh
atac_P06218	0.678	1.185	0.158	-0.679	1.316	-1.334	enh
atac_P06220	3.596	2.123	2.067	-1.461	0.661	0.17	enh
atac_L35458	-2.046	0.132	1.22	-1.369	0.162	1.19	enh
atac_L35459	-2.595	-0.695	2.226	-0.795	0.11	0.761	enh
atac_L35460	-2.943	-0.409	1.082	0.788	-0.577	-1.115	enh
atac_L35466	-4.011	0.514	0.576	-0.083	-0.132	-0.73	enh
atac_L35467	3.291	2.261	1.567	-0.027	0.464	1.263	enh
atac_L35468	4.284	-0.513	-0.626	-1.943	0.788	1.527	enh
atac_L35475	-1.291	-0.278	0.251	-0.602	0.045	-0.772	enh
atac_L35477	0.712	-0.461	0.701	-1.75	-0.328	2	enh
atac_L35481	7.753	2.23	-1.997	0.527	0.119	-2.31	enh
atac_L35494	-2.42	-1.493	0.917	-1.006	-0.425	0.219	enh
atac_L35496	-4.317	-0.533	0.074	1.621	-0.453	1.448	enh
atac_L35501	0.575	3.436	-1.151	0.636	0.177	-1.749	enh
atac_L35502	4.982	2.799	-0.358	1.209	0.412	-1.42	enh
atac_L35506	-0.827	1.335	1.507	0.214	-0.026	-1.537	enh
atac_L35515	-1.73	-0.483	1.097	-1.251	1.569	0.46	enh
atac_L35518	-1.386	0.101	-0.754	-0.874	2.217	0.142	enh
atac_L35528	-0.038	0.718	-0.295	1.316	1.879	3.069	enh
atac_L35531	-0.781	-2.265	0.511	-0.094	0.568	0.543	enh
atac_L35535	-3.211	0.596	1.754	2.535	0.047	1	enh
atac_L35554	-1.915	-0.017	0.014	1.013	-0.087	-0.507	enh
atac_L35565	1.626	1.695	-0.024	-1.296	0.931	0.45	enh
atac_L35570	1.192	0.906	0.499	-0.535	-1.887	2.076	enh
atac_L35577	-0.583	0.084	1.522	-0.393	-0.544	-0.926	enh
atac_L35578	-0.241	0.101	1.62	-1.423	-0.918	0.877	enh
atac_L35581	1.512	1.218	-0.408	-0.721	-0.932	-0.488	enh
atac_L35592	-1.632	1.439	0.142	-0.654	0.292	-0.707	enh
atac_P06233	1.634	2.15	0.788	-0.988	-0.929	-0.473	enh
atac_L35597	-2.013	0.473	0.072	-0.461	-0.589	-0.234	enh
atac_P06236	0.379	2.226	0.795	-0.166	-0.655	0.825	enh
atac_P06237	-2.08	-0.624	-0.966	-0.658	-0.026	-0.02	enh
atac_L35619	-0.992	0.35	1.104	-0.497	0.568	0.539	enh
atac_L35623	0.324	1.223	1.419	0.539	-0.364	-0.303	enh
atac_L35626	4.856	2.194	1.928	-1.413	0.342	1.059	enh
atac_P06239	1.921	2.389	0.518	-0.777	-0.313	-1.381	enh
atac_P06240	-1.244	0.464	1.059	-1.023	-0.251	-0.672	enh
atac_L35628	3.321	1.016	-2.314	-0.661	0.001	-0.404	enh
atac_L35630	-2.206	-0.265	0.613	1.422	0.62	0.374	enh
atac_L35631	2.977	0.117	-2.998	-0.447	-0.185	0.054	enh
atac_P06243	-2.249	-1.229	0.698	0.189	0.087	-1.062	enh
atac_L35633	-1.295	1.088	1.826	0.245	-0.003	-1.227	enh
atac_L35641	0.426	0.84	1.15	-1.299	1.108	-0.328	enh
atac_L35643	0.75	1.067	1.097	-0.921	-0.639	-0.792	enh
atac_L35645	3.961	1.889	0.314	-0.738	-0.299	-0.066	enh
atac_L35676	-0.006	0.104	-0.457	2.08	2.389	-0.867	enh
atac_P06248	5.021	2.718	0.396	1.82	-0.757	1.06	enh
atac_L35685	3.947	2.676	2.385	2.277	0.611	1.326	enh
atac_L35695	1.103	-0.167	1.069	3.087	-0.326	1.6	enh
atac_P06251	-3.615	-0.692	0.074	-0.097	-0.902	-0.056	enh
atac_L35699	-0.879	2.021	1.882	-1.042	-0.209	-1.161	enh
atac_L35700	0.27	-0.514	1.165	1.356	-0.505	-0.794	enh
atac_L35702	-0.503	1.43	0.158	-0.722	1.103	0.491	enh
atac_L35703	-1.778	0.839	1.193	-0.945	-0.656	-0.015	enh
atac_L35704	3.079	3.274	-0.569	-0.593	-0.432	-1.883	enh
atac_L35706	1.824	1.338	0.677	0.632	1.488	0.545	enh
atac_L35707	3.089	1.789	-0.249	0.928	0.196	0.449	enh
atac_L35711	-0.998	-0.403	1.773	2.386	-1.24	-0.028	enh
atac_L35712	0.341	0.702	0.33	0.1	-0.035	-1.266	enh
atac_L35713	5.34	3.363	1.14	0.055	-0.277	0.287	enh
atac_L35715	-0.093	0.983	1.118	3.098	1.264	1.282	enh
atac_L35722	0.793	2.16	-0.657	0.865	-0.608	-1.175	enh
atac_L35723	2.274	2.459	-0.9	2.628	1.744	-0.014	enh
atac_P06259	-2.618	-0.36	0.463	-0.519	0.66	-0.01	enh
atac_L35726	1.444	1.348	-0.282	1.046	-0.361	-0.815	enh
atac_L35727	2.032	1.692	-0.523	0.046	-1.474	0.42	enh
atac_L35731	-2.687	0.42	1.423	-0.652	-1.326	-1.138	enh
atac_L35733	-3.156	-1.098	2.022	0.462	-0.469	2.33	enh
atac_L35734	-2.17	0.065	0.594	0.577	-1.537	-0.133	enh
atac_L35743	2.27	1.139	1.447	0.656	-0.524	0.713	enh
atac_P06263	-2.228	0.601	1.124	-0.851	-0.809	-0.167	enh
atac_L35755	-2	-0.52	1.235	0.206	-1.431	0.573	enh
atac_L35768	-1.332	-0.203	1.178	-0.937	-1.415	0.176	enh
atac_L35780	-2.941	-0.437	1.667	-1.143	0.905	0.379	enh
atac_P06265	-1.683	-0.297	0.697	-0.903	0.611	-0.107	enh
atac_L35786	1.438	2.083	-1.102	-0.966	-0.591	1.52	enh
atac_L35788	-1.407	0.478	0.38	-0.415	0.113	-1.602	enh
atac_L35792	1.757	1.988	1.516	2.702	-0.574	0.011	enh
atac_P06266	-5.451	-0.142	-0.325	-0.208	0.338	0.934	enh
atac_L35793	-2.37	-0.802	1.644	-0.563	-0.488	-0.833	enh
atac_P06267	0.209	1.197	-0.758	-0.491	-0.149	-0.788	enh
atac_L35803	-1.578	0.067	1.274	0.625	-0.652	-0.195	enh
atac_L35805	-0.947	1.338	-0.648	-0.414	-2.257	-0.501	enh
atac_L35813	-0.989	0.211	2.07	0.513	-0.22	1.682	enh
atac_L35824	3.976	3.376	-0.819	-1.152	-0.745	0.802	enh
atac_L35829	4.192	1.962	-0.159	-1.003	-0.177	0.551	enh
atac_L35837	-3.357	0.406	0.171	-0.254	-0.046	-0.793	enh
atac_L35842	6.207	1.022	-0.091	1.269	-1.903	-1.105	enh
atac_L35843	1.475	-0.362	0.172	-0.954	0.107	-0.979	enh
atac_L35846	-3.193	-0.215	0.385	-0.451	-0.195	-0.264	enh
atac_L35847	-2.787	0.125	-1.382	0.117	-0.315	0.223	enh
atac_L35855	-0.301	1.176	1.317	-0.239	0.351	-0.058	enh
atac_L35856	0.995	-0.62	1.922	-0.508	0.056	0.194	enh
atac_P06277	-2.53	-0.415	1.685	-1.374	0.349	0.457	enh
atac_P06278	-1.674	-0.279	1.006	-0.392	-0.947	-1.145	enh
atac_L35869	-0.523	-1.334	1.705	-0.684	-0.224	1.275	enh
atac_P06280	-2.215	-0.337	0.168	-0.211	-0.66	-0.938	enh
atac_L35871	-2.903	-0.71	0.797	-0.853	1.89	-0.575	enh
atac_L35872	-2.063	-0.843	0.74	-0.601	-1.423	-0.315	enh
atac_P06281	-0.9	-0.773	2.155	-1.453	-1.162	0.534	enh
atac_L35877	-3.963	0.537	1.312	-0.485	-0.64	-0.931	enh
atac_L35878	-2.931	0.231	1.256	0.144	-0.725	-1.162	enh
atac_L35883	6.52	2.938	-0.27	2.504	-0.202	1.243	enh
atac_L35888	-2.927	-0.754	1.718	-1.259	-0.616	0.565	enh
atac_L35894	-2.025	-0.163	3.512	0.709	1.26	1.974	enh
atac_L35896	3.425	3.24	0.581	1.03	-0.059	0.738	enh
atac_L35897	2.16	1.038	0.339	2.107	0.094	-0.143	enh
atac_L35898	0.144	1.883	0.972	1.153	-0.691	-1.114	enh
atac_L35900	-0.42	1.422	-1.567	1.437	-1.531	0.746	enh
atac_L35901	0.747	1.733	0.441	2.441	-0.056	1.522	enh
atac_L35904	-0.334	1.003	1.279	-0.583	-0.122	0.684	enh
atac_L35905	0.003	-0.133	-0.591	-0.385	-1.314	-0.624	enh
atac_L35906	-1.951	1.254	2.025	2.515	-0.3	-0.347	enh
atac_P06283	-3.447	-0.675	0.92	0.266	0.604	-0.914	enh
atac_L35912	-1.322	-0.311	-1.105	-0.556	-1.095	0.101	enh
atac_L35913	-1.059	-0.498	1.876	-0.001	-0.784	-0.839	enh
atac_L35918	-2.276	-0.35	0.411	0.116	-0.3	1.746	enh
atac_L35920	0.676	-0.013	-0.296	-1.02	0.725	2.423	enh
atac_L35924	-1.192	-0.036	1.756	2.741	-0.516	0.27	enh
atac_P06286	0.071	0.083	1.524	-1.405	-0.471	-0.051	enh
atac_P06287	3.51	1.896	1.087	-1.985	0.103	0.172	enh
atac_L35940	1.078	1.301	-0.93	2.302	-1.683	-0.283	enh
atac_L35947	4.813	0.204	-0.111	-0.521	0.202	-0.014	enh
atac_L35948	1.792	2.031	0.847	0.455	-1.313	-0.437	enh
atac_P06292	0.611	1.227	0.909	-1.127	-0.646	-0.118	enh
atac_L35955	2.317	3.094	2.902	2.54	0.961	1.813	enh
atac_L35956	-0.172	0.256	0.61	-0.587	-0.457	-1.276	enh
atac_P06293	-1.807	-0.601	0.969	-0.856	0.875	-1.022	enh
atac_L35957	-0.591	0.991	0.41	-0.754	-0.777	-0.299	enh
atac_L35958	-0.926	1.619	1.442	0.41	2.216	-2.066	enh
atac_L35960	3.292	3.28	0.676	0.003	-1.186	1.167	enh
atac_L35962	1.29	2.078	-0.712	-0.804	-0.52	-0.045	enh
atac_P06298	-3.978	0.331	0.863	-0.422	0.115	-0.054	enh
atac_P06299	-0.935	-0.189	1.808	-1.448	-0.437	0.405	enh
atac_P06300	-1.096	-0.728	1.145	-0.115	0.47	-0.505	enh
atac_L35982	2.648	2.165	0.01	-1.399	0.159	-0.054	enh
atac_P06303	0	0.813	2.628	-0.398	1.342	-0.575	enh
atac_L35986	-1.261	-0.657	0.983	-0.936	0.152	-0.046	enh
atac_L35995	-1.922	-1.043	1.576	0.928	0.222	-0.088	enh
atac_L35999	-0.559	1.879	0.147	-1.141	0.17	1.242	enh
atac_L36000	-6.078	-1.814	-0.683	0.008	0.342	0.517	enh
atac_L36007	0.694	1.629	1.071	-0.484	-0.934	0.929	enh
atac_L36008	2.146	0.634	0.476	-0.595	-1.304	1.511	enh
atac_L36009	1.829	1.689	1.729	0.156	0.505	1.734	enh
atac_P06304	-2.692	0.778	0.356	-0.654	0.64	-0.341	enh
atac_L36016	-0.153	1.331	-0.238	-0.525	-0.255	-0.347	enh
atac_P06308	-4.114	-0.869	0.843	0.218	1.221	-0.348	enh
atac_L36025	-1.332	0.349	-1.446	0.43	-0.173	-0.252	enh
atac_L36029	-1.732	1.152	1.364	-0.843	0.143	-1.094	enh
atac_P06309	-0.415	0.359	2.572	2.203	-0.665	-0.203	enh
atac_L36032	0.238	0.635	-0.766	-1.308	-0.137	1.262	enh
atac_P06312	-0.798	0.625	0.878	2.445	0.584	0.295	enh
atac_L36038	-3.513	1.142	1.065	-0.906	-0.509	1.03	enh
atac_L36039	-0.209	-0.247	-0.054	-0.18	0.356	0.504	enh
atac_L36046	-1.118	0.553	1.077	-1.029	1.367	1.101	enh
atac_P06317	-0.544	1.053	1.546	-0.09	0.76	1.59	enh
atac_L36050	0.705	0.405	1.43	-1.831	-0.84	1.023	enh
atac_L36051	-4.056	-0.817	0.633	0.195	0.326	0.481	enh
atac_L36052	-3.42	-0.358	0.557	0.613	0.58	-0.913	enh
atac_L36054	0.162	2.188	0.628	0.103	0.476	-1.503	enh
atac_L36061	-0.632	0.892	1.847	-0.997	-0.774	-1.081	enh
atac_P06321	-0.436	0.458	1.188	0.725	-0.402	-0.199	enh
atac_P06322	-1.695	0.703	0.412	0.388	-0.232	-0.568	enh
atac_P06324	0.031	1.085	0.322	-1.09	0.94	-0.159	enh
atac_P06325	-2.149	0.153	0.224	-0.16	-0.479	-1.417	enh
atac_L36062	2.13	2.381	-0.435	-0.603	-0.287	-1.646	enh
atac_L36065	1.724	1.993	0.667	-0.96	-0.867	-0.966	enh
atac_L36071	-0.593	1.062	0.219	-0.564	-1.143	-0.872	enh
atac_L36072	1.508	1.104	0.4	-1.931	0.287	0.761	enh
atac_L36073	-2.238	-0.563	1.413	-0.655	-0.443	-0.21	enh
atac_L36075	-4.196	-0.612	0.834	-0.267	-0.27	-0.622	enh
atac_P06328	-1.699	1.62	-0.734	0.178	-1.272	-0.854	enh
atac_L36076	-4.345	0.413	-0.467	-0.603	1.914	0.341	enh
atac_L36086	-3.348	0.079	0.628	-0.511	0.804	-1.073	enh
atac_L36087	-2.807	-0.879	1.32	-1.473	0.637	1.159	enh
atac_L36088	0.17	-1.422	-0.03	-0.952	-0.648	-1.293	enh
atac_P06330	0.43	0.297	0.159	-0.176	0.151	0.348	enh
atac_L36093	-3.392	-1.047	0.415	0.58	-0.031	-0.898	enh
atac_L36094	1.496	1.223	0.262	0.528	0.547	0.854	enh
atac_P06331	0.783	0.764	1.06	-0.56	-0.089	-0.436	enh
atac_P06332	-2.312	-0.064	1.075	-1.008	0.746	0.359	enh
atac_P06333	-1.8	-0.502	1.179	-0.869	-0.188	0.44	enh
atac_P06335	-1.487	1.523	0.773	-0.201	0.484	0.45	enh
atac_P06336	-0.294	0.579	0.55	0.68	1.67	-0.4	enh
atac_P06337	1.031	0.673	2.123	0.17	0.682	0.548	enh
atac_L36104	0.964	0.493	3.106	-2.513	-0.055	0.545	enh
atac_P06339	-1.334	0.769	2.18	-0.916	-0.698	-1.245	enh
atac_L36107	-2.208	-1.24	2	-0.202	-2.096	1.15	enh
atac_L36108	-3.859	0.038	-0.179	-0.333	-1.052	0.342	enh
atac_P06340	0.06	0.125	2.192	-0.034	-0.054	0.185	enh
atac_L36114	0.719	2.45	-0.724	1.362	-1.191	-0.203	enh
atac_L36115	0.843	0.383	-0.806	2.414	0.289	0.899	enh
atac_P06343	-0.257	-0.75	-0.483	-0.895	0.121	0.226	enh
atac_L36121	0.417	2.975	-1.481	-0.907	0.446	0.497	enh
atac_L36122	2.285	1.268	-0.121	1.123	-0.329	-0.905	enh
atac_L36123	-1.153	1.23	1.643	-0.834	-0.434	-0.775	enh
atac_L36124	6.001	2.54	0.204	0.429	-1.016	-0.628	enh
atac_L36127	-0.174	0.791	2.803	-1.254	0.458	0.252	enh
atac_L36134	4.972	4.11	0.099	-0.131	-0.836	0.627	enh
atac_L36135	-1.665	0.181	0.102	-0.511	-0.49	-0.948	enh
atac_L36150	1.599	1.422	1.809	-1.332	0.424	0.869	enh
atac_L36162	1.783	-1.06	-0.428	-0.169	0.182	-1.294	enh
atac_L36163	2.223	1.448	-0.649	0.112	-1.911	-1.094	enh
atac_L36164	2.666	1.885	-0.312	0.447	-2.02	-1.032	enh
atac_L36165	2.913	2.417	0.444	-0.401	-1.042	0.719	enh
atac_L36172	-2.429	-0.209	1.119	-1.553	-0.568	1.836	enh
atac_P06349	-1.207	0.743	-0.868	-0.263	0.703	-1.646	enh
atac_L36181	1.42	0.305	0.494	0.556	-0.965	-1.502	enh
atac_L36197	2.478	-0.119	-0.745	1.213	-1.473	-0.029	enh
atac_L36199	2.63	0.798	1.337	3.276	0.832	-0.248	enh
atac_L36202	-0.05	0.357	0.386	-0.823	-1.981	-0.099	enh
atac_L36207	-3.483	0.773	-0.333	-0.561	1.231	-0.279	enh
atac_L36214	1.93	0.731	0.031	-0.052	-0.021	0.484	enh
atac_L36215	2.097	2.371	2.541	-1.106	0.768	-0.6	enh
atac_P06356	-0.934	1.053	-0.411	-0.302	-1.459	-0.336	enh
atac_P06357	-0.945	1.302	0.638	-0.891	0.35	-0.566	enh
atac_L36219	5.014	1.711	0.475	2.284	1.458	1.014	enh
atac_L36228	4.738	2.183	-1.183	-1.577	0.839	0.177	enh
atac_P06360	2.341	1.884	0.65	-1.765	0.232	0.531	enh
atac_L36233	1.806	2.353	1.99	-2.216	-0.141	0.819	enh
atac_P06362	-0.966	0.035	0.635	-0.965	-1.703	-0.293	enh
atac_L36234	-0.221	1.145	-0.221	-0.969	-0.391	-0.424	enh
atac_L36238	0.893	2.851	0.4	-0.274	-0.155	-0.265	enh
atac_P06363	2.303	1.406	0.863	-0.436	-1.884	0.66	enh
atac_P06364	2.349	2.023	0.716	-0.153	-0.784	1.854	enh
atac_L36242	-1.569	-0.057	2.416	-1.576	-1.44	-0.438	enh
atac_L36247	2.074	0.642	1.519	-1.824	-0.593	-0.153	enh
atac_P06365	-2.256	0.142	1.834	-1.081	0.353	0.085	enh
atac_L36258	5.795	0.592	-0.172	-0.816	-1.353	-0.149	enh
atac_P06366	-0.508	0.368	1.058	1.632	-0.435	0.068	enh
atac_L36266	1.426	2.529	-0.131	-0.362	0.442	-0.788	enh
atac_P06370	1.054	2.342	-0.479	-1.386	1.911	0.482	enh
atac_L36278	-6.906	-0.802	-0.525	1.483	-0.988	0.841	enh
atac_L36279	-6.284	-1.074	-0.201	1.219	-0.637	0.707	enh
atac_L36283	4.975	3.067	-0.697	-0.747	-0.684	-2.026	enh
atac_L36286	-2.246	1.506	-0.34	-0.428	0.849	-0.292	enh
atac_L36287	6.801	2.653	1.375	0.593	-0.942	-0.684	enh
atac_L36291	3.053	1.522	0.757	-1.091	-0.77	-1.006	enh
atac_L36295	-5.594	-0.005	-0.612	0.23	0.127	-0.174	enh
atac_L36301	3.817	3.877	0.012	-1.213	0.44	-1.111	enh
atac_P06371	2.128	2.035	1.865	0.2	-1.011	0.052	enh
atac_L36302	4.716	2.783	-0.264	2.121	0.42	1.44	enh
atac_L36305	5.988	3.107	0.005	0.332	-0.132	-0.093	enh
atac_L36306	-2.445	-0.057	-2.203	-0.454	0.007	0.609	enh
atac_P06376	-0.494	1.034	0.973	-0.882	0.675	-1.386	enh
atac_P06377	-2.546	-0.727	1.485	0.041	-0.537	-0.927	enh
atac_L36308	5.846	2.293	1.122	3.351	-0.958	0.026	enh
atac_L36310	-3.761	-0.361	2.191	1.594	1.137	1.858	enh
atac_P06378	-1.417	-0.869	1.014	-0.866	-1.145	0.336	enh
atac_P06379	0.02	1.197	1.449	-1.538	0.209	-0.386	enh
atac_L36315	-0.188	0.673	2.449	-1.708	0.264	0.075	enh
atac_L36319	-5.57	0.519	-0.607	0.646	-0.045	-0.194	enh
atac_L36320	-3.63	0.764	0.81	2.277	1.158	0.987	enh
atac_L36323	-6.679	-0.635	-1.062	0.58	-0.243	0.145	enh
atac_P06380	-5.837	-0.083	-0.681	0.454	-0.355	-0.19	enh
atac_L36324	-3.595	0.754	0.57	-0.342	1.47	-1.319	enh
atac_L36325	-2.786	1.241	0.45	-0.225	0.187	-1.552	enh
atac_L36327	-0.447	1.185	1.252	-1.255	1.369	0.101	enh
atac_L36328	0.577	0.004	0.529	-1.348	-0.56	0.478	enh
atac_L36329	0.291	2.236	-0.543	-0.975	1.64	-0.166	enh
atac_L36330	4.464	3.102	0.132	0.405	0.974	-0.548	enh
atac_L36332	-3.377	-0.064	0.328	-0.457	0.301	-0.997	enh
atac_P06382	1.825	1.933	1.52	-1.151	0.576	0.876	enh
atac_L36335	2.243	1.735	-0.997	-0.04	0.13	0.12	enh
atac_L36337	4.732	3.82	0.041	1.975	1.002	-0.724	enh
atac_P06384	3.358	1.171	-0.275	-0.548	-0.52	-0.732	enh
atac_L36339	0.319	1.982	0.463	-0.961	-0.475	-0.904	enh
atac_P06387	3.446	1.411	-0.075	0.513	-0.633	-2.917	enh
atac_L36356	4.891	2.364	-0.827	-0.546	0.203	-0.74	enh
atac_P06392	-4.106	0.185	0.997	-0.579	-0.378	0.337	enh
atac_P06393	-1.9	0.625	0.374	-0.807	0.264	-0.035	enh
atac_L36362	1.42	0.924	0.439	-1.644	0.596	0.957	enh
atac_L36364	-1.169	0.391	-0.558	-0.432	-0.388	-0.809	enh
atac_L36365	-0.147	1.028	0.707	-0.52	-0.895	-0.728	enh
atac_L36368	2.833	0.831	-1.08	1.901	1.123	-0.082	enh
atac_L36370	2.268	0.526	2.23	-1.819	-0.424	0.853	enh
atac_P06398	-2.385	0.293	0.88	2.481	1.307	0.691	enh
atac_L36375	-6.377	-0.287	-0.418	-0.162	0.041	1.459	enh
atac_L36376	-4.934	-0.419	1.233	2.494	0.946	-0.505	enh
atac_L36377	-3.929	-1.066	1.581	0.713	-0.985	-0.291	enh
atac_L36378	-6.821	-0.17	-0.698	0.343	-0.361	0.409	enh
atac_P06399	2.206	0.918	0.755	1.216	-1.928	1.727	enh
atac_L36391	0.948	1.311	2.206	-0.884	0.353	-0.261	enh
atac_P06400	-3.614	-0.405	0.911	-0.475	-1.178	0.011	enh
atac_L36394	-0.887	0.608	0.304	-0.915	-0.462	-0.625	enh
atac_L36395	4.587	0.56	-0.247	-1.607	-0.465	2.175	enh
atac_L36398	-0.565	0.654	1.244	-0.527	-0.338	-1.665	enh
atac_P06402	-3.199	-0.014	0.577	-0.01	-0.942	-1.436	enh
atac_P06405	-2.282	0.57	1.583	-0.973	-0.924	0.047	enh
atac_P06406	-1.416	0.512	-0.205	-0.484	0.003	-0.385	enh
atac_P06407	-2.734	-0.998	-0.848	-0.485	-0.748	0.882	enh
atac_P06409	-3.921	-0.38	0.159	-0.642	1.874	0.092	enh
atac_L36402	-1.63	0.071	0.685	-0.661	-0.056	-0.802	enh
atac_P06416	-2.895	0.067	1.082	-0.126	0.962	0.022	enh
atac_P06417	-2.349	-0.741	1.997	2.601	-0.517	0.669	enh
atac_L36407	-1.277	0.224	1.407	-0.336	-0.381	-2.032	enh
atac_P06418	-4.046	0.5	0.797	-0.428	-0.537	-0.129	enh
atac_P06419	-2.921	0.445	0.95	-0.712	-1.078	-0.277	enh
atac_P06420	-3.785	0.49	0.869	2.37	-1.004	-0.013	enh
atac_L36415	-1.32	0.174	-0.961	-0.099	-0.031	-0.514	enh
atac_L36418	4.259	2.404	-0.328	-1.5	2.032	-0.41	enh
atac_P06421	-2.289	-0.032	1.318	-0.911	-1.341	0.01	enh
atac_L36422	-1.54	-0.123	-1.491	-0.954	0.747	1.228	enh
atac_L36425	-0.6	0.805	0.84	-0.97	0.297	-0.675	enh
atac_L36429	-0.589	0.615	3.547	1.273	-0.087	1.3	enh
atac_L36431	-2.409	-0.039	0.788	-0.151	-1.097	-0.358	enh
atac_L36433	3.806	2.56	-0.101	2.7	-0.065	1.56	enh
atac_P06423	0.315	0.863	1.611	-0.015	-0.261	-0.801	enh
atac_P06424	1.862	0.932	2.111	0.915	-1.121	1.087	enh
atac_L36448	-3.125	-2.573	0.596	-0.759	0.765	-0.05	enh
atac_L36459	2.496	1.878	2.47	0.862	1.876	2.11	enh
atac_L36462	4.756	3.266	1.492	-1.4	-0.726	2.272	enh
atac_L36464	1.27	3.008	-0.159	-1.184	-1.011	-0.212	enh
atac_L36465	-0.269	0.446	-0.222	-0.32	-0.358	1.116	enh
atac_L36470	5.945	2.758	0.116	-0.396	1.326	-0.625	enh
atac_L36471	7.987	3.921	1.684	3.042	0.68	0.992	enh
atac_P06429	-1.675	-0.44	1.501	0.293	-0.586	-0.282	enh
atac_P06430	-0.686	0.44	0.891	-0.906	-0.219	-0.438	enh
atac_P06431	-1.436	-0.481	1.631	0.466	-0.839	0.533	enh
atac_P06433	-0.766	-0.047	-1.736	-0.051	-0.599	-0.094	enh
atac_L36475	-1.187	1.141	1.412	-0.761	-0.846	-1.13	enh
atac_L36476	-4.757	0.043	0.043	0.27	-0.784	-0.694	enh
atac_L36477	4.975	2.55	0.008	2.748	-0.345	-0.527	enh
atac_L36478	4.769	3.509	1.166	-1.222	1.381	0.54	enh
atac_P06435	-0.506	-0.494	0.216	-1.332	0.148	1.066	enh
atac_L36495	1.851	1.78	1.163	-2.093	-0.558	1.808	enh
atac_L36497	1.514	0.136	1.333	-0.097	-0.336	-1.842	enh
atac_P06438	-2.217	-0.346	0.707	0.742	-0.033	-0.077	enh
atac_P06441	-0.431	-0.372	2.492	0.421	-0.425	0.965	enh
atac_P06442	-0.554	0.186	1.015	0.223	-0.915	0.911	enh
atac_P06443	0.038	-1.027	2.339	0.472	-0.779	0.106	enh
atac_L36509	4.391	1.906	-1.228	0.094	-0.656	0.332	enh
atac_L36513	5.395	2.105	-0.355	-0.106	-1.047	0.236	enh
atac_L36518	-5.923	-1.123	0.314	1.93	-0.673	0.35	enh
atac_L36519	-6.102	-1.333	-1.257	0.36	-0.678	0.4	enh
atac_L36520	-5.798	-1.317	0.387	0.876	-0.308	0.306	enh
atac_P06446	-1.332	-0.915	-0.416	0.313	0.263	0.088	enh
atac_L36527	3.571	1.07	-0.827	0.954	0.926	0.559	enh
atac_L36532	3.961	2.549	1.795	-0.246	0.404	1.184	enh
atac_L36533	3.276	3.135	-0.216	1.554	-0.321	-1.487	enh
atac_L36535	0.585	2.051	0.968	-1.456	0.006	0.485	enh
atac_L36544	8.625	4.074	0.982	-1.697	0.32	-0.32	enh
atac_P06451	4.969	2.236	1.058	1.557	-0.328	0.844	enh
atac_L36546	0.648	1.021	0.705	-1.462	-0.168	0.859	enh
atac_P06454	0.206	0.519	1.833	-1.131	0.167	-1.512	enh
atac_P06455	-0.693	0.326	0.357	-0.277	-0.653	-0.846	enh
atac_L36551	4.089	3.309	-1.537	-0.33	-0.865	-1.588	enh
atac_L36553	3.533	2.646	0.653	-1.599	-0.846	0.207	enh
atac_L36559	2.625	1.216	-1.074	-0.327	-1.129	2.182	enh
atac_L36560	-2.393	1.138	0.255	-0.39	0.156	-0.609	enh
atac_P06462	1.443	1.378	0.329	1.028	-0.368	0.475	enh
atac_L36570	-0.394	-0.188	-0.127	0.197	-1.053	2.266	enh
atac_L36582	0.66	2.584	-0.294	-1.026	0.762	0.29	enh
atac_L36586	7.507	3.385	0.119	0.192	-1.157	0.023	enh
atac_L36590	4.873	2.815	0.631	0.321	0.294	-0.403	enh
atac_L36591	1.233	1.669	-0.633	0.609	0.9	-1.477	enh
atac_P06469	-0.851	1.555	0.233	-0.846	-0.866	-0.088	enh
atac_P06473	-0.479	1.022	0.588	-0.775	0.533	-1.471	enh
atac_P06477	-1.351	-0.204	1.838	1.329	0.075	0.429	enh
atac_L36597	-0.96	1.105	0.861	-1.05	-0.183	0.139	enh
atac_L36603	3.354	3.103	0.884	-1.59	0.209	-0.33	enh
atac_L36604	5.919	1.356	-0.502	-0.407	2.182	0.133	enh
atac_L36606	-0.461	2.407	1.239	-1.731	0.395	1.191	enh
atac_L36607	0.43	1.329	0.196	0.254	-0.742	-1.344	enh
atac_L36612	-2.482	-0.585	1.766	0.144	-0.395	-1.061	enh
atac_L36613	0.094	1.37	0.231	-1.128	-0.594	1.252	enh
atac_L36614	2.681	2.298	0.665	1.909	0.591	1.784	enh
atac_L36615	5.066	3.444	0.777	0.249	-1.057	0.412	enh
atac_L36617	2.371	3.583	-0.598	-0.971	-0.007	-0.178	enh
atac_L36623	4.627	1.995	-2.842	0.564	-0.166	-0.801	enh
atac_P06485	-2.025	-0.165	-0.069	-0.65	0.027	0.715	enh
atac_L36627	2.605	1.218	-0.425	-0.997	-0.733	-0.775	enh
atac_L36628	-4.656	-0.153	-1.247	0.182	0.28	-0.001	enh
atac_P06486	0.414	1.335	1.428	-0.444	-1.22	0.715	enh
atac_L36632	6.853	3.693	-1.091	-0.6	0.194	0.744	enh
atac_P06487	2.727	1.645	-0.333	-1.407	-0.566	0.937	enh
atac_L36639	-5.275	-1.02	-0.328	0.168	0.163	-0.631	enh
atac_L36641	5.847	2.843	-0.517	0.346	-0.88	-0.671	enh
atac_L36645	1.465	0.897	-0.17	-0.269	0.063	-0.712	enh
atac_L36650	3.368	1.536	-1.915	-0.607	-1.416	-0.084	enh
atac_L36656	1.24	2.493	-1.056	-0.064	-0.99	-1.479	enh
atac_L36657	-0.862	-1.782	-1.149	-0.705	-0.786	0.631	enh
atac_L36663	-3.032	-0.608	1.897	1.649	1.011	1.558	enh
atac_L36664	-3.513	-0.329	1.12	-0.456	-0.647	-1.055	enh
atac_L36666	0.308	1.916	0.469	-1.172	-0.311	0.58	enh
atac_L36673	-6.038	0.087	-1.938	0.518	-0.043	0.813	enh
atac_L36674	-3.348	-0.257	-0.474	-0.483	-0.398	0.084	enh
atac_P06492	0.663	0.782	0.357	-0.349	0.437	-1.182	enh
atac_L36679	4.633	1.268	1.15	-1.188	-0.695	0.898	enh
atac_L36682	-0.934	1.745	1.401	-1.436	-0.232	0.957	enh
atac_L36683	-2.609	0.283	0.232	-0.205	-0.386	-1.015	enh
atac_L36694	0.713	1.203	0.264	-0.157	0.331	-1.178	enh
atac_L36698	3.095	1.176	-0.534	-0.818	1.569	0.681	enh
atac_L36702	3.415	2.012	2.074	1.093	0.723	1.228	enh
atac_L36705	-4.377	-0.28	-0.044	-0.128	-0.005	-0.296	enh
atac_L36714	2.152	-0.515	3.07	-2.121	0.769	2.816	enh
atac_L36716	-0.994	-0.476	-1.7	-0.636	-0.707	0.088	enh
atac_L36717	3.014	-0.978	-0.712	-1.216	-1.577	0.198	enh
atac_P06497	-0.628	-0.143	0.677	-0.875	-0.012	-1.023	enh
atac_L36724	-5.949	0.095	-1.085	0.452	0.017	-0.102	enh
atac_L36725	2.907	1.652	1.087	0.458	-0.212	-1.312	enh
atac_L36731	1.641	3.209	-0.764	-1.056	0.607	0.004	enh
atac_L36734	-4.403	0.252	-1.349	0.232	-0.177	0.056	enh
atac_P06498	-1.964	0.514	1.155	-0.008	-0.608	0.275	enh
atac_L36737	2.34	1.625	0.726	-1.66	0.15	0.347	enh
atac_L36738	7.706	3.533	1.796	1.749	0.596	1.189	enh
atac_L36739	8.125	3.594	0.874	1.827	1.972	-0.3	enh
atac_L36745	-2.92	-0.509	0.603	-0.191	-0.666	-0.619	enh
atac_L36746	0.209	2.262	1.254	-1.416	0.086	0.065	enh
atac_L36748	-4.384	-1.827	-1.433	-0.124	0.541	0.199	enh
atac_L36749	6.105	0.211	4.774	0.048	2.615	-0.28	enh
atac_L36751	-2.999	-0.849	0.472	-0.19	-0.491	0.9	enh
atac_L36754	-4.04	-0.577	-1.126	0.153	-0.689	-0.425	enh
atac_L36755	3.747	-0.896	2.349	-1.073	1.421	-1.625	enh
atac_P06506	-2.834	-0.954	0.98	0.216	-0.485	0.521	enh
atac_L36768	2.32	1.795	-0.487	-0.102	-0.087	-0.776	enh
atac_L36777	-6.749	-0.007	-1.567	0.5	-0.344	0.679	enh
atac_L36781	-1.862	1.427	0.245	0.07	-0.41	-1.43	enh
atac_L36783	1.105	1.53	0.44	0.349	-1.483	-0.181	enh
atac_L36785	-3.881	0.066	1.052	-0.184	-0.447	-0.86	enh
atac_L36786	0.588	2.136	1.645	-1.627	1.42	0.737	enh
atac_L36792	-7.334	-0.361	-0.726	0.542	-0.289	0.291	enh
atac_P06507	-1.96	1.196	-2.124	0.538	0.847	-1.345	enh
atac_L36803	-0.174	-0.415	1.228	-0.128	-0.61	-1.583	enh
atac_P06508	-2.454	-0.541	2.303	1.443	0.78	-0.473	enh
atac_L36804	-2.421	1.153	0.172	-0.306	0.528	-1.398	enh
atac_P06511	-2.564	-0.733	0.554	-0.447	1.434	-1.248	enh
atac_L36806	2.371	1.328	0.513	-1.115	-0.86	-0.533	enh
atac_P06513	-4.391	-0.424	0.906	0.333	-0.884	1.531	enh
atac_L36808	-3.253	0.778	1.369	-0.231	1.018	0.42	enh
atac_L36809	-0.081	1.845	0.033	0.31	-0.298	0.299	enh
atac_P06517	-3.269	1.139	0.208	-0.008	-1.187	-0.826	enh
atac_L36810	2.604	1.762	0.326	-0.293	1.465	-0.533	enh
atac_P06519	-2.543	-0.177	0.314	-0.253	-0.924	-0.955	enh
atac_L36813	-1.653	0.145	2.378	3.437	-0.491	0.034	enh
atac_P06524	-3.238	-0.56	0.574	-0.526	-0.381	0.341	enh
atac_L36832	-2.109	-0.062	0.301	-1.242	1.086	0.77	enh
atac_P06525	-4.596	-0.304	1.643	1.667	0.694	1.556	enh
atac_P06526	-4.419	-1.745	-0.748	-0.042	-0.532	0.179	enh
atac_P06527	-3.136	-0.527	0.716	1.621	0.033	-0.682	enh
atac_P06528	-3.988	-0.034	-0.488	0.175	-0.284	-0.626	enh
atac_L36833	-2.302	-0.71	1.279	0.635	-1.004	-0.29	enh
atac_L36834	0.189	-0.629	1.075	0.933	0.271	0.478	enh
atac_L36835	-1.178	-0.427	-1.84	-0.05	-0.099	-0.02	enh
atac_P06529	-4.214	-0.414	-0.052	0.024	-1.168	-0.661	enh
atac_L36838	-1.208	0.599	-0.423	0.112	-0.831	1.04	enh
atac_P06533	-3.135	0.895	0.451	-0.29	0.363	-0.545	enh
atac_P06534	-2.412	0.074	1.128	0.877	-1.447	0.316	enh
atac_L36842	1.532	1.397	0.185	-0.016	0.936	-1.828	enh
atac_P06536	-1.133	1.335	1.476	0.383	-1.84	-0.22	enh
atac_P06538	2.248	1.056	0.243	-0.685	0.601	0.908	enh
atac_L36849	-0.198	1.011	0.846	-1.081	-0.031	-0.366	enh
atac_L36850	-4.12	-0.853	-0.799	-0.164	-0.601	-0.024	enh
atac_L36851	-2.325	0.269	-0.691	0.457	0.228	-0.53	enh
atac_L36852	1.233	0.969	-0.132	-0.253	0.354	0.733	enh
atac_L36854	-3.925	-0.552	1.191	-0.638	0.164	-0.349	enh
atac_P06543	-3.227	-0.928	0.797	2.236	-0.386	0.009	enh
atac_L36855	-3.668	-0.519	0.093	0.003	-0.556	-0.895	enh
atac_L36857	-3.141	1.193	0.082	-0.218	-0.2	-0.504	enh
atac_L36858	-1.311	1.129	-1.758	0.399	-0.066	0.068	enh
atac_L36859	-0.403	2.214	-1.88	1.45	-0.805	0.442	enh
atac_P06545	-2.277	0.003	2.227	-1.764	-0.818	0.822	enh
atac_L36863	-2.899	-0.485	0.592	-0.136	-1.039	-1.054	enh
atac_L36868	-3.628	0.238	1.324	-1.037	0.608	0.796	enh
atac_L36871	-1.069	-0.859	0.904	-1.212	-0.734	-0.461	enh
atac_L36876	-0.402	0.181	1.861	-0.886	-0.479	-1.62	enh
atac_L36882	-2.835	1.007	-0.169	-0.541	0.404	0.668	enh
atac_L36884	-2.573	0.702	1.406	-0.692	0.601	-1.034	enh
atac_L36888	-3.052	-1.607	1.019	-1.424	1.152	0.746	enh
atac_L36893	0.051	2.046	-0.112	-0.156	0.16	-1.36	enh
atac_L36895	-2.772	1.03	2.423	-1.611	-0.349	0.922	enh
atac_L36896	2.851	0.758	-1.111	0.48	0.073	-0.146	enh
atac_L36897	-0.805	-0.038	0.183	2.701	0.426	1.913	enh
atac_L36902	-5.104	0.17	-0.885	1.036	0.285	0.362	enh
atac_L36905	-1.694	0.421	0.705	-0.47	-1.367	-1.153	enh
atac_L36906	3.171	0.801	-0.069	2.807	-1.503	-0.111	enh
atac_L36908	-0.557	1.305	2.19	-1.841	0.72	0.259	enh
atac_P06552	-2.962	-0.229	0.629	-0.801	0.115	0.73	enh
atac_L36911	1.426	1.169	0.804	-1.496	0.652	1.056	enh
atac_L36912	-0.816	-0.348	0.157	-0.476	0.398	-0.975	enh
atac_P06555	-5.317	-0.473	-0.028	0.041	0.097	-0.079	enh
atac_L36914	-1.815	0.598	0.506	-1.376	-0.161	1.812	enh
atac_P06557	-1.581	1.136	2.297	0.094	1.213	0.76	enh
atac_L36916	-2.591	0.919	-1.162	1.056	0.118	-0.28	enh
atac_L36919	0.376	0.319	1.588	-0.473	-0.333	0.824	enh
atac_L36920	2.318	0.967	0.334	-1.742	-0.196	1.158	enh
atac_L36922	-2.505	-1.885	1.907	-0.853	1.013	0.912	enh
atac_L36926	-6.832	-0.72	-0.456	0.324	-0.459	0.414	enh
atac_L36931	-0.85	0.089	1.286	-0.031	-1.2	-1.032	enh
atac_L36938	-4.69	-0.503	-0.599	0.044	-0.312	-0.277	enh
atac_L36939	-3.181	0.046	-0.921	-0.341	1.182	-0.113	enh
atac_L36940	-3.595	0.507	0.623	1.171	0.402	-0.027	enh
atac_L36942	-2.012	-2.063	0.749	0.556	-1.234	0.218	enh
atac_P06560	-2.088	0.466	1.129	-0.646	0.541	-0.662	enh
atac_L36951	0.477	0.196	2.881	1.901	-1.188	0.405	enh
atac_P06563	-3.466	-0.025	-0.018	1.321	1.571	0.208	enh
atac_P06564	-0.157	0.455	3.049	2.129	0.001	-0.699	enh
atac_L36955	3.563	2.036	-0.59	2.374	-0.431	0.457	enh
atac_L36961	-1.516	-2.024	2.129	0.136	0.405	1.185	enh
atac_L36965	-4.893	-0.166	0.832	-0.373	0.488	-0.225	enh
atac_L36970	-4.752	-1.394	0.163	0.714	-0.31	0.721	enh
atac_L36975	-0.817	1.941	0.159	-0.344	0.204	-1.672	enh
atac_L36976	-6.621	-0.904	-0.672	0.43	-0.201	-0.083	enh
atac_L36981	-4.411	0.363	-0.897	0.276	0.808	-0.63	enh
atac_L36982	-4.639	-0.78	0.795	-0.181	-0.526	-0.007	enh
atac_L36984	-2.357	1.424	0.295	1.048	-1.121	-1.132	enh
atac_L36985	-5.136	0.926	-1.329	0.172	0.825	-0.333	enh
atac_L36986	-4.459	0.004	-0.699	0.191	0.423	-0.611	enh
atac_L36993	-5.977	0.249	-0.713	0.403	-0.372	0.032	enh
atac_L36997	-1.034	1.568	-0.017	-0.678	-1.35	-0.136	enh
atac_L36998	-4.239	-0.999	0.451	-1.207	0.336	2.388	enh
atac_L37004	-1.191	-1.102	0.548	-1.066	-0.447	0.939	enh
atac_L37008	-2.997	0.38	-0.293	-1.199	0.837	2.085	enh
atac_P06571	-3.138	0.154	0.779	0.419	0.061	-0.374	enh
atac_L37010	-3.29	0.211	0.037	-0.136	0.247	-0.824	enh
atac_P06573	2.262	2.002	-0.026	-0.806	-0.262	-0.994	enh
atac_L37043	-1.041	-0.304	1.754	2.874	0.427	0.842	enh
atac_P06580	-4.109	-1.136	0.652	1.327	0.397	-0.482	enh
atac_L37045	-3.703	-0.937	-0.242	0.174	-1.445	-0.797	enh
atac_L37046	1.146	0.406	0.302	-0.313	-0.723	-0.58	enh
atac_L37047	-0.963	1.73	0.841	-0.105	-0.545	-0.705	enh
atac_L37049	-4.677	-0.106	-0.149	-0.134	0.045	0.079	enh
atac_L37054	-4.167	-0.138	-0.01	0.029	-0.371	-0.275	enh
atac_L37058	-4.526	-0.316	0.525	-0.371	0.793	-0.141	enh
atac_P06583	-4.481	-0.46	0.672	-0.328	1.013	-0.623	enh
atac_L37061	-4.214	-2.401	0.179	-0.52	-0.179	0.388	enh
atac_L37073	-5.09	-0.232	-0.57	1.116	0.116	-0.463	enh
atac_L37076	-1.045	-0.127	-0.777	-0.113	-0.088	1.284	enh
atac_L37077	-4.655	0.745	-1.184	0.859	0.302	-0.065	enh
atac_L37079	-6.051	-0.792	-0.561	0.375	0.094	-0.467	enh
atac_L30416	-4.895	-0.753	-0.221	0.958	-0.128	-0.477	enh
atac_L30418	-6.359	-0.59	-0.474	0.319	-0.184	-0.048	enh
atac_L30420	-4.379	-0.462	0.672	1.797	0.002	-0.411	enh
atac_L30422	-4.718	0.004	0.49	-0.174	0.605	-0.515	enh
atac_L30424	-3.186	1.232	1.437	1.718	0.557	1.353	enh
atac_L30427	-4.874	1.124	-0.216	0.153	0.527	-0.922	enh
atac_L30430	-5.951	-0.684	-0.862	0.109	0.648	0.321	enh
atac_L30432	-3.788	0.16	0.453	-0.756	0.616	0.243	enh
atac_P05346	-6.407	-0.7	-0.282	1.361	-1.162	0.734	enh
atac_L30437	-6.87	-0.753	-0.751	0.449	-0.569	0.303	enh
atac_L30438	-4.074	-1.443	0.301	-0.612	0.019	0.207	enh
atac_L30446	-4.509	0.259	0.807	-0.405	-0.022	-0.416	enh
atac_L30447	-0.448	-0.585	0.329	1.024	2.039	-0.347	enh
atac_L30449	-3.212	-0.513	-0.132	-0.258	-0.613	-0.023	enh
atac_L30460	0.789	0.464	-0.116	-1.134	-0.104	0.772	enh
atac_L30470	-3.58	-1.046	0.014	-0.221	-0.105	-0.545	enh
atac_L30472	-6.708	0.522	-0.618	0.377	0.169	-0.246	enh
atac_L30476	-1.653	0.526	-1.066	-0.016	-0.486	-0.485	enh
atac_P05347	-2.96	-0.521	0.644	-0.414	-0.317	-1.105	enh
atac_L30484	-4.252	-0.514	-1.695	0.425	-0.325	0.255	enh
atac_L30486	-2.162	-0.128	-1.181	-0.008	-0.224	-0.134	enh
atac_L30487	-1.901	0.129	-1.211	-0.16	0.598	-0.352	enh
atac_L30495	-2.294	-0.721	0.545	-0.519	-0.797	-0.431	enh
atac_L30498	-3.566	0.602	-0.225	1.664	1.789	0.316	enh
atac_L30500	-1.849	0.584	-0.627	-0.607	-0.216	-0.035	enh
atac_L30501	-1.555	1.704	1.422	-1.074	0.116	-0.046	enh
atac_L30502	-4.337	0.303	-0.377	0.039	-0.124	-0.555	enh
atac_L30503	-5.535	-0.029	-0.526	0.426	-0.711	-0.67	enh
atac_L30504	-5.077	1.107	0.022	0.157	-0.347	-0.957	enh
atac_L30509	-4.021	-0.969	0.189	-0.632	0.405	1.172	enh
atac_L30517	-3.387	-0.81	0.845	1.629	-0.596	1.061	enh
atac_L30521	-3.851	-0.408	1.783	0.197	-0.818	-0.081	enh
atac_L30525	-1.396	-0.021	1.533	-0.757	0.735	-1.683	enh
atac_L30534	-5.608	-0.373	-0.704	0.475	-0.095	-0.255	enh
atac_L30536	-3.821	-1.327	0.593	-0.442	-0.431	-0.453	enh
atac_P05350	-5.021	-0.46	0.611	-0.032	-0.355	-0.794	enh
atac_L30541	-4.103	-0.084	0.403	0	-0.795	-0.649	enh
atac_P05351	-1.966	0.849	1.424	-0.91	-0.177	0.258	enh
atac_L30551	-2.521	1.01	0.198	-0.532	-0.071	0.01	enh
atac_L30553	-5.874	-2.018	-0.69	0.01	-0.31	0.671	enh
atac_L30554	-4.296	1.303	-0.251	0.293	0.356	-1.128	enh
atac_L30562	-5.682	-1.232	0.232	-0.314	0.533	0.141	enh
atac_L30564	-1.74	0.141	0.714	-0.301	-1.45	-0.926	enh
atac_L30573	-7.169	-0.379	-0.717	0.504	-0.177	0.207	enh
atac_L30576	-5.575	-0.845	0.279	-0.218	-0.834	0.597	enh
atac_L30578	-2.95	1.059	-0.042	0.124	-0.431	-1.45	enh
atac_L30583	1.926	-1.525	0.09	-1.008	-0.447	-1.235	enh
atac_L30586	-2.638	0.537	0.894	-0.537	0.197	-1.556	enh
atac_L30588	-4.476	0.068	1.22	1.459	-0.338	0.022	enh
atac_L30590	-3.399	-0.253	-0.298	0.023	-0.157	-0.31	enh
atac_L30591	-7.281	-0.36	-0.719	0.54	-0.261	0.256	enh
atac_L30592	-3.668	-0.27	0.641	1.031	-1.53	0.225	enh
atac_L30593	-3.826	0.915	0.785	0.557	-1.16	0.043	enh
atac_L30594	-2.931	-1.384	0.348	-0.226	-1.536	-0.883	enh
atac_L30599	-4.304	-0.731	-0.057	0.145	-0.126	-1.264	enh
atac_L30603	-4.774	0.014	0.627	0.928	-0.948	0.273	enh
atac_L30610	-2.628	1.139	0.955	-0.527	0.663	-0.873	enh
atac_L30612	-3.042	-0.395	1.268	-0.129	2.392	-0.351	enh
atac_L30614	-5.144	-0.827	0.05	0.082	-0.177	-0.392	enh
atac_L30620	-0.917	0.093	2.239	0.199	-0.402	0.773	enh
atac_L30622	-2.144	1.261	0.878	-0.308	-0.664	-1.594	enh
atac_L30626	-4.114	-0.947	0.815	-0.36	-0.021	-0.91	enh
atac_L30627	-4.768	-0.825	0.382	0.114	-0.922	-0.548	enh
atac_L30629	-6.833	-0.255	-0.55	0.398	0.027	-0.22	enh
atac_L30630	-3.813	-0.565	0.666	-0.375	0.401	-0.64	enh
atac_L30633	-3.983	1.059	1.069	2.692	0.365	-0.607	enh
atac_L30635	-4.055	-1.239	-0.09	1.266	-1.548	0.45	enh
atac_L30638	-1.337	1.36	0.527	-1.27	0.733	1.073	enh
atac_P05353	-2.037	-0.624	-1.417	-0.509	0.457	0.372	enh
atac_L30649	-3.839	0.134	1.747	-0.939	-0.579	-0.428	enh
atac_P05357	-1.424	-1.52	0.151	1.947	0.392	0.603	enh
atac_L30660	-3.356	0.239	0.239	-0.412	-0.395	-0.226	enh
atac_L30663	-1.542	0.21	2.109	1.625	2.854	0	enh
atac_L30664	-3.901	-1.79	-0.432	0.058	-0.428	-0.185	enh
atac_L30670	-6.116	-0.241	-0.219	0.164	-0.083	0.127	enh
atac_L30671	-5.151	-0.335	0.202	0.195	-0.605	-0.141	enh
atac_P05360	-5.241	-1.963	-1.208	0.071	-0.62	0.821	enh
atac_L30675	-3.408	-1.724	0.499	0.071	-0.088	-0.056	enh
atac_L30682	-6.111	-1.24	-0.585	0.356	-0.427	0.063	enh
atac_L30683	-4.245	-0.511	-3.083	0.192	0.388	0.931	enh
atac_L30687	-3.126	-1.1	-1.688	0.861	0.483	-0.203	enh
atac_L30691	-3.988	-2.264	-0.207	-0.484	0.673	-0.048	enh
atac_L30692	-3.438	0.901	0.355	0.58	0.995	-0.758	enh
atac_L30696	-2.303	0.069	2.407	3.451	0.466	1.768	enh
atac_L30700	-3.28	-0.82	-0.105	0.607	0.297	0.034	enh
atac_L30701	-2.664	0.351	2.708	2.718	0.216	2.338	enh
atac_L30703	-5.409	-1.172	0.058	-0.022	0.093	-0.366	enh
atac_P05362	-3.942	-0.39	0.049	-0.437	0.589	0.231	enh
atac_L30708	-1.859	-0.325	1.613	-0.484	-0.299	0.082	enh
atac_L30711	-3.239	0.051	0.674	-0.442	-0.578	0.808	enh
atac_L30719	-4.747	-1.747	-0.827	0.003	0.327	-0.243	enh
atac_L30723	-1.68	0.114	0.629	-0.318	0.326	-1.352	enh
atac_L30725	-2.871	0.086	1.223	0.121	0.223	-0.607	enh
atac_L30726	-1.444	0.753	0.103	-0.099	0.555	0.764	enh
atac_L30729	-2.752	-0.654	2.32	2.384	-0.72	0.829	enh
atac_L30730	-4.107	-1.393	1.584	2.311	1.328	0.146	enh
atac_P05365	-3.131	-1.165	-0.001	-0.242	-0.601	-0.416	enh
atac_P05366	-4.105	-1.5	-0.345	-0.149	0.108	-0.893	enh
atac_L30734	-5.074	0.146	0.488	1.013	-1.615	0.181	enh
atac_L30735	0.446	1.309	-0.163	2.365	0.817	-0.24	enh
atac_L30738	-2.931	0.636	-0.801	-0.099	-0.517	-0.122	enh
atac_L30739	-4.066	0.017	-0.597	0.193	-0.274	-0.209	enh
atac_P05368	-0.568	0.368	-0.455	0.256	1.207	-1.252	enh
atac_L30741	-4.088	0.135	0.357	0.939	1.228	-0.466	enh
atac_P05369	-3.324	0.058	0.519	1.122	-0.584	-0.091	enh
atac_L30750	-0.545	1.05	-0.654	0.428	1.277	-1.19	enh
atac_L30751	-4.357	0.981	0.058	-0.349	-0.246	-0.197	enh
atac_L30752	-2.852	-0.303	0.541	-0.254	-1.116	-0.863	enh
atac_P05370	-4.548	-0.184	-0.172	0.813	0.807	-0.725	enh
atac_L30769	0.519	0.557	-1.139	0.701	-0.373	0.379	enh
atac_L30771	-0.915	-0.305	-1.201	0.323	0.577	0.681	enh
atac_L30777	-3.544	-0.047	0.658	1.002	-0.266	-0.356	enh
atac_L30778	-1.996	0.808	1.231	0.835	0.411	0.708	enh
atac_P05371	-4.544	-0.651	0.068	0.125	-1.046	-0.716	enh
atac_L30779	-4.411	-0.299	0.328	-0.107	-0.178	-0.48	enh
atac_P05372	-3.835	0.187	1.079	2.105	0.4	0.283	enh
atac_L30781	-2.085	1.215	1.101	-1.379	1.414	1.136	enh
atac_L30782	-2.004	-0.922	-0.096	-0.185	-1.305	-0.264	enh
atac_L30785	-1.255	1.783	0.256	-0.634	0.491	-0.357	enh
atac_P05373	-5.113	-0.997	-0.815	0.155	-0.107	-0.171	enh
atac_L30788	-4.529	-1.347	-0.169	-0.221	-0.632	0.399	enh
atac_L30789	-2.587	0.536	-0.781	0.135	0.1	-1.609	enh
atac_L30790	-0.247	1.929	-0.316	0.116	1.874	-0.822	enh
atac_P05375	-4.252	-0.028	0.662	-0.116	0.588	-0.793	enh
atac_L30794	-2.614	-1.247	0.059	-0.348	-0.639	-0.165	enh
atac_L30795	-0.966	0.135	0.347	-0.235	-1.53	-1.049	enh
atac_L30797	-4.334	0.42	-0.176	0.449	-0.936	-0.928	enh
atac_L30799	-1.539	0.648	0.793	0.808	-1.047	-1.05	enh
atac_L30801	-2.505	0.376	2.062	-0.633	-0.425	1.459	enh
atac_L30805	-4.722	0.346	-0.398	0.032	-0.794	0.066	enh
atac_L30807	-5.434	-1.225	-0.396	0.367	-0.66	-0.074	enh
atac_L30813	-1.34	-1.471	3.51	1.072	0.31	2.672	enh
atac_L30815	-6.569	-0.189	-1.358	0.575	-0.327	0.43	enh
atac_L30816	-3.283	0.358	0.539	-0.218	-0.95	-0.64	enh
atac_L30819	-0.997	1.105	2.058	2.098	1.503	1.038	enh
atac_L30825	-6.242	-0.459	-0.226	1.31	-0.158	0.629	enh
atac_L30826	-3.53	0.396	-0.253	-0.341	0.118	0.221	enh
atac_L30830	-2.975	0.536	1.719	2.592	-0.246	0.524	enh
atac_L30831	-3.77	-0.492	0.686	-0.082	-0.455	-0.8	enh
atac_L30832	-4.477	-0.754	-0.853	-0.062	-1.323	0.772	enh
atac_L30839	-4.515	0.188	0.199	0.094	0.468	-0.648	enh
atac_L30841	-3.722	-0.005	0.826	3.112	-0.438	0.596	enh
atac_P05376	1.164	0.453	-0.507	0.341	0.213	-0.912	enh
atac_L30851	-2.364	-0.964	-0.433	-0.325	-0.035	-0.55	enh
atac_L30852	-1.626	-0.365	-1.097	-0.195	-1.723	-0.002	enh
atac_L30855	0.933	0.928	-1.117	-0.51	0.191	-1.181	enh
atac_L30857	-1.718	0.562	3.203	-0.907	-0.279	1.05	enh
atac_L30858	0.031	-0.181	1.411	-0.767	1.349	0.82	enh
atac_L30860	-1.564	-1.964	-0.703	0.417	1.521	-1.256	enh
atac_P05380	-0.743	-0.228	1.488	-1.325	-0.27	0.789	enh
atac_L30865	0.057	1.242	1.248	-1.195	0.397	0.332	enh
atac_L30870	1.087	1.124	-1.084	2.029	2.097	-1.185	enh
atac_L30871	-1.288	1.691	0.613	2.154	0.559	1.526	enh
atac_L30873	-2.973	0.635	-0.28	0.599	0.311	-1.138	enh
atac_L30875	-1.66	-1.6	-3.648	-0.418	1.56	0.675	enh
atac_L30880	-2.665	1.17	0.538	-0.371	0.75	-0.874	enh
atac_L30881	-4.234	1.121	0.028	0.104	-1.247	-0.81	enh
atac_L30882	-3.743	-2.062	-0.271	0.574	-0.162	-0.182	enh
atac_L30884	-3.539	-0.054	-0.596	-0.094	-0.335	-1.002	enh
atac_L30886	-2.782	-1.201	-0.02	-0.086	-0.683	0.147	enh
atac_L30888	-2.174	1.762	0.123	-0.438	-0.29	-0.944	enh
atac_P05382	-2.506	0.378	0.435	2.21	0.474	-0.929	enh
atac_P05384	-5.03	-0.288	-0.195	0.215	-0.853	-0.122	enh
atac_L30905	-0.399	0.849	0.042	-0.726	-1.19	-0.363	enh
atac_L30906	-3.105	0.133	0.708	-0.212	-0.254	-0.969	enh
atac_L30920	-4.27	0.03	-0.152	1.27	-1.036	-0.33	enh
atac_L30922	-2.606	0.766	-0.256	-0.184	-0.566	-1.185	enh
atac_L30923	-4.765	0.315	0.206	-0.615	-0.699	1.095	enh
atac_L30924	-0.611	1.891	-1.446	0.149	-0.249	-1.185	enh
atac_P05386	3.599	3.33	-0.178	0.418	-1.049	-0.119	enh
atac_L30928	-0.421	-0.406	1.21	0.955	-0.47	-0.73	enh
atac_L30933	-1.655	1.442	1.25	-0.736	0.485	-1.467	enh
atac_P05389	-2.128	0.478	-0.079	-0.331	-0.992	-0.388	enh
atac_L30945	3.986	-0.525	-1.537	1.208	-0.018	-0.325	enh
atac_L30946	2.297	2.351	-0.137	-1.401	0.738	0.5	enh
atac_L30947	0.498	1.078	-1.059	0.522	-0.411	0.322	enh
atac_L30948	1.604	-0.483	-0.286	0.808	-1.621	-0.398	enh
atac_L30961	-1.221	-0.461	-0.212	-0.573	-0.081	1.193	enh
atac_L30969	-0.875	0.762	1.171	-1.65	1.916	0.399	enh
atac_P05391	-3.27	-0.594	0.608	-0.188	0.372	0.677	enh
atac_L30970	-1.534	1.036	0.567	-0.434	-0.504	-1.489	enh
atac_L30971	1.273	0.471	-1.273	1.32	-0.453	0.106	enh
atac_L30975	-2.577	-0.998	0.735	1.16	0.037	-0.596	enh
atac_P05392	-2.546	0.531	0.715	0.931	0.852	-1.919	enh
atac_L30982	-2.945	0.407	-1.012	0.032	0.234	-0.281	enh
atac_P05393	-0.786	0.291	2.072	-1.445	0.235	0	enh
atac_L30988	0.001	0.739	1.806	0.017	0.373	-1.218	enh
atac_L30996	0.473	2.163	0.154	-0.611	-0.909	-1.181	enh
atac_L30997	-1.928	-0.152	0.308	-0.383	-2.101	-0.743	enh
atac_P05397	2.235	2.008	-0.221	0.77	0.24	-0.299	enh
atac_L30999	0.906	1.678	-0.977	-0.551	-0.299	-1.08	enh
atac_L31000	1.678	1.971	-2.004	-0.218	-0.383	-1.208	enh
atac_L31003	3.118	2.359	-0.456	-1.244	-0.309	0.303	enh
atac_P05399	-2.054	0.949	0.578	-1.324	0.065	1.629	enh
atac_L31006	-4.916	-0.444	-0.305	0.348	-0.841	-0.617	enh
atac_L31010	-2.114	-0.11	1.149	1.577	-1.038	-0.7	enh
atac_L31011	1.331	2.069	-0.259	0.46	-1.124	-0.105	enh
atac_L31013	-0.213	-0.274	0.95	-0.067	1.237	-0.358	enh
atac_L31015	-2.155	0.386	1.718	-0.619	0.193	0.207	enh
atac_L31017	2.216	2.228	0.21	-1.565	-0.407	0.696	enh
atac_P05401	-0.516	0.533	1.944	2.083	-1.063	0.576	enh
atac_P05404	-0.38	-0.143	1.277	0.713	-0.264	0.345	enh
atac_L31023	-1.398	0.843	2.981	2.167	0.554	0.872	enh
atac_L31024	-3.611	-0.893	0.233	0.045	-0.155	-1.084	enh
atac_P05407	-3.087	-0.544	0.645	0.779	0.037	0.205	enh
atac_L31029	-3.002	-0.943	1.304	-0.677	-0.819	-0.589	enh
atac_L31037	-3.821	0.553	0.69	-0.881	-0.283	1.55	enh
atac_L31043	-0.929	0.83	1.305	-1.61	-0.201	1.316	enh
atac_L31050	1.756	2.468	-1.227	1.66	-0.789	-1.355	enh
atac_L31051	2.005	1.656	0.167	-1.13	-0.337	-0.972	enh
atac_P05414	-3.248	-1.078	0.183	0.122	-0.168	-1.254	enh
atac_L31053	-2.938	-1.214	0.447	0.184	1.41	-0.311	enh
atac_P05415	-1.424	0.082	0.448	-0.701	-0.584	-0.199	enh
atac_L31054	-4.265	0.49	0.039	0.033	0.228	-0.63	enh
atac_L31055	-1.55	0.742	1.709	-2.067	1.174	1.939	enh
atac_L31059	-1.047	0.641	2.416	-0.527	-0.082	0.381	enh
atac_L31061	-0.78	0.085	-0.22	-0.335	-0.437	-1.228	enh
atac_L31066	-2.659	-0.238	1.445	-1.348	0.356	1.105	enh
atac_L31067	-2.636	1.047	0.481	-0.547	-0.064	0.189	enh
atac_L31070	-2.386	-0.094	2.04	-0.563	-0.859	1.86	enh
atac_L31071	-0.503	1.064	-0.236	-1.175	-0.493	1.764	enh
atac_L31072	-2.772	1.323	-0.756	-0.009	0.505	-0.53	enh
atac_L31076	-3.048	1.457	0.22	0.227	-0.616	-1.514	enh
atac_L31077	0.638	2.337	0.571	-0.573	-0.292	1.885	enh
atac_L31083	-2.282	0.336	0.407	0.051	0.982	0.681	enh
atac_L31084	0.531	1.849	0.572	-0.068	0.067	0.195	enh
atac_L31090	-3.409	-0.898	0.795	1.128	-0.54	0.28	enh
atac_P05419	-5.311	-0.386	0.432	1.333	-0.181	0.542	enh
atac_P05420	-4.681	-0.071	0.429	0.812	-0.467	0.407	enh
atac_P05421	-3.388	-0.922	0.998	0.647	-1.08	-0.115	enh
atac_P05422	-3.206	0.063	0.845	-0.327	-0.11	-0.471	enh
atac_P05424	-2.809	-0.053	1.21	-0.97	-0.451	0.834	enh
atac_L31095	-3.479	-0.447	0.23	0.043	-1.314	-0.4	enh
atac_L31098	-0.033	0.217	2.552	-1.967	0.678	0.469	enh
atac_L31100	-4.733	0.451	0.394	-0.567	0.377	1.497	enh
atac_L31104	-1.076	0.886	1.279	-1.492	-0.733	0.742	enh
atac_L31106	-2.498	0.854	0.144	-0.73	1.364	0.433	enh
atac_L31109	2.125	-0.152	-0.331	-1.347	3.475	-1.136	enh
atac_L31111	-1.759	-0.295	1.454	-0.668	1.286	-1.341	enh
atac_L31112	0.188	2.003	0.77	-1.392	0.719	0.806	enh
atac_L31114	0.553	0.546	1.142	0.808	1.405	1.265	enh
atac_L31119	3.049	-0.679	-2.489	-0.587	-1.098	-0.824	enh
atac_L31120	3.93	-0.514	-2.097	-0.84	-1.491	-0.34	enh
atac_L31127	-0.778	2.553	-1.019	-0.205	-0.329	-0.478	enh
atac_L31129	-3.52	0.074	-0.425	0.213	-0.457	-0.827	enh
atac_L31130	-4.051	-1.08	-0.664	0.347	-0.669	-1.039	enh
atac_L31136	-2.504	1.331	-1.252	0.253	-1.062	-0.972	enh
atac_P05435	-2.28	-0.187	1.414	-0.845	0.342	-0.781	enh
atac_L31146	-2.172	-0.365	0.161	-0.738	1.106	-0.493	enh
atac_L31151	-1.823	0.736	2.12	-0.15	-1.171	0.944	enh
atac_L31153	1.313	2.22	0.087	-0.518	1.597	0.481	enh
atac_L31155	1.263	1.093	0.182	2.517	1.242	0.112	enh
atac_L31166	-1.818	0.902	0.147	0.169	1.628	-0.815	enh
atac_P05436	-1.069	-0.132	0.477	1.746	-1.378	-0.775	enh
atac_P05437	-1.789	0.77	0.889	-0.704	-0.099	-0.184	enh
atac_L31168	0.458	0.187	-0.292	-1.473	-0.387	1.897	enh
atac_P05438	-2.746	0.407	1.206	-0.955	1.065	-0.218	enh
atac_P05440	-2.571	0.43	0.637	1.1	1.426	0.455	enh
atac_P05441	-0.262	0.341	0.014	0.251	-0.568	0.211	enh
atac_P05442	-1.766	0.26	0.641	-0.365	-0.688	-0.922	enh
atac_L31170	-0.616	1.243	1.728	-0.468	-0.439	0.23	enh
atac_L31175	1.08	2.297	0.28	0.781	0.398	0.079	enh
atac_P05448	-0.009	1.423	-0.579	-0.547	0.231	-1.716	enh
atac_P05449	-3.745	0.87	-0.162	-0.022	0.156	-0.177	enh
atac_L31181	-1.373	0.503	1.637	2.037	1.563	-0.41	enh
atac_L31183	-1.548	1.169	1.068	-0.39	-0.125	-1.597	enh
atac_L31193	7.459	2.646	1.56	1.377	0.73	-0.343	enh
atac_L31195	5.106	3.214	0.349	-0.113	0.229	-1.512	enh
atac_P05451	-0.871	0.299	1.074	0.007	-0.982	-1.103	enh
atac_L31206	4.079	3.029	1.074	-0.637	0.146	-1.257	enh
atac_L31214	-0.467	0.747	1.078	-0.926	-1.346	0.421	enh
atac_L31217	-1.693	0.953	1.817	-0.72	0.165	-1.615	enh
atac_L31218	-0.879	-0.529	1.222	-0.696	-0.798	-1.178	enh
atac_L31227	-2.285	-0.054	2.643	1.611	-0.435	2.891	enh
atac_L31229	-0.41	-1.239	1.109	-1.335	-0.358	0.339	enh
atac_L31230	-0.845	0.238	2.404	-1.735	-0.48	1.139	enh
atac_L31232	-1.201	0.977	1	-0.725	-0.281	-1.433	enh
atac_L31236	-1.75	-0.287	1.015	-0.511	-0.513	-0.807	enh
atac_L31245	-2.944	0.116	0.67	-1.038	1.705	0.597	enh
atac_L31248	-3.859	-0.471	-0.835	-0.203	1.81	-0.202	enh
atac_L31249	-0.552	-0.121	-0.42	0.876	-0.877	-0.267	enh
atac_L31252	-6.214	-0.774	-0.827	0.555	-0.577	-0.019	enh
atac_L31253	-4.968	-1.523	-0.032	0.022	-1.063	0.034	enh
atac_L31254	-3.103	-1.416	1.222	0.415	-0.497	-0.453	enh
atac_L31255	0.652	0.114	-1.241	-1.24	-0.105	1.158	enh
atac_L31263	3.826	-2.125	-2.559	-1.033	-2.123	0.147	enh
atac_L31270	1.294	0.286	-1.017	-0.052	-1.339	-0.699	enh
atac_L31273	5.867	2.112	-1.406	-1.716	0.1	1.071	enh
atac_L31274	5.68	2.85	-1.138	-0.066	-0.201	0.062	enh
atac_L31278	3.979	2.199	-0.118	-0.253	-1.123	0.155	enh
atac_P05457	-2.409	0.783	-0.118	-0.604	1.263	0.348	enh
atac_P05458	1.437	1.281	-2.119	1.177	-0.546	0.662	enh
atac_L31291	-5.792	-0.001	-0.122	0.108	-0.249	0.361	enh
atac_L31304	-2.817	0.075	2.023	0.802	-0.498	1.387	enh
atac_P05463	1.962	0.123	-0.438	-1.977	0.212	1.587	enh
atac_L31313	-0.201	-0.638	1.782	-1.585	-0.984	0.106	enh
atac_L31323	5.309	2.631	0.038	1.501	1.245	0.601	enh
atac_L31329	-0.904	-0.859	1.195	-1.015	-0.514	-0.553	enh
atac_L31333	-3.153	-0.323	0.182	-0.201	-0.397	-0.805	enh
atac_L31338	6.588	-0.52	-1.909	0.731	-1.054	-1.108	enh
atac_L31339	0.955	-1.401	-1.808	-0.709	-0.123	-0.225	enh
atac_L31342	1.768	1.882	0.917	0.663	1.403	1.67	enh
atac_L31363	5.03	1.099	-2.035	0.068	-0.899	-0.554	enh
atac_L31368	5.463	1.854	-1.151	2.367	0.586	-0.541	enh
atac_L31370	-1.446	-1.214	0.628	-0.979	-0.348	-0.562	enh
atac_L31371	1.859	1.696	1.155	-1.557	-1.012	-0.801	enh
atac_P05467	-1.287	1.17	1.363	-1.269	-0.95	-0.125	enh
atac_L31378	0.129	0.401	-0.891	0.45	-2.002	0.378	enh
atac_L31379	-3.205	0.203	0.391	-0.066	-0.921	-0.97	enh
atac_P05468	0.165	0.549	1.34	0.53	1.258	1.195	enh
atac_P05470	0.962	0.899	-0.406	0.328	-1.42	0.155	enh
atac_L31383	-0.927	0.398	0.277	-1.011	0.337	0.536	enh
atac_P05471	-1.375	-1.128	1.472	-0.632	-0.419	0.321	enh
atac_L31384	-0.92	0.847	1.783	2.033	0.777	-0.651	enh
atac_L31386	-2.099	-0.509	0.743	-0.664	-0.668	-0.606	enh
atac_L31388	-2.165	0.027	-0.217	-0.241	-0.863	-0.608	enh
atac_L31391	-1.132	-0.398	2.162	0.086	-1.937	-0.234	enh
atac_L31397	2.694	0.744	-1.811	-0.699	-0.033	-0.698	enh
atac_L31404	-3.785	1.55	-0.682	0.004	0.125	-0.384	enh
atac_L31409	2.5	2.087	0.075	1.223	-0.06	-0.703	enh
atac_L31411	1.069	0.39	1.693	-1.472	-1.187	-0.741	enh
atac_L31415	0.052	1.06	0.923	-0.848	-0.883	-0.803	enh
atac_P05476	-2.552	0.386	1.169	0.092	-0.704	0.961	enh
atac_P05478	-3.168	-0.095	1.63	-0.798	-0.894	0.317	enh
atac_L31424	-7.329	-0.28	-0.757	0.533	-0.281	0.309	enh
atac_P05479	-2.42	0.106	0.795	-0.329	-0.142	-1.821	enh
atac_L31429	3.013	-0.644	0.702	-1.085	0.294	1.191	enh
atac_L31435	3.635	0.942	-1.557	-0.711	-0.401	-0.999	enh
atac_L31436	-2.441	0.224	0.836	0.763	-0.754	-1.752	enh
atac_L31439	-2.525	-0.356	1.02	0.251	-0.208	-1.381	enh
atac_L31453	0.004	1.329	2.535	1.457	0.418	1.994	enh
atac_L31454	1.44	1.634	0.511	-0.297	-1.025	-0.19	enh
atac_L31455	-0.594	1.065	2.629	-1.523	0.288	-0.548	enh
atac_P05485	-2.707	0.04	0.993	-0.975	-0.164	-0.206	enh
atac_L31461	-1.942	-1.337	-0.21	-0.508	-0.665	-0.406	enh
atac_P05487	-0.509	0.457	3.111	-0.676	-0.271	0.904	enh
atac_L31470	3.635	3.538	0.15	-1.708	0.701	0.99	enh
atac_L31471	0.95	2.384	-0.725	0.371	-0.694	-0.742	enh
atac_L31473	-3.689	-1.457	1.84	-1.378	-0.945	1.637	enh
atac_P05488	0.098	-0.944	1.135	-0.173	0.069	-0.967	enh
atac_P05489	2.154	1.536	0.781	-1.295	-0.047	-0.432	enh
atac_L31480	5.503	3.173	1.208	0.348	-0.225	-0.303	enh
atac_P05490	9.319	2.434	0.029	-1.148	-0.063	-1.038	enh
atac_L31486	6.066	3.163	-0.202	2.616	0.495	0.369	enh
atac_L31487	7.769	2.765	-0.368	-0.129	0.33	0.195	enh
atac_L31488	6.099	3.482	-0.447	0.003	-0.709	-2.324	enh
atac_L31492	1.463	1.59	1.127	-0.795	0.585	0.133	enh
atac_L31494	-0.554	1.865	2.224	0.036	-0.319	1.198	enh
atac_L31495	0.573	-0.091	1.165	-0.354	-0.183	0.056	enh
atac_L31497	-0.463	1.827	2.245	-0.419	0.502	0.427	enh
atac_L31498	4.015	1.686	1.047	-1.174	0.281	0.19	enh
atac_L31503	-1.055	0.897	0.091	0.564	0.451	-1.84	enh
atac_L31504	2.381	2.313	-0.074	-1.068	-0.383	0.323	enh
atac_L31505	3.009	3.45	0.887	-1.333	0.678	0.723	enh
atac_P05492	-1.335	0.472	0.839	0.478	0.003	0.517	enh
atac_P05493	-1.056	-0.206	1.569	-0.86	-0.657	-0.684	enh
atac_P05494	-0.536	0.541	1.062	-1.236	0.17	0.452	enh
atac_L31514	3.478	2.814	0.809	0.696	-0.112	-1.398	enh
atac_L31518	1.372	1.656	0.744	0.161	-0.154	-1.725	enh
atac_L31523	-0.334	1.036	1.381	-0.763	-0.611	-1.415	enh
atac_L31524	4.022	1.977	0.909	0.721	-1.08	-1.433	enh
atac_L31525	3.393	1.234	0.579	-1.108	1.051	-1.498	enh
atac_L31532	1.122	-0.175	-0.021	0.286	-0.046	-1.018	enh
atac_L31534	3.523	2.267	-0.405	-1.238	0.199	0.243	enh
atac_L31535	-2.259	-0.63	1.636	-0.932	0.117	0.098	enh
atac_P05498	2.624	2.477	1.286	-0.744	0.552	-0.002	enh
atac_L31538	0.059	0.759	1.335	-0.198	-0.695	0.657	enh
atac_L31539	-0.932	1.382	0.815	-1.239	-0.623	0.76	enh
atac_L31546	2.047	1.293	-1.256	-0.184	0.384	0.182	enh
atac_L31553	-1.319	0.706	-1.518	0.051	0.547	-0.261	enh
atac_P05500	0.992	0.658	1.347	1.198	0.99	0.083	enh
atac_P05501	-1.377	-0.041	1.478	0.973	-0.369	-0.425	enh
atac_P05503	2.824	0.507	1.946	1.089	0.651	-0.23	enh
atac_P05504	5.376	2.918	0.955	-0.676	-1.166	-0.043	enh
atac_L31585	8.039	2.341	0.752	1.162	0.322	0.341	enh
atac_L31589	4.137	2.004	0.367	-0.304	-1.546	-0.751	enh
atac_L31596	1.527	-0.503	1.96	0.665	0.535	-0.882	enh
atac_L31602	-4.067	0.743	-1.588	0.279	-0.023	0.27	enh
atac_L31603	-4.322	1.171	-1.609	0.106	-0.904	0.381	enh
atac_L31605	1.516	0.89	2.224	2.341	0.543	1.714	enh
atac_L31617	-0.8	2.431	0.044	-1.159	1.589	0.089	enh
atac_L31618	3.723	2.851	0.329	2.207	-0.677	0.043	enh
atac_L31624	0.734	1.168	1.314	-0.257	-0.936	1.081	enh
atac_L31626	1.755	2.098	-0.869	0.648	-0.544	-1.665	enh
atac_L31629	4.347	2.383	0.257	2.993	1.16	-0.361	enh
atac_L31630	1.997	2.103	1.749	2.845	0.064	1.337	enh
atac_P05507	-1.299	-0.053	-0.872	-1.036	0.169	0.786	enh
atac_P05509	1.797	1.003	0.589	-1.955	0.875	1.147	enh
atac_L31664	5.902	3.004	0.076	1.201	-1.437	0.58	enh
atac_L31665	4.716	3.014	0.935	-0.025	-0.881	0.219	enh
atac_L31667	1.659	2.103	-0.147	1.778	-1.343	-1.884	enh
atac_L31669	0.951	1.852	-0.241	-0.499	-1.181	-1.097	enh
atac_P05514	0.344	0.235	0.866	0.272	0.052	-1.677	enh
atac_L31676	0.12	0.614	0.136	0.114	-0.457	0.455	enh
atac_L31677	3.25	0.127	-1.938	0.015	-0.623	-0.208	enh
atac_L31683	6.171	2.961	-0.67	1.125	0.415	0.336	enh
atac_L31684	2.046	2.367	-1.829	-0.667	1.345	-0.337	enh
atac_L31693	-1.113	-0.469	1.059	-1.01	-1.817	0.268	enh
atac_P05515	-3.468	0.669	0.285	-0.057	0.154	-0.95	enh
atac_P05516	-1.751	-0.632	1.813	-1.743	0.144	1.063	enh
atac_P05518	-1.485	0.575	1.764	0.526	0.048	-0.27	enh
atac_L31694	1.749	0.613	3.317	-2.011	-0.014	-0.19	enh
atac_L31699	-0.985	-0.704	1.426	-1.007	-0.813	1.686	enh
atac_L31708	0.121	1.933	1.41	-0.024	-1.577	1.277	enh
atac_L31709	3.826	1.611	1.114	-0.791	-1.021	0.624	enh
atac_L31714	-0.521	0.575	0.53	-0.651	1.375	-1.18	enh
atac_L31716	3.725	3.117	-0.361	2.458	0.072	-0.539	enh
atac_L31717	-1.126	0.436	1.295	-0.866	-0.457	-1.514	enh
atac_P05523	-1.004	0.087	1.344	-1.18	-0.868	0.395	enh
atac_P05524	1.411	1.294	0.26	0.093	-0.586	-1.971	enh
atac_L31719	2.678	3.113	1.247	3.16	-0.066	-0.851	enh
atac_P05525	4.87	1.227	0.382	-0.51	-0.253	-0.605	enh
atac_L31722	1.219	0.898	1.296	2.011	1.254	2.252	enh
atac_L31724	1.254	1.987	-1.311	0.827	0.322	-2.2	enh
atac_L31725	2.126	1.148	-0.805	2.929	0.45	-0.823	enh
atac_L31728	3.561	2.556	-0.378	-0.335	0.955	-1.254	enh
atac_L31736	3.683	2.167	0.18	-1.641	-1.162	0.559	enh
atac_P05528	-1.253	-0.131	1.212	-0.547	0.109	-1.722	enh
atac_P05529	-1.644	0.542	1.728	-1.256	0.457	-0.074	enh
atac_P05530	0.067	0.681	2.094	-1.62	0.425	-0.346	enh
atac_P05531	-1.216	1.603	0.393	-0.272	-0.09	-1.088	enh
atac_L31738	-1.254	1.45	2.093	-1.478	0.407	0.55	enh
atac_L31739	3.225	2.071	-0.566	-1.154	0.06	-0.508	enh
atac_L31740	-2.529	-0.008	0.912	0.431	0.187	-1.266	enh
atac_L31747	1.64	1.012	-1.236	-0.708	-0.824	-0.533	enh
atac_L31748	1.606	0.484	-0.752	-1.4	-1.049	0.472	enh
atac_L31757	8.228	3.714	1.231	0.697	0.26	1.191	enh
atac_P05534	2.685	1.003	0.434	0.189	-0.664	-1.37	enh
atac_L31761	7.264	4.134	0.705	2.129	1.707	1.267	enh
atac_P05535	6.104	1.686	0.902	-0.556	-0.925	-0.833	enh
atac_L31766	2.517	2.536	1.73	0.809	0.468	2.325	enh
atac_L31769	2.91	2.882	-0.344	-1.239	1.217	-0.602	enh
atac_L31770	5.325	2.571	1.695	2.124	0.684	1.141	enh
atac_L31777	3.059	2.904	-0.419	2.655	1.805	0.652	enh
atac_L31781	-6.102	-0.268	-0.111	0.903	0.679	-0.52	enh
atac_L31782	-6.587	-1.214	-0.085	0.323	-0.108	-0.128	enh
atac_L31783	-5.03	-1.068	0.53	2.983	0.629	1.611	enh
atac_L31784	-3.058	-3.403	-0.269	-0.434	-0.528	0.271	enh
atac_L31787	-3.016	-1.059	0.811	-0.157	0.427	-1.318	enh
atac_L31788	0.055	0.517	1.921	-0.661	-0.114	-1.461	enh
atac_L31791	-0.781	1.16	1.385	0.496	-0.577	-1.301	enh
atac_L31794	-2.274	-1.036	0.551	0.93	-0.934	-0.601	enh
atac_L31796	-0.982	1.728	0.906	0.162	0.964	-1.817	enh
atac_L31799	4.706	1.462	-0.581	2.175	-0.456	0.993	enh
atac_P05539	5.809	2.104	0.133	-1.096	-0.231	-0.461	enh
atac_L31805	3.413	2.522	1.299	0.651	0.234	-0.392	enh
atac_L31806	3.984	2.394	1.903	2.013	3.543	-0.991	enh
atac_L31810	0.075	0.724	2.019	-1.277	-0.477	-0.567	enh
atac_P05540	0.303	0.715	-0.43	-0.742	0.296	-0.459	enh
atac_P05541	1.263	1.733	1.669	0.432	0.536	-1.046	enh
atac_L31833	-0.135	1.153	1.713	-0.347	-0.54	-1.561	enh
atac_L31835	0.519	-0.659	1.211	-1.555	0.076	0.879	enh
atac_P05544	1.262	0.627	0.945	-1.422	-0.962	-0.485	enh
atac_L31836	0.471	1.209	2.09	-2.003	-1.019	-0.067	enh
atac_L31848	0.663	-0.396	-1.781	-0.449	-0.877	-0.014	enh
atac_L31850	-3.166	-0.908	-0.089	-0.767	0.005	0.249	enh
atac_L31855	-2.412	-0.432	0.596	-0.302	0.648	-1.299	enh
atac_L31856	1.287	-0.155	0.952	-0.919	0.056	-0.767	enh
atac_L31863	-2.101	-0.929	-2.542	0.115	0.213	-0.402	enh
atac_L31866	0.876	-0.11	2.154	-1.058	1.626	0.136	enh
atac_L31870	2.628	2.021	2.129	2.91	1.371	2.441	enh
atac_L31876	1.026	0.152	-0.472	2.346	-0.093	-0.267	enh
atac_L31877	-0.031	0.138	-1.526	-0.859	-1.151	1.623	enh
atac_L31878	2.457	1.341	-1.327	-0.905	0.117	-0.371	enh
atac_P05550	0.17	0.168	1.532	-1.811	-0.293	1.047	enh
atac_P05551	1.869	-1.429	-0.532	-1.751	-0.41	1.353	enh
atac_L31907	-1.47	0.434	1.178	0.551	-0.572	-0.979	enh
atac_L31910	1.891	1.278	-0.122	-0.928	-0.757	-1.392	enh
atac_P05552	-1.612	0.346	0.064	-0.324	-0.732	-1.413	enh
atac_L31914	3.701	1.629	1.306	2.265	0.95	0.546	enh
atac_L31917	2.748	1.457	1.19	1.545	0.364	2.312	enh
atac_L31921	-1.04	1.814	-1.023	-0.274	-1.755	-0.837	enh
atac_P05554	-3.131	0.837	0.973	-0.166	0.635	0.473	enh
atac_P05555	-2.945	0.42	0.765	0.516	-0.568	0.612	enh
atac_L31925	-0.346	-1.01	-1.348	-0.698	-0.972	1.331	enh
atac_P05558	-1.024	0.261	1.944	-0.32	-0.812	-1.235	enh
atac_L31934	1.025	0.481	-0.18	-0.55	-1.31	1.432	enh
atac_P05561	2.357	1.411	0.399	2.966	0.869	-0.03	enh
atac_L31942	3.245	2.913	-0.506	-1.084	-0.577	0.438	enh
atac_P05563	3.381	-0.251	-2.508	-1.291	-0.329	1.379	enh
atac_L31945	0.273	1.727	0.815	-0.739	0.125	-1.592	enh
atac_P05564	-0.754	-0.84	2.318	-0.826	-0.606	1.317	enh
atac_L31947	3.504	2.077	0.402	1.335	0.821	0.496	enh
atac_L31948	4.346	1.883	0.481	3.03	1.395	-0.14	enh
atac_L31949	1.786	2.256	-0.922	2.495	-1.418	0.151	enh
atac_P05567	-1.705	-0.127	-0.374	-0.456	-1.141	-0.085	enh
atac_P05568	-0.962	0.173	0.757	-1.086	-0.002	0.243	enh
atac_L31955	-2.815	-0.431	-0.438	0.328	-0.097	-0.431	enh
atac_L31960	2.959	0.956	-1.915	-0.927	-1.146	0.911	enh
atac_P05569	0.186	0.569	2.998	1.83	-0.654	0.441	enh
atac_P05571	-0.823	0.774	0.201	-0.443	-1.564	-1.181	enh
atac_P05572	-1.496	0.346	0.672	-1.158	0.916	0.342	enh
atac_L31970	-1.814	1.14	1.153	-0.857	0.758	-0.7	enh
atac_L31979	-2.517	-1.023	2.042	-1.102	-0.773	-0.625	enh
atac_L31981	3.566	2.852	0.27	0.867	2.56	0.262	enh
atac_L31985	0.286	1.309	0.043	-0.735	-0.155	-1.091	enh
atac_L31988	-0.829	2.702	-1.429	4.895	1.518	1.35	enh
atac_P05576	-5.778	-0.597	-1.093	0.162	0.773	-0.266	enh
atac_L31996	0.793	1.283	-0.518	-0.682	-0.059	0.087	enh
atac_L32002	-2.37	-1.814	-0.904	0.145	0.708	0.171	enh
atac_L32003	-1.398	0.599	0.972	-1.678	-0.253	0.806	enh
atac_L32004	-5.881	-0.169	-0.489	0.238	0.709	0.048	enh
atac_L32007	-1.279	1.871	0.331	-1.428	-0.184	1.177	enh
atac_L32008	0.421	0.09	-0.368	-0.696	0.147	1.256	enh
atac_L32011	-0.591	0.589	-0.213	-0.855	0.146	0.002	enh
atac_P05580	4.946	2.294	1.066	1.193	0.339	1.21	enh
atac_L32018	0.83	2.793	0.211	0.296	-0.025	-1.248	enh
atac_P05581	-2.677	-1.849	-0.206	0.342	0.638	-0.705	enh
atac_P05582	-1.324	0.221	1.709	0.898	0.121	-0.904	enh
atac_L32031	-4.024	1.844	-0.318	-0.159	1.202	1.28	enh
atac_P05585	-5.497	0.082	-1.367	0.194	0.73	0.475	enh
atac_L32032	-0.66	1.576	1.505	3.418	2.34	-0.14	enh
atac_L32045	-5.602	0.114	-0.878	0.381	0.01	-0.031	enh
atac_P05586	-3.797	0.473	0.368	1.32	1.681	1.92	enh
atac_L32054	-1.496	0.009	2.462	2.092	1.356	-0.824	enh
atac_L32056	2.452	0.957	0.372	0.572	-1.317	-0.456	enh
atac_L32057	0.696	-0.584	2.793	0.8	1.703	1.216	enh
atac_P05587	0.228	1.243	2.244	0.642	-0.154	-0.327	enh
atac_P05588	2.004	1.328	0.24	-0.848	0.516	0.527	enh
atac_L32062	1.864	0.786	1.355	0.136	0.938	0.216	enh
atac_P05591	1.147	0.392	1.734	-1.858	-0.161	0.285	enh
atac_L32070	-3.195	0.524	0.327	-0.099	0.162	-1.519	enh
atac_L32071	2.329	1.811	-0.356	-0.077	2.778	-0.729	enh
atac_L32074	-0.694	0.568	2.211	0.25	-0.487	0.641	enh
atac_L32076	0.233	2.115	1.301	-1.103	-0.55	-0.307	enh
atac_L32077	8.965	3.719	0.639	-0.336	-0.091	1.204	enh
atac_L32078	4.139	2.405	-1.558	0.568	-1.206	-0.56	enh
atac_L32082	3.266	3.146	0.488	-1.11	-0.639	-0.521	enh
atac_L32084	5.075	3.304	0.099	1.626	0.733	-0.144	enh
atac_L32085	0.96	3.353	-0.725	-0.413	0.588	-0.855	enh
atac_L32091	1.591	1.646	-0.499	-1.948	1.45	1.916	enh
[truncated: 32,018 more rows]

## Sheet: Fig1E_pca_groups
name	PC1	PC2	group
atac_L28356	0.671	-2.058	highk4_prom
atac_L28357	1.908	-3.591	highk4_prom
atac_L28372	4.167	-2.822	highk4_prom
atac_L28394	1.975	-2.876	highk4_prom
atac_L28414	3.726	-1.607	highk4_prom
atac_L28432	5.15	-2.788	highk4_prom
atac_L28437	4.593	-0.758	highk4_prom
atac_L28439	4.693	-0.198	highk4_prom
atac_L28463	2.805	-3.814	highk4_prom
atac_L28515	5.25	-0.548	highk4_prom
atac_L28542	4.105	0.006	highk4_prom
atac_L28570	1.923	-1.051	highk4_prom
atac_P05165	3.122	-2.602	highk4_prom
atac_L28689	2.841	-0.434	highk4_prom
atac_L28690	1.435	-0.072	highk4_prom
atac_L28740	3.894	-1.003	highk4_prom
atac_L28761	5.686	-2.374	highk4_prom
atac_L28798	4.863	-2.256	highk4_prom
atac_L28815	5.28	-1.861	highk4_prom
atac_L28817	2.613	-1.19	highk4_prom
atac_L28838	1.646	-0.059	highk4_prom
atac_L28841	0.189	-1.574	highk4_prom
atac_L28845	4.726	-1.592	highk4_prom
atac_L28848	1.382	-0.848	highk4_prom
atac_L28855	3.963	-1.857	highk4_prom
atac_L28871	4.91	-1.305	highk4_prom
atac_L28878	2.596	-1.99	highk4_prom
atac_L28924	1.3	-1.157	highk4_prom
atac_L28935	2.986	-1.006	highk4_prom
atac_L28968	7.042	-3.138	highk4_prom
atac_L29002	-0.645	-0.881	highk4_prom
atac_L29024	4.95	-1.357	highk4_prom
atac_L29072	5.169	-0.503	highk4_prom
atac_P05219	1.827	-0.151	highk4_prom
atac_L29120	2.235	-0.079	highk4_prom
atac_L29166	5.191	-2.288	highk4_prom
atac_P05246	3.771	-1.458	highk4_prom
atac_L29233	3.608	-2.068	highk4_prom
atac_L29243	3.781	-1.665	highk4_prom
atac_L29296	4.955	-2.689	highk4_prom
atac_L29300	7.398	-0.164	highk4_prom
atac_L29305	4.274	-0.97	highk4_prom
atac_L29311	6.04	-2.059	highk4_prom
atac_L29339	3.559	-1.221	highk4_prom
atac_L29444	8.163	-1.535	highk4_prom
atac_L29450	5.541	-3.465	highk4_prom
atac_L30269	0.859	-3.503	highk4_prom
atac_L30325	1.875	-0.139	highk4_prom
atac_L30365	1.031	-1.737	highk4_prom
atac_L30414	1.886	-1.169	highk4_prom
atac_L34651	2.236	-1.234	highk4_prom
atac_L34730	3.362	-0.628	highk4_prom
atac_L34752	3.936	-0.443	highk4_prom
atac_L34769	2.622	0.154	highk4_prom
atac_L34781	2.992	-0.254	highk4_prom
atac_L34800	4.031	-0.545	highk4_prom
atac_L34805	1.193	-0.901	highk4_prom
atac_L34809	1.564	-2.623	highk4_prom
atac_L34811	-0.957	-1.14	highk4_prom
atac_L34817	0.911	-0.264	highk4_prom
atac_L34819	2.701	-0.733	highk4_prom
atac_L34820	4.937	-0.722	highk4_prom
atac_P06133	6.791	-1.231	highk4_prom
atac_L34917	3.112	0.299	highk4_prom
atac_L34941	6.485	-3.473	highk4_prom
atac_L34943	2.623	-0.82	highk4_prom
atac_L34972	2.379	0.482	highk4_prom
atac_L35001	5.456	-0.309	highk4_prom
atac_L35077	1.371	-1.964	highk4_prom
atac_L35097	6.347	-3.054	highk4_prom
atac_L35154	2.3	-0.033	highk4_prom
atac_L35201	3.381	-2.08	highk4_prom
atac_L35238	0.895	-0.729	highk4_prom
atac_P06193	3.121	-1.142	highk4_prom
atac_L35260	2.186	-1.41	highk4_prom
atac_L35276	3.687	-3.939	highk4_prom
atac_L35289	3.952	-0.529	highk4_prom
atac_L35302	1.586	-1.966	highk4_prom
atac_L35325	4.458	-1.566	highk4_prom
atac_L35331	6.452	-0.598	highk4_prom
atac_L35343	7.762	-1.131	highk4_prom
atac_L35348	5.681	-1.352	highk4_prom
atac_L35362	2.577	0.294	highk4_prom
atac_P06202	2.489	-1.606	highk4_prom
atac_L35435	5.372	-1.809	highk4_prom
atac_L35464	2.651	-1.29	highk4_prom
atac_L35473	3.179	-1.639	highk4_prom
atac_L35492	8.346	-0.465	highk4_prom
atac_L35497	6.015	0.054	highk4_prom
atac_L35508	5.066	-2.25	highk4_prom
atac_L35513	4.062	-1.218	highk4_prom
atac_L35532	4.515	-2.373	highk4_prom
atac_L35536	6.136	-0.562	highk4_prom
atac_L35537	4.782	-0.947	highk4_prom
atac_L35546	6.368	-0.405	highk4_prom
atac_L35572	3.965	-0.306	highk4_prom
atac_L35574	3.485	-0.118	highk4_prom
atac_L35575	3.056	-2.691	highk4_prom
atac_L35593	0.957	0.484	highk4_prom
atac_L35595	5.196	-0.391	highk4_prom
atac_L35599	5.268	-3.652	highk4_prom
atac_L35612	7.54	-2.825	highk4_prom
atac_L35632	3.536	-2.011	highk4_prom
atac_L35636	4.998	-0.306	highk4_prom
atac_L35637	4.926	-0.889	highk4_prom
atac_L35680	4.927	-0.494	highk4_prom
atac_P06247	5.629	0.324	highk4_prom
atac_L35718	3.46	-4.767	highk4_prom
atac_L35719	1.288	0.104	highk4_prom
atac_L35746	3.328	-0.333	highk4_prom
atac_L35757	4.808	-0.571	highk4_prom
atac_L35809	5.703	-0.799	highk4_prom
atac_L35822	6.938	-0.599	highk4_prom
atac_L35835	1.802	-1.831	highk4_prom
atac_L35840	5.652	-1.764	highk4_prom
atac_L35858	3.917	-1.279	highk4_prom
atac_L35865	6.142	-1.517	highk4_prom
atac_L35919	4.342	-1.939	highk4_prom
atac_L35927	4.256	-3.245	highk4_prom
atac_L35954	1.729	-1.813	highk4_prom
atac_L35987	3.961	-2.064	highk4_prom
atac_L36017	4.911	-0.328	highk4_prom
atac_L36026	0.25	-2.878	highk4_prom
atac_L36095	5.227	-1.204	highk4_prom
atac_L36117	3.568	-2.087	highk4_prom
atac_L36129	5.049	-2.554	highk4_prom
atac_P06345	9.276	-2.757	highk4_prom
atac_L36138	4.214	-1.067	highk4_prom
atac_L36149	4.635	0.124	highk4_prom
atac_P06347	5.069	-2.119	highk4_prom
atac_L36157	0.99	-3.082	highk4_prom
atac_L36159	6.207	-3.019	highk4_prom
atac_L36175	1.235	0.518	highk4_prom
atac_L36180	3.418	-2.244	highk4_prom
atac_L36193	4.693	-1.798	highk4_prom
atac_L36205	6.469	-1.125	highk4_prom
atac_P06354	6.065	-1.966	highk4_prom
atac_L36245	5.113	-0.624	highk4_prom
atac_L36265	7.273	-2.838	highk4_prom
atac_L36269	6.999	-0.56	highk4_prom
atac_L36271	0.62	0.14	highk4_prom
atac_L36366	3.449	-2.97	highk4_prom
atac_L36387	9.069	-3.921	highk4_prom
atac_L36412	3.102	-1.848	highk4_prom
atac_L36424	1.671	-1.881	highk4_prom
atac_L36457	0.029	-0.061	highk4_prom
atac_L36479	4.755	-2.221	highk4_prom
atac_L36492	1.25	-0.417	highk4_prom
atac_L36502	3.964	-2.468	highk4_prom
atac_L36515	1.438	-0.324	highk4_prom
atac_P06445	6.344	-1.093	highk4_prom
atac_L36543	5.395	-1.243	highk4_prom
atac_L36562	1.708	-0.557	highk4_prom
atac_L36602	1.721	-3.589	highk4_prom
atac_L36642	5.82	-0.894	highk4_prom
atac_L36643	2.026	-2.349	highk4_prom
atac_L36678	1.493	-1.829	highk4_prom
atac_L36690	5.48	-0.887	highk4_prom
atac_L36728	6.609	-0.911	highk4_prom
atac_L36740	8.569	1.136	highk4_prom
atac_L36763	4.8	-2.009	highk4_prom
atac_L36805	4.081	-1.101	highk4_prom
atac_L36814	3.902	-1.371	highk4_prom
atac_L36820	4.912	-3.265	highk4_prom
atac_L36823	2.615	-0.993	highk4_prom
atac_P06523	4.548	-0.403	highk4_prom
atac_L36827	3.547	-0.395	highk4_prom
atac_L36829	3.549	-0.507	highk4_prom
atac_P06547	1.982	-0.487	highk4_prom
atac_L36890	1.958	-1.625	highk4_prom
atac_L36933	6.867	-2.987	highk4_prom
atac_P06558	1.884	-0.981	highk4_prom
atac_L36943	3.141	-2.46	highk4_prom
atac_L36949	6.445	-2.17	highk4_prom
atac_L36967	2.019	-1.439	highk4_prom
atac_L37020	3.551	-0.029	highk4_prom
atac_L37033	3.741	-0.57	highk4_prom
atac_L37039	4.029	-1.176	highk4_prom
atac_L30507	4.269	-1.875	highk4_prom
atac_L30540	3.478	0.135	highk4_prom
atac_L30546	0.709	-1.718	highk4_prom
atac_L30572	2.29	-3.162	highk4_prom
atac_L30661	3.19	-0.395	highk4_prom
atac_L30667	1.278	-1.336	highk4_prom
atac_L30676	0.642	-1.534	highk4_prom
atac_L30679	3.971	-0.231	highk4_prom
atac_L30714	3.412	-3.786	highk4_prom
atac_L30747	2.93	-1.19	highk4_prom
atac_L30758	-1.177	-1.493	highk4_prom
atac_L30767	1.367	-2.462	highk4_prom
atac_L30828	2.378	-0.651	highk4_prom
atac_L30893	0.093	-1.016	highk4_prom
atac_L30927	3.652	-1.748	highk4_prom
atac_L30936	6.5	-3.552	highk4_prom
atac_L30962	6.744	-2.712	highk4_prom
atac_L30977	-1.753	-1.482	highk4_prom
atac_L30986	4.882	-1.147	highk4_prom
atac_L31034	5.365	-2.899	highk4_prom
atac_L31052	2.441	-0.999	highk4_prom
atac_L31099	-0.022	-1.131	highk4_prom
atac_L31105	3.302	-1.775	highk4_prom
atac_L31122	5.212	-3.887	highk4_prom
atac_L31182	4.596	-0.582	highk4_prom
atac_L31196	7.445	-1.169	highk4_prom
atac_L31204	3.564	-0.295	highk4_prom
atac_L31222	4.528	-0.853	highk4_prom
atac_L31226	4.628	-0.639	highk4_prom
atac_L31237	4.888	-0.214	highk4_prom
atac_L31282	7.084	-1.952	highk4_prom
atac_L31287	1.835	-2.389	highk4_prom
atac_L31300	4.77	-2.227	highk4_prom
atac_L31305	3.38	-2.501	highk4_prom
atac_L31314	7.071	-2.737	highk4_prom
atac_L31316	4.326	-1.092	highk4_prom
atac_L31320	3.728	-3.517	highk4_prom
atac_L31322	4.175	-2.064	highk4_prom
atac_L31327	4.172	-1.905	highk4_prom
atac_L31390	7.444	-1.92	highk4_prom
atac_L31425	2.089	-1.42	highk4_prom
atac_L31427	4.289	-2.552	highk4_prom
atac_L31432	6.609	-1.204	highk4_prom
atac_L31448	6.088	-3.938	highk4_prom
atac_L31456	-0.102	-0.479	highk4_prom
atac_P05486	6.422	0.297	highk4_prom
atac_L31478	5.323	-2.229	highk4_prom
atac_L31506	6.732	-3.124	highk4_prom
atac_L31513	5.433	-2.515	highk4_prom
atac_L31584	5.213	-1.08	highk4_prom
atac_L31608	3.81	-1.155	highk4_prom
atac_L31612	5.891	-2.284	highk4_prom
atac_L31635	3.068	-0.774	highk4_prom
atac_L31644	5.191	-4.113	highk4_prom
atac_L31686	6.738	-3.193	highk4_prom
atac_L31703	8.093	-1.879	highk4_prom
atac_L31706	9.71	-1.791	highk4_prom
atac_L31729	4.065	-2.022	highk4_prom
atac_L31735	2.236	-0.162	highk4_prom
atac_L31759	1.197	-0.053	highk4_prom
atac_L31772	5.484	0.492	highk4_prom
atac_L31778	3.876	-3.207	highk4_prom
atac_L31803	7.364	-2.294	highk4_prom
atac_L31817	5.346	-0.552	highk4_prom
atac_L31844	5.027	-2.606	highk4_prom
atac_L31853	6.619	-1.705	highk4_prom
atac_L31861	5.485	-1.591	highk4_prom
atac_L31883	1.766	-3.128	highk4_prom
atac_L31888	3.293	-0.025	highk4_prom
atac_L31912	3.315	0.417	highk4_prom
atac_L31918	5.246	-2.137	highk4_prom
atac_L31927	0.754	0.65	highk4_prom
atac_L31967	4.357	0.539	highk4_prom
atac_L31980	8.187	0.018	highk4_prom
atac_L31990	5.243	-1.039	highk4_prom
atac_L32017	5.429	-1.834	highk4_prom
atac_L32067	0.862	-0.939	highk4_prom
atac_L32081	5.713	0.044	highk4_prom
atac_L32083	-0.769	0.223	highk4_prom
atac_L32086	6.342	-1.839	highk4_prom
atac_L32102	3.398	-1.79	highk4_prom
atac_P05605	5.669	-2.298	highk4_prom
atac_P05642	3.295	-2.373	highk4_prom
atac_L32216	2.225	-1.102	highk4_prom
atac_L32250	2.476	0.029	highk4_prom
atac_L32255	6.715	0.369	highk4_prom
atac_L32278	3.006	-0.806	highk4_prom
atac_L32300	3.14	-0.206	highk4_prom
atac_L32337	2.155	-2.394	highk4_prom
atac_L32356	2.953	-2.158	highk4_prom
atac_L32358	1.585	-2.037	highk4_prom
atac_L32360	7.729	-1.282	highk4_prom
atac_L32367	0.389	-2.159	highk4_prom
atac_L32368	6.884	-2.417	highk4_prom
atac_L32377	4.163	-1.532	highk4_prom
atac_L32386	0.409	-1.895	highk4_prom
atac_L32393	2.919	-1.483	highk4_prom
atac_L32416	4.054	0.294	highk4_prom
atac_L32426	6.585	-1.527	highk4_prom
atac_L32431	4.403	-1.759	highk4_prom
atac_L32457	1.619	-3.499	highk4_prom
atac_L32463	4.609	-0.231	highk4_prom
atac_L32466	4.615	-1.469	highk4_prom
atac_P05696	3.361	-2.856	highk4_prom
atac_L32501	4.782	-3.184	highk4_prom
atac_L32524	4.197	0.363	highk4_prom
atac_L32527	7.462	-5.532	highk4_prom
atac_L32555	6.328	-1.553	highk4_prom
atac_P05715	-0.03	-1.825	highk4_prom
atac_P05733	2.087	-1.408	highk4_prom
atac_L32630	3.804	-1.232	highk4_prom
atac_L32646	3.97	-2.278	highk4_prom
atac_L32648	0.716	-0.765	highk4_prom
atac_L32651	-0.668	-0.57	highk4_prom
atac_L32667	7.801	-4.224	highk4_prom
atac_L32669	2.894	-1.27	highk4_prom
atac_L32753	1.14	-0.902	highk4_prom
atac_L32757	3.041	-3.562	highk4_prom
atac_L26081	0	-1.731	highk4_prom
atac_L26087	1.174	-1.759	highk4_prom
atac_L26103	2.24	-2.468	highk4_prom
atac_L26111	3.426	-1.078	highk4_prom
atac_L26116	2.938	-2.472	highk4_prom
atac_L26130	3.918	-1.814	highk4_prom
atac_L26163	1.392	-1.13	highk4_prom
atac_L26201	1.078	-1.657	highk4_prom
atac_L26203	4.203	-2.284	highk4_prom
atac_L26210	3.104	-2.092	highk4_prom
atac_L26227	3.299	-2.534	highk4_prom
atac_L26257	0.048	-2.269	highk4_prom
atac_L26329	2.508	0.416	highk4_prom
atac_L26453	5.4	-2.026	highk4_prom
atac_L26496	4.631	-1.353	highk4_prom
atac_L26515	1.015	-0.472	highk4_prom
atac_L26541	5.115	-1.401	highk4_prom
atac_L26548	5.265	-1.674	highk4_prom
atac_L26554	2.255	-1.662	highk4_prom
atac_L26571	4.733	-0.574	highk4_prom
atac_L26593	3.679	-2.872	highk4_prom
atac_L26600	2.1	-1.885	highk4_prom
atac_L26619	-0.05	-0.796	highk4_prom
atac_L26625	1.206	-1.28	highk4_prom
atac_L26661	8.058	-2.891	highk4_prom
atac_L26665	3.202	-3.75	highk4_prom
atac_L26678	1.125	-2.24	highk4_prom
atac_L26680	1.152	-1.023	highk4_prom
atac_L26681	2.736	-2.07	highk4_prom
atac_L26685	9.742	-1.561	highk4_prom
atac_P04849	7.104	-0.762	highk4_prom
atac_L26692	2.853	-2.977	highk4_prom
atac_L26719	8.84	-1.908	highk4_prom
atac_L26732	5.734	-3.761	highk4_prom
atac_L26743	4.562	-1.061	highk4_prom
atac_L26746	2.765	-2.605	highk4_prom
atac_L26749	2.275	-1.048	highk4_prom
atac_L26767	3.678	-1.041	highk4_prom
atac_L26779	6.408	-0.624	highk4_prom
atac_L26801	2.366	-2.541	highk4_prom
atac_L26819	7.02	-0.638	highk4_prom
atac_L26826	4.343	-0.633	highk4_prom
atac_L26827	5.909	-3.361	highk4_prom
atac_L26837	6.59	-2.214	highk4_prom
atac_L26845	3.083	-1.277	highk4_prom
atac_L26865	4.565	-2.225	highk4_prom
atac_L26936	2.375	-2.063	highk4_prom
atac_L26939	4.502	-2.097	highk4_prom
atac_L26950	3.494	-0.632	highk4_prom
atac_L26966	2.701	-1.193	highk4_prom
atac_L26977	-0.921	-2.924	highk4_prom
atac_L27048	8.747	-2.439	highk4_prom
atac_L27051	2.914	-0.128	highk4_prom
atac_L27060	2.919	-1.327	highk4_prom
atac_L27143	4.031	-1.028	highk4_prom
atac_L27144	2.71	-1.047	highk4_prom
atac_P04911	7.001	-0.545	highk4_prom
atac_L27174	7.065	-2.126	highk4_prom
atac_L27195	8.908	-3.441	highk4_prom
atac_L27210	8.459	0.084	highk4_prom
atac_L27217	5.068	-2.896	highk4_prom
atac_P04919	5.705	-0.935	highk4_prom
atac_L27232	6.828	-0.532	highk4_prom
atac_L27305	4.712	-1.845	highk4_prom
atac_L27355	0.665	-1.623	highk4_prom
atac_L27372	3.789	-1.616	highk4_prom
atac_L27378	5.33	-1.075	highk4_prom
atac_L27390	7.651	-0.46	highk4_prom
atac_L27392	3.939	-2.776	highk4_prom
atac_L27395	3.731	-2.917	highk4_prom
atac_L27397	5.335	-0.407	highk4_prom
atac_L27399	3.19	-2.715	highk4_prom
atac_L27457	1.121	-1.483	highk4_prom
atac_L27468	5.328	-1.46	highk4_prom
atac_P04961	5.655	-2.172	highk4_prom
atac_L27496	6.531	-3.643	highk4_prom
atac_L27506	6.671	-1.929	highk4_prom
atac_L27514	10.256	-0.916	highk4_prom
atac_L27523	6.567	-2.791	highk4_prom
atac_L27530	4.756	-0.625	highk4_prom
atac_L27564	5.834	-1.235	highk4_prom
atac_L27565	6.588	-2.296	highk4_prom
atac_L27568	3.217	-2.252	highk4_prom
atac_L27576	3.649	-0.699	highk4_prom
atac_L27580	3.482	-3.517	highk4_prom
atac_L27582	3.169	-3.126	highk4_prom
atac_L27611	6.695	-3.081	highk4_prom
atac_L27613	2.759	-1.655	highk4_prom
atac_L27675	3.993	-1.827	highk4_prom
atac_L27677	9.145	-1.427	highk4_prom
atac_L27682	6.985	-2.021	highk4_prom
atac_P04994	5.29	0.278	highk4_prom
atac_L27718	-0.359	-1.228	highk4_prom
atac_L27739	-0.113	-1.564	highk4_prom
atac_L27820	6.349	-1.538	highk4_prom
atac_L27826	4.366	-1.272	highk4_prom
atac_L27870	6.475	-2.173	highk4_prom
atac_L27890	3.726	-2.091	highk4_prom
atac_P05066	1.346	0.573	highk4_prom
atac_L27952	4.588	-0.388	highk4_prom
atac_L27983	-1.469	-0.759	highk4_prom
atac_L27998	2.643	-2.462	highk4_prom
atac_L27999	3.246	-0.273	highk4_prom
atac_L28006	5.198	-2.801	highk4_prom
atac_L28008	7.033	-2.771	highk4_prom
atac_L28014	3.901	-1.701	highk4_prom
atac_L28044	1.947	-1.191	highk4_prom
atac_L28045	5.074	-3.145	highk4_prom
atac_L28064	0.275	-1.653	highk4_prom
atac_L28082	1.349	-2.086	highk4_prom
atac_L28098	5.811	-1.441	highk4_prom
atac_L28122	3.1	-0.141	highk4_prom
atac_L28133	1.487	-0.688	highk4_prom
atac_L28136	0.146	-2.342	highk4_prom
atac_P05114	3.825	-1.652	highk4_prom
atac_L28168	3.837	-2.981	highk4_prom
atac_L28174	4.899	-2.057	highk4_prom
atac_L28196	1.271	-2.035	highk4_prom
atac_L28246	6.562	0.579	highk4_prom
atac_L32814	2.301	-1.95	highk4_prom
atac_L32925	1.927	-2.982	highk4_prom
atac_L32952	2.4	-2.433	highk4_prom
atac_L32954	2.676	-1.419	highk4_prom
atac_L32962	4.147	-0.744	highk4_prom
atac_L32967	-0.101	-1.42	highk4_prom
atac_L33061	2.443	-0.651	highk4_prom
atac_L33063	-0.109	-0.641	highk4_prom
atac_L33069	0.48	-2.41	highk4_prom
atac_L33071	1.424	-1.484	highk4_prom
atac_L33091	7.03	-0.964	highk4_prom
atac_L33134	3.277	-2.256	highk4_prom
atac_L33144	4.863	-3.216	highk4_prom
atac_P05821	10.983	-2.005	highk4_prom
atac_L33163	0.788	-1.116	highk4_prom
atac_L33164	2.483	-0.568	highk4_prom
atac_L33177	6.021	-2.464	highk4_prom
atac_P05826	6.009	-2.31	highk4_prom
atac_L33198	4.153	-0.151	highk4_prom
atac_L33216	1.597	-0.976	highk4_prom
atac_L33221	5.385	-2.068	highk4_prom
atac_L33225	6.896	-2.433	highk4_prom
atac_L33286	8.741	-2.46	highk4_prom
atac_L33308	3.059	-0.56	highk4_prom
atac_L33359	1.424	-1.038	highk4_prom
atac_L33379	7.383	-3.079	highk4_prom
atac_L33411	6.236	-1.423	highk4_prom
atac_L33416	2.311	-1.024	highk4_prom
atac_L33483	3.75	-1.45	highk4_prom
atac_L33509	4.781	-1.588	highk4_prom
atac_L33518	4.58	-1.513	highk4_prom
atac_L33522	5.79	0.751	highk4_prom
atac_L33540	5.06	-2.677	highk4_prom
atac_L33543	4.815	-1.822	highk4_prom
atac_L33550	6.281	-1.487	highk4_prom
atac_L33552	4.226	-0.14	highk4_prom
atac_L33562	3.792	-1.075	highk4_prom
atac_L33578	3.193	-1.937	highk4_prom
atac_L33630	5.156	-0.82	highk4_prom
atac_L33673	0.893	-2.048	highk4_prom
atac_L33727	2.674	-3.746	highk4_prom
atac_L33752	3.494	-1.067	highk4_prom
atac_L33768	3.907	-1.235	highk4_prom
atac_L33799	3.462	-1.424	highk4_prom
atac_L33811	5.255	-2.669	highk4_prom
atac_P05992	7.508	-2.22	highk4_prom
atac_L33868	4.722	-1.706	highk4_prom
atac_L33892	7.636	-1.48	highk4_prom
atac_L33919	9.782	-1.295	highk4_prom
atac_L33964	5.867	-3.329	highk4_prom
atac_L34009	2.248	-2.15	highk4_prom
atac_L34058	0.035	-1.951	highk4_prom
atac_L34066	3.129	-0.38	highk4_prom
atac_L34072	4.351	-1.688	highk4_prom
atac_L34073	1.166	-0.489	highk4_prom
atac_L34076	7.782	-3.828	highk4_prom
atac_L34133	5.313	-0.929	highk4_prom
atac_L34152	3.64	-2.107	highk4_prom
atac_L34156	5.046	-2.677	highk4_prom
atac_L34157	7.484	-3.85	highk4_prom
atac_L34209	4.892	0.508	highk4_prom
atac_L34250	1.661	-0.392	highk4_prom
atac_L34312	5.987	-0.446	highk4_prom
atac_L34322	2.866	-1.011	highk4_prom
atac_L34412	1.172	-2.089	highk4_prom
atac_L34424	3.493	-0.938	highk4_prom
atac_L34434	0.652	-1.069	highk4_prom
atac_L34438	0.791	-3.345	highk4_prom
atac_L34470	2.253	-1.395	highk4_prom
atac_L34516	2.004	-4.457	highk4_prom
atac_L34539	4.059	-2.83	highk4_prom
atac_L34545	1.914	0.089	highk4_prom
atac_P03073	2.44	-0.534	highk4_prom
atac_L16078	4.617	-1.853	highk4_prom
atac_P03074	2.746	-2.945	highk4_prom
atac_P03075	-0.429	-1.474	highk4_prom
atac_L16080	5.297	-2.621	highk4_prom
atac_L16112	6.33	-1.25	highk4_prom
atac_L16140	0.122	-0.708	highk4_prom
atac_L16148	6.052	-2.01	highk4_prom
atac_L16157	8.705	-3.529	highk4_prom
atac_L16159	3.958	-1.31	highk4_prom
atac_L16183	1.45	-2.428	highk4_prom
atac_L16206	3.565	-2.779	highk4_prom
atac_P03107	2.686	0.468	highk4_prom
atac_L16218	4.496	-2.3	highk4_prom
atac_L16234	4.842	-3.135	highk4_prom
atac_L16235	3.346	-0.634	highk4_prom
atac_L16294	6.219	-2.611	highk4_prom
atac_L16297	2.182	-3.094	highk4_prom
atac_L16299	7.102	-1.191	highk4_prom
atac_L16338	4.16	-0.623	highk4_prom
atac_L16344	3.584	-0.93	highk4_prom
atac_L16365	1.846	-1.337	highk4_prom
atac_L16366	6.131	-1.279	highk4_prom
atac_L16407	3.206	-0.808	highk4_prom
atac_L16485	3.723	-2.875	highk4_prom
atac_L16510	3.748	-2.655	highk4_prom
atac_L16512	4.909	-2.333	highk4_prom
atac_L16547	1.536	-0.967	highk4_prom
atac_L16558	4.559	-2.602	highk4_prom
atac_P03181	1.72	-0.986	highk4_prom
atac_L16587	5.14	0.702	highk4_prom
atac_P03184	4.675	-2.179	highk4_prom
atac_L16594	4.454	-0.035	highk4_prom
atac_L16631	3.002	0.184	highk4_prom
atac_L16633	6.539	-2.266	highk4_prom
atac_L16645	5.273	-2.277	highk4_prom
atac_L16662	-1.282	-1.911	highk4_prom
atac_L16679	9.858	-2.735	highk4_prom
atac_L16693	6.242	-1.855	highk4_prom
atac_L16709	3.036	-3.248	highk4_prom
atac_L16715	1.098	-0.989	highk4_prom
atac_L16721	7.917	-3.148	highk4_prom
atac_L16732	2.675	0.097	highk4_prom
atac_L16733	4.693	-3.047	highk4_prom
atac_P03216	2.806	-1.038	highk4_prom
atac_L16740	4.91	-2.875	highk4_prom
atac_L16767	2.566	-1.741	highk4_prom
atac_L16807	-1.249	-0.484	highk4_prom
atac_L16854	5.68	-3.079	highk4_prom
atac_L16856	8.463	-1.869	highk4_prom
atac_L16861	6.091	-3.853	highk4_prom
atac_L16880	6.923	-4.664	highk4_prom
atac_L16955	5.788	0.181	highk4_prom
atac_L16966	6.969	-0.797	highk4_prom
atac_L16991	3.08	-1.579	highk4_prom
atac_L16998	4.189	0.007	highk4_prom
atac_L16999	2.773	-0.791	highk4_prom
atac_L17008	4.783	-1.391	highk4_prom
atac_L17017	4.489	-2.682	highk4_prom
atac_L17032	5.719	-2.553	highk4_prom
atac_L17061	7.112	-0.327	highk4_prom
atac_L17076	-0.429	-0.609	highk4_prom
atac_L17091	3.379	-3.166	highk4_prom
atac_L17102	6.594	-0.8	highk4_prom
atac_L17108	6.193	-1.579	highk4_prom
atac_L17174	6.438	-3.328	highk4_prom
atac_P03356	-0.122	-0.887	highk4_prom
atac_L17298	2.121	-0.974	highk4_prom
atac_P03359	2.593	-2.661	highk4_prom
atac_L17409	3.617	-3.021	highk4_prom
atac_L17443	3.622	0.5	highk4_prom
atac_L17484	2.247	0.705	highk4_prom
atac_L17521	0.609	-1.941	highk4_prom
atac_L17560	4.131	-1.334	highk4_prom
atac_L17566	2.831	-3.73	highk4_prom
atac_L17642	6.157	-2.568	highk4_prom
atac_P03397	2.643	-2.86	highk4_prom
atac_L17668	3.68	-3.659	highk4_prom
atac_L17673	3.515	-1.23	highk4_prom
atac_L17674	4.193	-0.407	highk4_prom
atac_L17696	2.72	-2.262	highk4_prom
atac_L17709	5.327	0.068	highk4_prom
atac_L17716	3.123	0.381	highk4_prom
atac_L17737	5.599	-3.611	highk4_prom
atac_L17856	3.509	-0.816	highk4_prom
atac_L17869	3.047	-0.229	highk4_prom
atac_L17897	3.447	-0.712	highk4_prom
atac_L17916	2.141	-3.42	highk4_prom
atac_L00020	1.816	-1.296	highk4_prom
atac_L00022	2.262	-1.54	highk4_prom
atac_P00005	5.232	-0.888	highk4_prom
atac_L00029	7.395	-3.043	highk4_prom
atac_L00055	4.149	-2.115	highk4_prom
atac_L00088	5.544	-0.54	highk4_prom
atac_L00112	1.067	-0.651	highk4_prom
atac_L00119	3.585	-1.108	highk4_prom
atac_L00222	7.862	-2.169	highk4_prom
atac_L00225	2.06	-1.39	highk4_prom
atac_P00049	7.898	-1.55	highk4_prom
atac_L00253	1.897	-2.118	highk4_prom
atac_P00050	6.959	-1.771	highk4_prom
atac_L00275	5.688	-1.662	highk4_prom
atac_L00280	7.42	-1.856	highk4_prom
atac_L00286	5.503	-2.195	highk4_prom
atac_L00300	3.95	-0.715	highk4_prom
atac_L00308	5.298	-2.294	highk4_prom
atac_P00076	6.192	-2.004	highk4_prom
atac_P00088	4.311	-1.091	highk4_prom
atac_L00344	4.825	-0.927	highk4_prom
atac_L00382	3.039	-4.005	highk4_prom
atac_L00384	5.347	-3.89	highk4_prom
atac_L00385	3.633	-1.877	highk4_prom
atac_L00437	5.441	-1.827	highk4_prom
atac_P00123	1.987	-2.119	highk4_prom
atac_L00479	3.75	-2.925	highk4_prom
atac_P00143	5.231	-1.733	highk4_prom
atac_L00586	6.777	-3.711	highk4_prom
atac_P00167	5.648	-1.078	highk4_prom
atac_L00627	6.192	-2.892	highk4_prom
atac_L00658	4.571	-3.236	highk4_prom
atac_L00667	4.639	-0.52	highk4_prom
atac_L00698	1.472	-0.728	highk4_prom
atac_L00713	2.352	-0.6	highk4_prom
atac_P00185	4.061	-2.004	highk4_prom
atac_L00718	4.021	-4.709	highk4_prom
atac_L00720	3.622	-1.352	highk4_prom
atac_L00724	4.53	-2.387	highk4_prom
atac_L00746	7.759	-1.498	highk4_prom
atac_L00765	3.082	-0.831	highk4_prom
atac_L00782	3.801	-0.614	highk4_prom
atac_L00788	5.27	-2.471	highk4_prom
atac_L00805	6.78	-1.961	highk4_prom
atac_L00825	5.993	-1.086	highk4_prom
atac_P00219	6.621	-2.038	highk4_prom
atac_L00847	5.356	-1.266	highk4_prom
atac_L00855	5.499	0.2	highk4_prom
atac_L00870	4.158	-0.126	highk4_prom
atac_L00906	4.602	-1.648	highk4_prom
atac_L00926	5.918	-0.34	highk4_prom
atac_P00251	3.38	-2.093	highk4_prom
atac_L00958	4.854	-3.251	highk4_prom
atac_P00256	2.151	-3.046	highk4_prom
atac_L01019	2.167	-1.374	highk4_prom
atac_L01026	4.474	-1.814	highk4_prom
atac_L01031	5.406	0.614	highk4_prom
atac_L01049	6.648	-0.275	highk4_prom
atac_P00276	3.102	-0.385	highk4_prom
atac_L01058	2.9	-1.553	highk4_prom
atac_P00283	4.282	-1.712	highk4_prom
atac_P00287	3.851	-1.567	highk4_prom
atac_P00297	1.152	-1.091	highk4_prom
atac_L01133	3.023	0.595	highk4_prom
atac_L01138	5.851	-3.019	highk4_prom
atac_L01188	3.687	-3.308	highk4_prom
atac_L01197	4.587	-1.473	highk4_prom
atac_L01199	2.855	-3.449	highk4_prom
atac_L01233	4.372	-1.996	highk4_prom
atac_L01246	4.239	-1.11	highk4_prom
atac_P00336	3.371	0.477	highk4_prom
atac_L01286	0.281	0.23	highk4_prom
atac_L01322	1.498	-0.278	highk4_prom
atac_P00350	5.567	-1.822	highk4_prom
atac_L01365	1.197	-2.098	highk4_prom
atac_L01427	5.173	-1.568	highk4_prom
atac_L01453	1.021	-2.962	highk4_prom
atac_L01459	0.257	-0.001	highk4_prom
atac_L01477	3.349	-2.282	highk4_prom
atac_L01503	-0.311	-0.733	highk4_prom
atac_L38831	7.752	-1.181	highk4_prom
atac_L38869	2.095	-2.296	highk4_prom
atac_L38901	2.863	-2.28	highk4_prom
atac_L38924	2.776	-2.367	highk4_prom
atac_L38926	2.954	-0.104	highk4_prom
atac_L38943	5.734	-2.182	highk4_prom
atac_L38949	6.766	-1.517	highk4_prom
atac_L38979	-0.099	-2.266	highk4_prom
atac_L38983	0.793	0.717	highk4_prom
atac_L39009	2.102	-0.818	highk4_prom
atac_L39037	-0.101	-0.945	highk4_prom
atac_L39056	-1.516	-1.495	highk4_prom
atac_L39063	7.345	-0.555	highk4_prom
atac_L39103	5.367	-0.765	highk4_prom
atac_L39127	3.683	-0.726	highk4_prom
atac_L39157	1.751	-1.443	highk4_prom
atac_L39176	4.235	-2.703	highk4_prom
atac_L39189	1.369	-0.688	highk4_prom
atac_L39234	3.166	-0.455	highk4_prom
atac_L39327	2.316	-1.442	highk4_prom
atac_L39330	5.241	-0.894	highk4_prom
atac_L39357	2.479	-1.605	highk4_prom
atac_P06972	9.894	-3.376	highk4_prom
atac_L39370	5.307	-0.705	highk4_prom
atac_P06981	4.238	-2.427	highk4_prom
atac_L39397	4.75	-2.058	highk4_prom
atac_L39420	3.686	-0.397	highk4_prom
atac_L39428	5.525	-1.373	highk4_prom
atac_L39433	3.07	-2.415	highk4_prom
atac_L39444	5.001	-1.784	highk4_prom
atac_L39470	-0.364	-0.215	highk4_prom
atac_L39515	0.664	-1.223	highk4_prom
atac_L39532	3.398	-0.865	highk4_prom
atac_L39556	2.749	-1.653	highk4_prom
atac_L39582	5.841	-0.755	highk4_prom
atac_L39620	5.051	-0.369	highk4_prom
atac_L39624	1.633	-3.316	highk4_prom
atac_L39625	6.521	-3.368	highk4_prom
atac_L39647	0.919	-4.126	highk4_prom
atac_L39649	5.336	-2.131	highk4_prom
atac_L39668	3.619	-2.403	highk4_prom
atac_P07081	6.386	-1.707	highk4_prom
atac_L39669	4.707	-0.609	highk4_prom
atac_L39671	3.181	-1.621	highk4_prom
atac_P07089	4.026	-0.197	highk4_prom
atac_L39743	1.439	-1.98	highk4_prom
atac_P07101	5.469	-2.757	highk4_prom
atac_L39759	4.581	-2.031	highk4_prom
atac_L39797	6.755	-3.736	highk4_prom
atac_L39863	7.699	-0.321	highk4_prom
atac_L39909	1.527	-0.64	highk4_prom
atac_L39921	-0.108	-2.139	highk4_prom
atac_P07155	4.934	-1.283	highk4_prom
atac_L40010	0.119	-0.236	highk4_prom
atac_L40069	-1.279	-1.28	highk4_prom
atac_L40117	4.087	-0.526	highk4_prom
atac_L40231	1.482	-1.548	highk4_prom
atac_L40234	2.27	-3.311	highk4_prom
atac_L40264	7.456	-1.894	highk4_prom
atac_L40325	10.473	-2.509	highk4_prom
atac_L09977	1.527	-1.506	highk4_prom
atac_L09997	3.646	-0.77	highk4_prom
atac_L10012	3.097	-0.549	highk4_prom
atac_L10015	4.253	-2.764	highk4_prom
atac_P01983	4.856	-0.973	highk4_prom
atac_L10023	-1.987	-1.009	highk4_prom
atac_L10068	6.74	-1.603	highk4_prom
atac_L10089	0.629	-1.52	highk4_prom
atac_L10140	1.351	0.515	highk4_prom
atac_L10141	7.373	-2.066	highk4_prom
atac_P02010	2.55	-1.926	highk4_prom
atac_L10154	3.558	-0.739	highk4_prom
atac_L10159	4.985	-3.249	highk4_prom
atac_L10186	2.154	-2.033	highk4_prom
atac_L10226	1.517	-2.037	highk4_prom
atac_P02018	4.072	-0.16	highk4_prom
atac_L10300	5.699	-3.682	highk4_prom
atac_L10313	7.323	-1.881	highk4_prom
atac_L10397	3.148	-3.263	highk4_prom
atac_P02046	1.856	-0.227	highk4_prom
atac_L10413	1.552	-0.305	highk4_prom
atac_L10416	4.625	-1.496	highk4_prom
atac_P02054	4.373	-3.079	highk4_prom
atac_L10454	3.925	-1.763	highk4_prom
atac_L10462	2.297	-2.126	highk4_prom
atac_L10483	4.463	-1.549	highk4_prom
atac_L10486	4.582	-0.974	highk4_prom
atac_L10503	5.449	-2.076	highk4_prom
atac_L10508	6.565	-0.303	highk4_prom
atac_L10509	10.313	-1.863	highk4_prom
atac_L10510	6.559	-0.299	highk4_prom
atac_L10514	5.984	-0.087	highk4_prom
atac_L10517	4.075	-1.514	highk4_prom
atac_L10560	2.98	-2.307	highk4_prom
atac_L10570	3.509	-0.348	highk4_prom
atac_L10577	7.745	-3.939	highk4_prom
atac_L10591	8.076	-2.086	highk4_prom
atac_L10606	1.574	-0.686	highk4_prom
atac_P02106	7.563	-1.96	highk4_prom
atac_L10679	3.832	-2.569	highk4_prom
atac_L10784	3.657	-1.827	highk4_prom
atac_L10827	5.446	-0.75	highk4_prom
atac_P02151	4.712	-0.126	highk4_prom
atac_L10988	5.017	-0.869	highk4_prom
atac_L10999	3.338	-2.226	highk4_prom
atac_L11005	5.26	-3.078	highk4_prom
atac_L11017	7.329	-1.583	highk4_prom
atac_L11052	3.246	-1.938	highk4_prom
atac_L11073	3.493	-3.08	highk4_prom
atac_P02176	3.31	-0.696	highk4_prom
atac_L11119	1.969	-1.772	highk4_prom
atac_P02185	7.527	-2.258	highk4_prom
atac_L11134	5.082	-0.364	highk4_prom
atac_L11212	3.163	-1.461	highk4_prom
atac_L11214	5.419	-2.004	highk4_prom
atac_L11241	2.593	-1.714	highk4_prom
atac_L11244	2.944	-1.353	highk4_prom
atac_L11258	-0.612	-0.947	highk4_prom
atac_L11271	1.927	-1.41	highk4_prom
atac_L11304	1.982	-2.135	highk4_prom
atac_L11310	2.541	-0.328	highk4_prom
atac_L11371	2.576	0.081	highk4_prom
atac_L11481	4.19	-2.669	highk4_prom
atac_L11501	1.715	-2.64	highk4_prom
atac_L11508	4.409	-1.987	highk4_prom
atac_L11576	0.225	-0.696	highk4_prom
atac_L17966	-1.142	-0.988	highk4_prom
atac_L17975	3.533	-0.528	highk4_prom
atac_L17977	2.677	-1.752	highk4_prom
atac_L17989	0.054	-1.543	highk4_prom
atac_L17997	4.556	-0.384	highk4_prom
atac_L18029	2.396	-2.037	highk4_prom
atac_L18041	2.592	-0.989	highk4_prom
atac_L18067	3.673	-1.821	highk4_prom
atac_P03434	3.232	-2.51	highk4_prom
atac_L18073	4.954	-0.851	highk4_prom
atac_L18114	4.854	-2.244	highk4_prom
atac_L18173	3.117	-2.068	highk4_prom
atac_L18176	3.09	-1.545	highk4_prom
atac_L18184	3.731	-3.633	highk4_prom
atac_L18242	2.775	-2.273	highk4_prom
atac_P03464	1.464	-0.699	highk4_prom
atac_L18264	3.671	-1.536	highk4_prom
atac_L18289	4.135	-0.813	highk4_prom
atac_L18297	0.094	-3.543	highk4_prom
atac_L18346	4.944	-4.607	highk4_prom
atac_L18419	3.362	0.616	highk4_prom
atac_L18423	-0.852	-2.449	highk4_prom
atac_L18464	4.448	-1.067	highk4_prom
atac_P03516	3.687	-0.089	highk4_prom
atac_L18539	4.098	0.061	highk4_prom
atac_L18547	4.144	0.303	highk4_prom
atac_P03531	5.947	0.034	highk4_prom
atac_L18574	5.739	-0.269	highk4_prom
atac_L18576	1.859	-2.407	highk4_prom
atac_P03539	4.51	0.076	highk4_prom
atac_L18631	5.337	-2.454	highk4_prom
atac_L18634	6.352	-2.427	highk4_prom
atac_L18665	4.892	-0.151	highk4_prom
atac_L18681	5.574	-1.102	highk4_prom
atac_P03545	2.746	-1.771	highk4_prom
atac_L18706	1.903	-1.799	highk4_prom
atac_L18718	1.888	-0.684	highk4_prom
atac_L18733	6.331	-0.036	highk4_prom
atac_L18734	3.54	-1.299	highk4_prom
atac_P03559	8.29	-0.671	highk4_prom
atac_L18774	5.863	-1.978	highk4_prom
atac_L18795	1.144	-2.439	highk4_prom
atac_L18821	1.581	-3.021	highk4_prom
atac_L18839	4.695	-0.685	highk4_prom
atac_L18863	2.565	-3.715	highk4_prom
atac_L18867	3.767	-0.14	highk4_prom
atac_L18918	2.082	-0.408	highk4_prom
atac_L18924	10.361	-3.773	highk4_prom
atac_L18935	4.862	-1.621	highk4_prom
atac_L18939	5.538	-3.164	highk4_prom
atac_L18953	3.909	-3.365	highk4_prom
atac_L18968	3.332	-2.556	highk4_prom
atac_L18981	5.32	-2.859	highk4_prom
atac_L18994	6.018	-1.938	highk4_prom
atac_L18996	6.536	-0.88	highk4_prom
atac_L19004	4.359	-0.539	highk4_prom
atac_L19019	5.3	-1.967	highk4_prom
atac_L19030	6.786	-3.673	highk4_prom
atac_L19048	1.654	-1.221	highk4_prom
atac_L19051	4.234	-1.444	highk4_prom
atac_L19055	2.976	-2.61	highk4_prom
atac_L19074	2.129	-2.163	highk4_prom
atac_L19131	6.174	-1.185	highk4_prom
atac_L19133	1.573	-2.744	highk4_prom
atac_L19144	3.349	-1.34	highk4_prom
atac_L19153	0.898	-2.868	highk4_prom
atac_L19173	2.51	-1.706	highk4_prom
atac_L19243	3.88	-1.146	highk4_prom
atac_L19268	1.516	-2.143	highk4_prom
atac_L19270	4.738	-2.172	highk4_prom
atac_L19301	4.364	-1.391	highk4_prom
atac_P03637	1.917	-0.364	highk4_prom
atac_L19422	1.846	-1.895	highk4_prom
atac_L19469	3.903	-1.735	highk4_prom
atac_L19473	5.827	-1.852	highk4_prom
atac_L19601	2.511	-3.527	highk4_prom
atac_L19637	4.782	-1.199	highk4_prom
atac_L19660	2.727	0.262	highk4_prom
atac_L37127	8.86	-3.867	highk4_prom
atac_L37130	4.207	0.22	highk4_prom
atac_L37149	0.414	-2.222	highk4_prom
atac_L37157	3.065	-0.39	highk4_prom
atac_L37177	2.546	-2.202	highk4_prom
atac_L37199	5.065	-2.545	highk4_prom
atac_L37200	1.074	0.524	highk4_prom
atac_L37211	5.947	-1.244	highk4_prom
atac_L37256	3.75	-0.867	highk4_prom
atac_L37262	1.475	-0.376	highk4_prom
atac_L37316	4.034	-1.161	highk4_prom
atac_P06625	2.164	-1.539	highk4_prom
atac_L37416	3.032	-2.194	highk4_prom
atac_L37421	3.455	-1.039	highk4_prom
atac_L37442	4.198	-2.272	highk4_prom
atac_L37445	0.873	-2.255	highk4_prom
atac_L37459	2.616	-2.259	highk4_prom
atac_L37503	0.622	-2.47	highk4_prom
atac_L37547	2.458	-3.506	highk4_prom
atac_L37599	2.165	-1.892	highk4_prom
atac_L37642	4.846	-0.696	highk4_prom
atac_L37645	7.919	-0.446	highk4_prom
atac_L37655	3.602	-1.515	highk4_prom
atac_L37656	5.703	-2.502	highk4_prom
atac_L37714	1.973	-1.296	highk4_prom
atac_L37731	3.432	-2.703	highk4_prom
atac_L37755	6.509	-1.16	highk4_prom
atac_L37757	3.605	-3.214	highk4_prom
atac_L37768	4.676	-2.842	highk4_prom
atac_L37771	6.603	-1.161	highk4_prom
atac_L37775	2.816	-0.937	highk4_prom
atac_L37803	1.879	-1.357	highk4_prom
atac_L37805	1.384	-0.893	highk4_prom
atac_L37811	0.83	-1.292	highk4_prom
atac_L37841	4.004	-2.912	highk4_prom
atac_P06732	6.915	-3.491	highk4_prom
atac_L37860	4.141	0.304	highk4_prom
atac_L37861	6.614	-2.538	highk4_prom
atac_L37865	5.918	-3.922	highk4_prom
atac_L37866	3.848	-0.365	highk4_prom
atac_L37907	4.395	-3.324	highk4_prom
atac_L37921	8.946	-3.055	highk4_prom
atac_L37928	7.199	-1.129	highk4_prom
atac_L37931	7.263	-2.281	highk4_prom
atac_L37941	3.625	-0.014	highk4_prom
atac_L37949	5.276	0.724	highk4_prom
atac_L37978	4.327	-1.905	highk4_prom
atac_L37987	7.509	-2.888	highk4_prom
atac_L37996	1.645	-1.992	highk4_prom
atac_L37998	4.851	-2.616	highk4_prom
atac_L38001	3.558	-1.5	highk4_prom
atac_L38016	0.536	-1.081	highk4_prom
atac_L38019	5.913	-0.136	highk4_prom
atac_L38067	3.176	-2.309	highk4_prom
atac_L38086	6.996	-2.59	highk4_prom
atac_L38098	0.356	-1.139	highk4_prom
atac_L38109	0.219	-0.168	highk4_prom
atac_L38145	1.146	-0.504	highk4_prom
atac_L38168	2.182	-2.893	highk4_prom
atac_L38171	3.138	-1.124	highk4_prom
atac_L38179	4.812	-0.292	highk4_prom
atac_L38181	5.632	-0.439	highk4_prom
atac_L38348	5.705	-1.159	highk4_prom
atac_L38414	2.607	-0.68	highk4_prom
atac_L38440	7.732	-0.943	highk4_prom
atac_L38447	3.442	-0.707	highk4_prom
atac_L38461	-0.111	-1.474	highk4_prom
atac_L38476	2.35	-1.265	highk4_prom
atac_L38512	6.605	-3.185	highk4_prom
atac_L38553	6.14	-1.137	highk4_prom
atac_L38557	4.223	-0.031	highk4_prom
atac_L38597	4.209	-0.228	highk4_prom
atac_L38613	0.2	-0.185	highk4_prom
atac_L38618	1.811	-1.733	highk4_prom
atac_L38622	1.724	-2.605	highk4_prom
atac_L38625	0.693	-2.751	highk4_prom
atac_P06839	4.192	-0.946	highk4_prom
atac_L38695	1.374	-1.139	highk4_prom
atac_P06849	1.203	-2.087	highk4_prom
atac_L11623	2.568	-0.228	highk4_prom
atac_L11691	-0.974	-1.061	highk4_prom
atac_L11817	6.791	-3.905	highk4_prom
atac_L11879	2.94	-0.248	highk4_prom
atac_L11910	7.492	-2.22	highk4_prom
atac_L11937	5.197	-1.284	highk4_prom
atac_L11952	6.778	-2.387	highk4_prom
atac_L11996	3.956	-2.489	highk4_prom
atac_L12013	5.424	-0.733	highk4_prom
atac_L12015	5.201	-1.533	highk4_prom
atac_L12073	-0.075	-1.342	highk4_prom
atac_L12087	-1.235	-0.792	highk4_prom
atac_L12092	3.547	-1.028	highk4_prom
atac_L12094	6.683	-1.792	highk4_prom
atac_L12100	4.422	-1.053	highk4_prom
atac_L12151	5.257	-1.701	highk4_prom
atac_L12174	1.598	-1.866	highk4_prom
atac_L12202	3.016	-1.193	highk4_prom
atac_L12226	1.07	-1.537	highk4_prom
atac_L12228	0.756	-0.798	highk4_prom
atac_L12236	5.486	-0.139	highk4_prom
atac_L12274	5.647	-3.207	highk4_prom
atac_L12288	3.44	-2.811	highk4_prom
atac_L12307	5.057	-1.224	highk4_prom
atac_L12317	3.635	-0.043	highk4_prom
atac_L12349	0.823	-2.841	highk4_prom
atac_L12364	4.285	-0.777	highk4_prom
atac_L12365	0.493	-1.577	highk4_prom
atac_P02354	-0.957	-1.303	highk4_prom
atac_L12384	4.996	0.475	highk4_prom
atac_L12416	7.229	-0.159	highk4_prom
atac_L12422	3.45	-2.057	highk4_prom
atac_L12425	8.239	-1.594	highk4_prom
atac_P02357	6.949	-0.641	highk4_prom
atac_L12431	2.7	-0.167	highk4_prom
atac_L12445	4.094	-2.303	highk4_prom
atac_L12449	4.977	-2.716	highk4_prom
atac_L12470	1.231	-1.122	highk4_prom
atac_L12481	8.205	-4.279	highk4_prom
atac_L12482	2.171	-0.035	highk4_prom
atac_L12492	4.287	-2.624	highk4_prom
atac_L12503	0.753	-2.504	highk4_prom
atac_L12512	5.099	-2.356	highk4_prom
atac_L12514	4.018	-1.366	highk4_prom
atac_L12529	6.055	0.024	highk4_prom
atac_L12548	3.283	-2.861	highk4_prom
atac_L12558	3.157	-1.684	highk4_prom
atac_L12560	3.779	0.324	highk4_prom
atac_L12565	5.246	-3.214	highk4_prom
atac_L12567	1.725	-2.212	highk4_prom
atac_L12664	4.28	-1.076	highk4_prom
atac_L12680	0.459	-1.454	highk4_prom
atac_P02418	7.864	-2.611	highk4_prom
atac_L12714	4.7	-0.333	highk4_prom
atac_L12739	3.213	-1.147	highk4_prom
atac_L12788	7.92	-1.421	highk4_prom
atac_L12795	3.174	-0.086	highk4_prom
atac_L12804	6.589	-2.32	highk4_prom
atac_L12818	1.428	-0.425	highk4_prom
atac_L12836	5.807	-2.309	highk4_prom
atac_L12908	3.93	-1.025	highk4_prom
atac_L12945	1.053	-1.299	highk4_prom
atac_L12989	2.607	-3.217	highk4_prom
atac_L13006	5.103	-1.661	highk4_prom
atac_L13015	6.196	-0.611	highk4_prom
atac_L13017	7.913	-3.307	highk4_prom
atac_P02504	4.796	-1.196	highk4_prom
atac_P02507	3.535	0.326	highk4_prom
atac_L13107	5.779	-1.466	highk4_prom
atac_L13108	6.689	-2.057	highk4_prom
atac_L13116	2.176	-0.37	highk4_prom
atac_L06929	-0.897	-1.648	highk4_prom
atac_L06938	2.506	-1.699	highk4_prom
atac_L06947	0.747	-0.414	highk4_prom
atac_L06994	2.489	-1.24	highk4_prom
atac_L07102	4.861	-0.477	highk4_prom
atac_L07104	3.456	-2.165	highk4_prom
atac_L07136	-0.42	-0.29	highk4_prom
atac_L07152	7.779	-1.825	highk4_prom
atac_L07155	5.257	-1.098	highk4_prom
atac_P01449	8.467	-1.07	highk4_prom
atac_L07173	5.34	-4.443	highk4_prom
atac_L07204	7.033	-2.227	highk4_prom
atac_L07213	8.078	-2.663	highk4_prom
atac_L07214	2.767	-1.252	highk4_prom
atac_L07230	4.798	-3.449	highk4_prom
atac_L07231	2.076	-1.057	highk4_prom
atac_L07268	8.962	-1.29	highk4_prom
atac_L07274	4.893	-2.385	highk4_prom
atac_L07383	8.623	0.513	highk4_prom
atac_L07386	6.334	-2.619	highk4_prom
atac_L07393	4.409	-0.089	highk4_prom
atac_L07397	6.403	-1.001	highk4_prom
atac_L07457	0.504	-1.148	highk4_prom
atac_L07488	4.496	-2.928	highk4_prom
atac_L07494	5.504	-1.576	highk4_prom
atac_L07502	9.303	-0.974	highk4_prom
atac_L07506	1.688	-0.74	highk4_prom
atac_L07511	3.276	-0.986	highk4_prom
atac_L07527	3.838	-2.764	highk4_prom
atac_L07531	6.45	-1.106	highk4_prom
atac_L07568	5.527	-2.796	highk4_prom
atac_L07581	2.991	-0.534	highk4_prom
atac_L07636	5.981	-1.164	highk4_prom
atac_L07637	5.771	-3.23	highk4_prom
atac_L07694	5.529	-0.639	highk4_prom
atac_L07697	2.059	-2.661	highk4_prom
atac_L07705	4.403	-2.789	highk4_prom
atac_L07737	5.166	-1.105	highk4_prom
atac_P01552	6.751	-1.595	highk4_prom
atac_L07741	7.285	-0.557	highk4_prom
atac_L07746	3.235	-3.738	highk4_prom
atac_L07757	4.192	-1.728	highk4_prom
atac_L07840	3.424	-1.564	highk4_prom
atac_L07861	5.819	-1.121	highk4_prom
atac_P01598	2.693	-2.647	highk4_prom
atac_L07954	5.501	-0.888	highk4_prom
atac_L07981	6.065	-1.969	highk4_prom
atac_L08002	3.486	-1.919	highk4_prom
atac_L08060	5.945	-2.103	highk4_prom
atac_L08157	8.02	-2.613	highk4_prom
atac_L08159	0.204	-1.293	highk4_prom
atac_L08163	1.267	0.613	highk4_prom
atac_L08177	4.239	-1.369	highk4_prom
atac_L08182	4.032	-1.647	highk4_prom
atac_L08204	6.085	-1.05	highk4_prom
atac_L08207	3.055	-0.223	highk4_prom
atac_L08216	2.669	-3.112	highk4_prom
atac_L08224	2.005	-1.663	highk4_prom
atac_L08291	4.613	-1.463	highk4_prom
atac_L08299	5.803	0.455	highk4_prom
atac_L08300	4.823	-1.438	highk4_prom
atac_L08303	6.269	-2.937	highk4_prom
atac_L08381	6.294	-1.923	highk4_prom
atac_L08388	2.105	-2.116	highk4_prom
atac_L05444	4.659	-1.488	highk4_prom
atac_L05447	1.961	-2.134	highk4_prom
atac_L05452	1.133	-0.301	highk4_prom
atac_L05466	2.597	-2.645	highk4_prom
atac_L05482	1.874	-2.245	highk4_prom
atac_L05517	3.888	-1.891	highk4_prom
atac_L05559	3.453	-1.623	highk4_prom
atac_L05571	2.656	-1.261	highk4_prom
atac_L05649	2.916	-1.56	highk4_prom
atac_L05652	1.898	-1.568	highk4_prom
atac_L05660	7.261	-2.327	highk4_prom
atac_L05693	1.938	-0.489	highk4_prom
atac_L05727	2.249	-2.058	highk4_prom
atac_L05737	6.528	-2.818	highk4_prom
atac_L05743	0.418	-0.202	highk4_prom
atac_L05754	3.289	0.243	highk4_prom
atac_L05755	1.981	-1.209	highk4_prom
atac_L05780	5.154	0.726	highk4_prom
atac_L05814	5.616	-0.689	highk4_prom
atac_L05830	7.116	0.404	highk4_prom
atac_L05831	3.201	-3.228	highk4_prom
atac_L05837	1.464	0.141	highk4_prom
atac_L05871	-0.04	-1.285	highk4_prom
atac_L05887	3.218	-1.83	highk4_prom
atac_L05891	0.64	-0.475	highk4_prom
atac_L05898	3.891	-1.611	highk4_prom
atac_L05913	6.67	-1.764	highk4_prom
atac_L05963	6.09	-1.788	highk4_prom
atac_L05981	5.228	-0.787	highk4_prom
atac_L06000	4.075	-0.543	highk4_prom
atac_L06026	3.074	-1.571	highk4_prom
atac_L06030	4.67	0.695	highk4_prom
atac_L06033	0.562	-1.315	highk4_prom
atac_L06037	0.481	-1.494	highk4_prom
atac_L06052	3.506	-3.378	highk4_prom
atac_L06095	1.65	-1.232	highk4_prom
atac_L06105	0.717	-0.034	highk4_prom
atac_L06144	6.065	-2.118	highk4_prom
atac_L06156	2.102	-0.894	highk4_prom
atac_L06180	2.677	-2.758	highk4_prom
atac_L06183	6.342	-2.552	highk4_prom
atac_L06197	4.32	-0.649	highk4_prom
atac_L06221	2.822	-2.548	highk4_prom
atac_L06225	1.532	-3.111	highk4_prom
atac_L06280	2.292	-1.745	highk4_prom
atac_L06283	4.379	-3.248	highk4_prom
atac_L06297	1.822	0.103	highk4_prom
atac_L06305	1.158	-0.569	highk4_prom
atac_L06346	4.569	-0.421	highk4_prom
atac_L06355	4.339	-1.1	highk4_prom
atac_L06365	6.182	-1.544	highk4_prom
atac_L06374	5.301	-0.069	highk4_prom
atac_L06375	4.245	-1.158	highk4_prom
atac_L06388	3.283	-2.372	highk4_prom
atac_L06440	0.706	-2.186	highk4_prom
atac_L06533	5.385	-2.852	highk4_prom
atac_L06535	1.146	-2.453	highk4_prom
atac_L06549	3.241	-1.033	highk4_prom
atac_L06603	7.654	-1.11	highk4_prom
atac_L06618	5.9	-2.536	highk4_prom
atac_L06634	4.065	-0.99	highk4_prom
atac_L06649	5.007	-0.848	highk4_prom
atac_L06671	2.45	-1.07	highk4_prom
atac_L06672	3.889	-1.333	highk4_prom
atac_L06678	5.8	-2.699	highk4_prom
atac_L06680	3.811	-3.71	highk4_prom
atac_L06699	2.907	-0.902	highk4_prom
atac_L06719	2.007	-1.798	highk4_prom
atac_L06726	2.191	-1.112	highk4_prom
atac_L06744	1.599	-1.351	highk4_prom
atac_L06780	0.895	-1.593	highk4_prom
atac_L13221	3.569	-0.629	highk4_prom
atac_L13233	-0.761	-0.707	highk4_prom
atac_L13249	1.868	-2.174	highk4_prom
atac_L13254	-0.353	-0.134	highk4_prom
atac_L13326	3.852	-0.771	highk4_prom
atac_L13335	3.032	-3.175	highk4_prom
atac_L13336	1.055	-0.933	highk4_prom
atac_L13349	5.704	-1.93	highk4_prom
atac_L13421	3.681	-2.448	highk4_prom
atac_L13432	-0.134	-0.122	highk4_prom
atac_L13441	4.232	0.286	highk4_prom
atac_L13443	2.354	-1.622	highk4_prom
atac_L13453	0.47	-1.77	highk4_prom
atac_L13544	2.994	-1.472	highk4_prom
atac_P02579	1.859	-1.446	highk4_prom
atac_L13631	1.854	-0.79	highk4_prom
atac_L13647	4.857	-0.198	highk4_prom
atac_L13648	0.711	-1.599	highk4_prom
atac_L13652	4.447	-1.092	highk4_prom
atac_L13672	8.01	-1.705	highk4_prom
atac_L13678	-0.157	-0.678	highk4_prom
atac_L13684	4.749	-3.04	highk4_prom
atac_P02599	5.119	-1.891	highk4_prom
atac_L13686	5.312	-2.724	highk4_prom
atac_L13698	4.892	-3.472	highk4_prom
atac_L13702	4.992	-4.118	highk4_prom
atac_L13710	6.239	-2.923	highk4_prom
atac_L13732	8.295	-2.719	highk4_prom
atac_L13734	3.949	-3.724	highk4_prom
atac_L13735	5.48	-0.187	highk4_prom
atac_L13742	3.917	0.363	highk4_prom
atac_L13751	2.799	-0.623	highk4_prom
atac_L13759	2.99	-2.031	highk4_prom
atac_L13784	8.163	-2.251	highk4_prom
atac_L13789	7.729	-0.136	highk4_prom
atac_L13796	4.673	-1.762	highk4_prom
atac_L13844	5.735	0.332	highk4_prom
atac_P02680	7.255	-1.931	highk4_prom
atac_P02681	3.708	-1.23	highk4_prom
atac_L13885	2.254	-1.658	highk4_prom
atac_L13887	0.929	0.252	highk4_prom
atac_L13888	4.811	-1.426	highk4_prom
atac_L13892	2.048	-0.415	highk4_prom
atac_L13898	1.167	-0.361	highk4_prom
atac_L13923	-0.551	-0.317	highk4_prom
atac_P02686	2.133	-1.133	highk4_prom
atac_L13942	1.702	-1.056	highk4_prom
atac_L13947	4.42	-4	highk4_prom
atac_L14057	3.195	-1.12	highk4_prom
atac_L14095	6.417	-2.742	highk4_prom
atac_L14102	3.135	-1.463	highk4_prom
atac_L14109	6.366	-1.854	highk4_prom
atac_L14111	5.175	-1.772	highk4_prom
atac_L14160	-0.037	-2.467	highk4_prom
atac_L14199	3.798	-3.069	highk4_prom
atac_L14201	6.487	-1.723	highk4_prom
atac_L14253	6.812	-2.952	highk4_prom
atac_L14256	2.958	-0.784	highk4_prom
atac_L14267	4.893	-4.006	highk4_prom
atac_P02762	4.363	-1.581	highk4_prom
atac_L14270	5.338	-1.139	highk4_prom
atac_P02790	0.578	-1.459	highk4_prom
atac_L14399	1.453	-1.808	highk4_prom
atac_L14436	-1.619	-1.856	highk4_prom
atac_L04207	-0.236	-3.686	highk4_prom
atac_L04215	0.611	-1.386	highk4_prom
atac_L04252	4.37	-2.769	highk4_prom
atac_L04259	0.24	-1.038	highk4_prom
atac_L04281	4.143	-2.273	highk4_prom
atac_L04293	-0.927	-1.843	highk4_prom
atac_L04320	4.463	-1.292	highk4_prom
atac_L04341	3.633	-0.92	highk4_prom
atac_P00866	3.438	-1.078	highk4_prom
atac_P00896	6.555	0.453	highk4_prom
atac_P00898	3.138	-1.581	highk4_prom
atac_L04447	0.504	-0.347	highk4_prom
atac_L04452	3.688	-3.269	highk4_prom
atac_L04474	7.953	-2.89	highk4_prom
atac_L04479	2.158	-1.028	highk4_prom
atac_L04482	2.387	-0.477	highk4_prom
atac_L04491	6.006	-1.428	highk4_prom
atac_P00909	7.005	-1.152	highk4_prom
atac_L04502	4.672	0.185	highk4_prom
atac_L04532	6.539	-1.444	highk4_prom
atac_L04541	5.826	-1.013	highk4_prom
atac_L04546	4.511	-0.916	highk4_prom
atac_L04562	5.171	-2.819	highk4_prom
atac_L04571	8.262	-2.644	highk4_prom
atac_L04575	5.76	-1.007	highk4_prom
atac_P00919	-0.246	-0.256	highk4_prom
atac_L04616	6.908	-0.022	highk4_prom
atac_L04621	5.559	-2.425	highk4_prom
atac_L04630	3.184	-2.038	highk4_prom
atac_P00927	8.081	-2.483	highk4_prom
atac_L04642	3.957	-3.308	highk4_prom
atac_L04644	6.471	-3.339	highk4_prom
atac_L04655	-0.858	0.097	highk4_prom
atac_P00934	2.989	-2.057	highk4_prom
atac_L04694	6.327	-1.938	highk4_prom
atac_L04699	2.396	0.294	highk4_prom
atac_L04703	2.588	-2.503	highk4_prom
atac_L04725	4.349	-0.353	highk4_prom
atac_L04729	5.243	-1.842	highk4_prom
atac_L04750	0.756	-0.265	highk4_prom
atac_L04775	6.197	-0.863	highk4_prom
atac_L04778	3.152	-1.434	highk4_prom
atac_L04785	7.041	-1.774	highk4_prom
atac_P00968	3.39	0.167	highk4_prom
atac_L04793	9.258	-1.318	highk4_prom
atac_L04824	2.117	-0.944	highk4_prom
atac_P00984	2.103	-0.884	highk4_prom
atac_L04903	5.72	-0.881	highk4_prom
atac_L04910	4.389	-1.329	highk4_prom
atac_L04928	3.515	-1.836	highk4_prom
atac_L04937	0.473	0.28	highk4_prom
atac_L04947	0.417	-0.345	highk4_prom
atac_L04950	2.932	-0.003	highk4_prom
atac_L04952	4.663	-0.374	highk4_prom
atac_L04954	2.176	0.089	highk4_prom
atac_P01025	0.243	-1.667	highk4_prom
atac_L04979	1.7	0.144	highk4_prom
atac_L05020	-1.249	-3.202	highk4_prom
atac_L05052	6.462	-0.397	highk4_prom
atac_L05058	-0.585	-0.78	highk4_prom
atac_L05090	3.605	-1.508	highk4_prom
atac_L05112	3.137	-0.914	highk4_prom
atac_L05250	0.828	-1.468	highk4_prom
atac_L05255	0.741	-1.612	highk4_prom
atac_L05301	-0.867	-2.807	highk4_prom
atac_L05333	5.532	0.421	highk4_prom
atac_L05372	0.66	-0.626	highk4_prom
atac_L14454	4.401	-0.77	highk4_prom
atac_L14459	2.23	-2.879	highk4_prom
atac_L14475	-0.611	-1.334	highk4_prom
atac_L14497	0.787	-2.329	highk4_prom
atac_L14521	4.11	0.42	highk4_prom
atac_L14537	4.072	-0.113	highk4_prom
atac_L14597	6.16	-1.002	highk4_prom
atac_L14599	3.575	-0.855	highk4_prom
atac_P02814	5.467	-2.31	highk4_prom
atac_L14661	1.149	-0.876	highk4_prom
atac_L14669	7.934	-1.571	highk4_prom
atac_L14676	5.615	-1.431	highk4_prom
atac_L14682	1.471	0	highk4_prom
atac_P02830	8.696	-1.47	highk4_prom
atac_L14721	7.867	-0.471	highk4_prom
atac_L14728	8.702	-2.047	highk4_prom
atac_L14730	5.282	-0.453	highk4_prom
atac_L14732	3.031	-1.812	highk4_prom
atac_P02837	1.014	-0.003	highk4_prom
atac_P02839	2.963	-0.234	highk4_prom
atac_L14814	5.016	-0.77	highk4_prom
atac_L14817	4.085	-1.977	highk4_prom
atac_P02845	0.408	-1.227	highk4_prom
atac_L14839	4.884	-1.47	highk4_prom
atac_L14842	5.32	-2.324	highk4_prom
atac_L14847	6.867	-2.135	highk4_prom
atac_L14880	7.626	-2.736	highk4_prom
atac_L14904	3.525	-1.484	highk4_prom
atac_L14911	5.548	-2.913	highk4_prom
atac_L14923	2.333	-0.722	highk4_prom
atac_L14931	4.02	-2.402	highk4_prom
atac_L14939	5.772	-1.68	highk4_prom
atac_L14957	5.695	-3.011	highk4_prom
atac_L14976	4.784	-0.947	highk4_prom
atac_L14990	4.762	-1.801	highk4_prom
atac_L15049	6.764	-2.187	highk4_prom
atac_L15054	3.842	-1.684	highk4_prom
atac_L15078	6.543	-1.452	highk4_prom
atac_P02898	3.822	-0.577	highk4_prom
atac_L15133	6.443	-1.079	highk4_prom
atac_L15181	1.993	-3.259	highk4_prom
atac_L15199	4.956	0.638	highk4_prom
atac_L15201	4.317	-2.717	highk4_prom
atac_L15228	6.81	-1.996	highk4_prom
atac_P02919	5.514	-0.699	highk4_prom
atac_L15266	3.454	-0.391	highk4_prom
atac_L15310	5.983	-0.865	highk4_prom
atac_L15328	3.357	-1.363	highk4_prom
atac_L15330	4.556	-1.914	highk4_prom
atac_L15343	3.152	-0.747	highk4_prom
atac_L15357	2.963	-0.237	highk4_prom
atac_L15399	2.278	-0.746	highk4_prom
atac_L15448	3.748	-1.948	highk4_prom
atac_L15473	4.41	-2.78	highk4_prom
atac_L15482	-0.692	-1.641	highk4_prom
atac_L15514	6.526	-2.314	highk4_prom
atac_L15519	0.122	-1.111	highk4_prom
atac_L15537	0.156	-1.074	highk4_prom
atac_L15549	-0.586	-1.514	highk4_prom
atac_L15551	3.173	-0.296	highk4_prom
atac_L15568	5.754	-0.285	highk4_prom
atac_L15589	5.319	-2.489	highk4_prom
atac_L15622	2.186	-2.019	highk4_prom
atac_L15654	4.981	-2.175	highk4_prom
atac_L15699	6.827	-4.771	highk4_prom
atac_L15705	-1.059	-2.436	highk4_prom
atac_L15774	6.829	-2.307	highk4_prom
atac_L15781	7.22	-0.687	highk4_prom
atac_L15786	6.687	-1.296	highk4_prom
atac_L15793	2.495	-3.045	highk4_prom
atac_L15823	8.079	-2.638	highk4_prom
atac_L15824	0.784	-0.133	highk4_prom
atac_L15825	8.23	-1.652	highk4_prom
atac_L15836	4.301	-1.591	highk4_prom
atac_L15871	4.995	-2.089	highk4_prom
atac_L15874	4.831	-3.211	highk4_prom
atac_L15876	4.762	-2.364	highk4_prom
atac_L15877	3.312	0.006	highk4_prom
atac_L15964	5.704	-1.991	highk4_prom
atac_L15998	-0.81	-2.732	highk4_prom
atac_L16017	6.705	-4.108	highk4_prom
atac_L16027	2.327	-0.222	highk4_prom
atac_L16047	2.046	-3.341	highk4_prom
atac_L08420	0.598	-2.874	highk4_prom
atac_L08422	6.554	-1.036	highk4_prom
atac_L08451	6.012	-5.257	highk4_prom
atac_L08471	3.26	-1.505	highk4_prom
atac_L08475	6.074	0.025	highk4_prom
atac_L08483	4.913	-0.288	highk4_prom
atac_L08524	1.971	-1.587	highk4_prom
atac_L08542	-0.766	-0.414	highk4_prom
atac_L08553	5.545	-1.486	highk4_prom
atac_L08581	8.275	-2.392	highk4_prom
atac_L08639	6.953	-2.62	highk4_prom
atac_L08697	3.494	-0.67	highk4_prom
atac_L08704	4.581	-0.416	highk4_prom
atac_L08764	5.109	-1.24	highk4_prom
atac_L08771	6.155	-0.808	highk4_prom
atac_L08808	3.13	-1.244	highk4_prom
atac_L08809	3.565	-1.046	highk4_prom
atac_L08815	5.145	-0.811	highk4_prom
atac_L08838	5.276	-2.087	highk4_prom
atac_L08844	4.26	-2.257	highk4_prom
atac_L08851	3.334	-1.727	highk4_prom
atac_L08902	4.416	-0.642	highk4_prom
atac_L08929	3.333	0.516	highk4_prom
atac_P01800	4.263	-1.652	highk4_prom
atac_L08937	3.516	-1.624	highk4_prom
atac_L08997	2.263	-1.124	highk4_prom
atac_L09010	6.311	-2.572	highk4_prom
atac_L09025	1.487	-1.387	highk4_prom
atac_L09041	6.891	-2.133	highk4_prom
atac_L09043	0.946	-3.157	highk4_prom
atac_L09066	7.09	-0.649	highk4_prom
atac_L09069	4.251	-3.47	highk4_prom
atac_L09091	6.13	-2.332	highk4_prom
atac_L09094	3.774	-2.769	highk4_prom
atac_L09155	-1.328	-1.127	highk4_prom
atac_L09166	1.673	-0.954	highk4_prom
atac_L09172	6.057	-1.617	highk4_prom
atac_L09184	5.915	-0.135	highk4_prom
atac_L09191	4.215	-2.683	highk4_prom
atac_L09295	3.885	-2.643	highk4_prom
atac_L09296	3.715	0.047	highk4_prom
atac_L09313	-1.07	-0.559	highk4_prom
atac_L09316	3.629	-1.097	highk4_prom
atac_L09327	0.087	0.688	highk4_prom
atac_L09348	2.986	-2.227	highk4_prom
atac_L09378	0.735	-0.102	highk4_prom
atac_L09387	0.765	-0.316	highk4_prom
atac_P01893	3.872	-0.77	highk4_prom
atac_L09394	7.268	-3.163	highk4_prom
atac_L09467	2.801	-0.507	highk4_prom
atac_L09491	1.134	-0.886	highk4_prom
atac_L09515	1.786	-2.697	highk4_prom
atac_L09517	2.326	-0.465	highk4_prom
atac_L09547	2.929	-0.455	highk4_prom
atac_P01939	3.971	-0.156	highk4_prom
atac_P01940	8.176	-2.094	highk4_prom
atac_L09640	2.636	-0.79	highk4_prom
atac_L09643	2.388	-2.515	highk4_prom
atac_L09675	2.209	-0.163	highk4_prom
atac_L09787	3.988	-2.315	highk4_prom
atac_L22414	0.146	-1.851	highk4_prom
atac_L22434	3.122	-2.911	highk4_prom
atac_L22438	1.285	-0.061	highk4_prom
atac_L22444	2.339	-2.139	highk4_prom
atac_L22462	2.106	-1.1	highk4_prom
atac_P04145	4.219	-2.365	highk4_prom
atac_P04146	6.369	-1.35	highk4_prom
atac_L22489	5.576	-2.071	highk4_prom
atac_L22490	-1.215	-1.691	highk4_prom
atac_L22495	1.295	-2.718	highk4_prom
atac_L22502	2.629	-1.483	highk4_prom
atac_L22574	3.124	-3.926	highk4_prom
atac_L22605	1.625	-2.486	highk4_prom
atac_L22614	3.297	-0.599	highk4_prom
atac_P04184	5.092	-1.5	highk4_prom
atac_L22825	3.94	-3.127	highk4_prom
atac_L22836	2.54	0.552	highk4_prom
atac_L22838	4.794	-3.9	highk4_prom
atac_L22855	4.389	-0.237	highk4_prom
atac_L22878	3.638	-1.285	highk4_prom
atac_L22897	3.881	-0.733	highk4_prom
atac_L22901	1.421	-0.984	highk4_prom
atac_L22927	3.764	-2.668	highk4_prom
atac_L22940	5.758	-2.856	highk4_prom
atac_L22957	3.686	-3.088	highk4_prom
atac_L22980	5.225	-1.57	highk4_prom
atac_L23028	6.04	-2.512	highk4_prom
atac_L23038	3.19	-0.442	highk4_prom
atac_L23043	6.309	-2.367	highk4_prom
atac_L23044	2.606	-3.691	highk4_prom
atac_L23051	2.948	0.011	highk4_prom
atac_L23058	3.487	-1.57	highk4_prom
atac_L23085	1.165	-1.158	highk4_prom
atac_L23102	5.132	-3.491	highk4_prom
atac_L23104	5.084	-0.791	highk4_prom
atac_L23128	3.876	-1.697	highk4_prom
atac_L23139	4.35	-2.854	highk4_prom
atac_L23186	2.918	-1.375	highk4_prom
atac_L23187	6.189	-2.517	highk4_prom
atac_L23199	1.546	-0.349	highk4_prom
atac_L23203	1.65	-3.26	highk4_prom
atac_L23214	5.429	-0.361	highk4_prom
atac_L23217	7.777	-2.37	highk4_prom
atac_L23223	4.269	-2.191	highk4_prom
atac_L23225	3.285	-1.148	highk4_prom
atac_L23274	7.818	-3.095	highk4_prom
atac_L23282	6.334	-3.276	highk4_prom
atac_L23283	2.38	-0.867	highk4_prom
atac_L23284	6.111	-1.961	highk4_prom
atac_L23285	2.416	-3.462	highk4_prom
atac_L23312	0.119	-0.53	highk4_prom
atac_L23318	6.716	-2.362	highk4_prom
atac_L23382	4.36	-2.398	highk4_prom
atac_L23426	7.306	-1.478	highk4_prom
atac_P04360	3.699	0.264	highk4_prom
atac_L23454	6.708	-2.57	highk4_prom
atac_L23474	-2.312	-1.447	highk4_prom
atac_L23481	1.682	-2.816	highk4_prom
atac_L23487	1.776	-1.317	highk4_prom
atac_L23501	1.346	-0.24	highk4_prom
atac_L23608	6.414	-2.74	highk4_prom
atac_L23628	3.129	-1.47	highk4_prom
atac_L23645	4.069	-1.332	highk4_prom
atac_L23668	2.753	-0.083	highk4_prom
atac_L23733	5.318	-1.177	highk4_prom
atac_L23783	2.1	-3.505	highk4_prom
atac_L23786	2.643	-1.757	highk4_prom
atac_L23793	-1.144	-1.433	highk4_prom
atac_L19767	-0.865	-2.355	highk4_prom
atac_L19810	1.553	-1.995	highk4_prom
atac_L19815	-0.665	-1.773	highk4_prom
atac_L19817	0.624	-0.184	highk4_prom
atac_L19860	-0.017	-1.677	highk4_prom
atac_L19953	4.87	-3.307	highk4_prom
atac_L19996	2.038	-2.73	highk4_prom
atac_L20004	0.933	-0.793	highk4_prom
atac_L20008	3.28	-2.165	highk4_prom
atac_L20022	2.084	-1.687	highk4_prom
atac_L20053	5.26	-1.379	highk4_prom
atac_L20086	1.826	-3.506	highk4_prom
atac_L20087	2.172	-0.989	highk4_prom
atac_L20096	4.015	-3.197	highk4_prom
atac_L20106	0.646	-4.154	highk4_prom
atac_L20132	1.039	-0.931	highk4_prom
atac_L20180	7.73	-3.557	highk4_prom
atac_L20186	4.169	-1.606	highk4_prom
atac_L20278	7.584	0.567	highk4_prom
atac_L20289	3.127	-2.29	highk4_prom
atac_L20290	5.112	-3.37	highk4_prom
atac_L20326	2.834	-0.256	highk4_prom
atac_L20354	0.648	-2.796	highk4_prom
atac_L20387	-0.088	-1.5	highk4_prom
atac_L20391	4.555	-1.271	highk4_prom
atac_L20395	7.499	-0.621	highk4_prom
atac_L20397	1.083	-0.679	highk4_prom
atac_L20398	3.376	-0.815	highk4_prom
atac_L20432	2.346	-0.606	highk4_prom
atac_L20435	2.487	-2.052	highk4_prom
atac_L20471	5.227	-3.834	highk4_prom
atac_L20488	7.457	-2.747	highk4_prom
atac_L20491	4.016	-2.697	highk4_prom
atac_L20503	2.867	-0.878	highk4_prom
atac_P03779	3.679	-0.043	highk4_prom
atac_L20539	6.356	-1.61	highk4_prom
atac_L20540	5.237	-1.924	highk4_prom
atac_L20550	4.982	-2.021	highk4_prom
atac_L20560	3.214	-1.756	highk4_prom
atac_L20575	4.64	-3.012	highk4_prom
atac_L20621	4.041	-1.431	highk4_prom
atac_P03807	5.85	0.286	highk4_prom
atac_L20657	4.493	-3.447	highk4_prom
atac_L20676	3.312	-1.479	highk4_prom
atac_P03815	5.391	-0.68	highk4_prom
atac_P03818	1.311	-0.679	highk4_prom
atac_L20687	5.799	-3.445	highk4_prom
atac_L20697	4.5	-1.059	highk4_prom
atac_L20721	5.787	-0.991	highk4_prom
atac_L20726	6.056	-1.522	highk4_prom
atac_L20763	4.43	-0.942	highk4_prom
atac_L20828	1.605	-0.638	highk4_prom
atac_P03854	11.323	-2.066	highk4_prom
atac_L20867	-1.129	-0.365	highk4_prom
atac_L20872	3.34	-2.126	highk4_prom
atac_L20881	5.827	-0.012	highk4_prom
atac_L20886	2.986	0.237	highk4_prom
atac_P03864	5.215	-0.244	highk4_prom
atac_L20937	3.068	-2.421	highk4_prom
atac_L20992	4.292	-0.724	highk4_prom
atac_L21034	-0.48	-2.291	highk4_prom
atac_L21083	0.068	-0.271	highk4_prom
atac_L21096	2.826	-2.735	highk4_prom
atac_L21103	-0.064	-4.016	highk4_prom
atac_L21121	3.814	-0.289	highk4_prom
atac_L02894	0.819	-2.225	highk4_prom
atac_P00603	3.29	-2.302	highk4_prom
atac_L02903	4.6	-1.594	highk4_prom
atac_L02939	9.632	-1.526	highk4_prom
atac_L02950	2.107	-0.444	highk4_prom
atac_L02979	2.852	-2.758	highk4_prom
atac_L02986	5.367	-2.816	highk4_prom
atac_L02989	1.225	-3.518	highk4_prom
atac_L02992	-0.999	-0.616	highk4_prom
atac_L03006	7.264	-3.725	highk4_prom
atac_L03034	7.688	-2.654	highk4_prom
atac_L03050	0.561	-0.123	highk4_prom
atac_L03057	3.164	-3.001	highk4_prom
atac_L03058	0.377	-1.674	highk4_prom
atac_L03066	1.442	-3.251	highk4_prom
atac_L03068	-1.341	-1.191	highk4_prom
atac_L03070	6.373	-2.529	highk4_prom
atac_L03104	4.422	-2.103	highk4_prom
atac_P00638	3.494	-1.248	highk4_prom
atac_L03129	7.384	-0.61	highk4_prom
atac_L03164	4.821	-1.156	highk4_prom
atac_L03169	-0.07	-2.108	highk4_prom
atac_L03182	3.964	-0.814	highk4_prom
atac_L03227	0.831	-1.917	highk4_prom
atac_L03231	3.114	-0.671	highk4_prom
atac_L03234	3.345	-1.344	highk4_prom
atac_L03244	4.821	-1.024	highk4_prom
atac_P00664	0.385	-1.567	highk4_prom
atac_L03251	8.628	-2.641	highk4_prom
atac_L03287	3.021	-0.396	highk4_prom
atac_L03298	1.595	-1.237	highk4_prom
atac_L03302	4.494	-2.991	highk4_prom
atac_L03346	9.133	-2.624	highk4_prom
atac_L03384	3.89	-1.687	highk4_prom
atac_L03409	3.283	-0.466	highk4_prom
atac_L03428	5.386	-1.965	highk4_prom
atac_L03475	5.893	-1.579	highk4_prom
atac_P00720	1.267	-0.356	highk4_prom
atac_L03494	4.264	-1.216	highk4_prom
atac_L03499	0.428	-2.567	highk4_prom
atac_L03502	0.444	-0.939	highk4_prom
atac_L03510	5.824	-1.98	highk4_prom
atac_L03519	7.264	-3.386	highk4_prom
atac_L03541	0.994	-3.76	highk4_prom
atac_L03586	7.171	0.129	highk4_prom
atac_P00749	2.126	-1.189	highk4_prom
atac_L03623	2.867	-2.25	highk4_prom
atac_L03637	5.239	-1.063	highk4_prom
atac_L03662	5.13	-1.072	highk4_prom
atac_L03683	5.048	-0.872	highk4_prom
atac_L03705	2.88	-0.396	highk4_prom
atac_L03730	6.905	-2.203	highk4_prom
atac_L03755	2.116	-1.921	highk4_prom
atac_L03758	0.256	-1.68	highk4_prom
atac_L03802	2.937	-1.756	highk4_prom
atac_L03843	6.467	-1.234	highk4_prom
atac_P00796	9.682	-3.153	highk4_prom
atac_P00803	4.685	-0.322	highk4_prom
atac_L03903	3.658	-2.798	highk4_prom
atac_L04000	5.757	-3.133	highk4_prom
atac_L04010	1.167	-0.815	highk4_prom
atac_L04016	3.217	-3.244	highk4_prom
atac_L04090	6.395	-2.35	highk4_prom
atac_L04137	-0.514	-1.318	highk4_prom
atac_L04160	1.799	-2.876	highk4_prom
atac_L04167	2.345	-0.201	highk4_prom
atac_P00373	2.524	-0.862	highk4_prom
atac_L01525	0.762	-1.208	highk4_prom
atac_L01539	-0.313	-1.721	highk4_prom
atac_L01542	3.01	-0.785	highk4_prom
atac_L01559	5.206	-2.685	highk4_prom
atac_L01642	6.967	0.24	highk4_prom
atac_L01652	2.657	-2.818	highk4_prom
atac_L01662	2.286	-2.334	highk4_prom
atac_L01664	-0.631	-1.681	highk4_prom
atac_L01689	3.857	-0.563	highk4_prom
atac_L01704	1.729	-3.653	highk4_prom
atac_L01726	2.196	-1.974	highk4_prom
atac_L01736	2.493	-0.744	highk4_prom
atac_L01740	6.025	-1.834	highk4_prom
atac_P00414	7.537	-2.517	highk4_prom
atac_L01778	3.795	-2.172	highk4_prom
atac_L01782	6.807	-3.866	highk4_prom
atac_L01810	1.431	-1.749	highk4_prom
atac_L01829	5.763	-1.219	highk4_prom
atac_L01831	8.612	0.626	highk4_prom
atac_L01836	1.292	-1.308	highk4_prom
atac_L01879	3.978	-1.877	highk4_prom
atac_L01918	3.22	-3.325	highk4_prom
atac_L01929	4.999	-2.419	highk4_prom
atac_L01940	1.489	-1.452	highk4_prom
atac_L01942	4.183	0.112	highk4_prom
atac_L01944	4.234	-1.875	highk4_prom
atac_L01946	1.568	-0.627	highk4_prom
atac_L01973	5.758	-1.69	highk4_prom
atac_L01991	4.531	-3.189	highk4_prom
atac_P00453	2.055	-1.061	highk4_prom
atac_L01998	2.887	-0.69	highk4_prom
atac_L02009	4.438	-0.57	highk4_prom
atac_L02012	1.248	-1.379	highk4_prom
atac_L02024	4.383	-3.132	highk4_prom
atac_L02051	1.287	-2.116	highk4_prom
atac_L02052	2.681	-2.288	highk4_prom
atac_L02065	4.067	-1.733	highk4_prom
atac_L02110	3.337	-1.534	highk4_prom
atac_L02113	3.45	-2.279	highk4_prom
atac_L02120	0.882	-1.371	highk4_prom
atac_L02123	4.133	-3.396	highk4_prom
atac_L02160	3.54	-1.542	highk4_prom
atac_L02181	2.848	-3.157	highk4_prom
atac_L02183	2.639	0.014	highk4_prom
atac_L02202	-0.998	-2.612	highk4_prom
atac_L02217	3.553	-1.077	highk4_prom
atac_L02240	8.234	-2.693	highk4_prom
atac_P00499	4.581	-1.549	highk4_prom
atac_L02272	2.447	-2.767	highk4_prom
atac_L02281	5.206	-0.554	highk4_prom
atac_L02283	4.18	-2.19	highk4_prom
atac_L02286	6.221	-2.735	highk4_prom
atac_L02315	1.679	0.483	highk4_prom
atac_L02345	7.629	-2.615	highk4_prom
atac_L02346	7.863	-2.263	highk4_prom
atac_L02357	1.596	-1.174	highk4_prom
atac_L02367	3.278	-3.418	highk4_prom
atac_L02388	2.743	-2.263	highk4_prom
atac_L02473	7.808	-1.816	highk4_prom
atac_L02492	3.284	-2.428	highk4_prom
atac_L02508	5.158	-2.936	highk4_prom
atac_L02519	1.7	-0.102	highk4_prom
atac_L02558	3.632	0.049	highk4_prom
atac_L02578	7.065	-1.324	highk4_prom
atac_L02587	2.142	-1.402	highk4_prom
atac_L02589	0.58	-1.49	highk4_prom
atac_L02591	7.773	-1.899	highk4_prom
atac_L02600	1.353	-1.076	highk4_prom
atac_L02667	2.239	-1.317	highk4_prom
atac_L02686	4.297	-4.265	highk4_prom
atac_L02688	1.585	-2.866	highk4_prom
atac_L02766	4.298	-2.095	highk4_prom
atac_L02795	4.101	-1.247	highk4_prom
atac_L02821	3.79	-3.352	highk4_prom
atac_L02824	4.238	-2.613	highk4_prom
atac_L02832	8.193	-2.131	highk4_prom
atac_L02844	6.4	-3.44	highk4_prom
atac_L02849	3.454	-1.009	highk4_prom
atac_L02853	1.329	-2.139	highk4_prom
atac_L23824	1.572	-3	highk4_prom
atac_L24029	3.265	-2.422	highk4_prom
atac_L24078	5.317	-0.055	highk4_prom
atac_L24085	4.524	-1.743	highk4_prom
atac_L24092	0.863	-2.208	highk4_prom
atac_L24096	1.564	-1.716	highk4_prom
atac_L24113	1.655	-0.748	highk4_prom
atac_L24127	6.776	-3.548	highk4_prom
atac_L24131	1.997	-3.617	highk4_prom
atac_L24144	5.067	-0.703	highk4_prom
atac_L24154	2.961	-0.3	highk4_prom
atac_L24196	8.083	-1.065	highk4_prom
atac_L24232	5.657	-3.007	highk4_prom
atac_L24250	7.652	-1.613	highk4_prom
atac_L24258	8.013	-1.678	highk4_prom
atac_L24271	2.187	0.373	highk4_prom
atac_L24297	0.085	-3.332	highk4_prom
atac_L24337	2.503	0.094	highk4_prom
atac_L24342	1.488	-1.058	highk4_prom
atac_P04514	6.733	-1.943	highk4_prom
atac_L24376	5.869	-2.334	highk4_prom
atac_L24408	4.108	-4.144	highk4_prom
atac_L24414	2.341	-0.062	highk4_prom
atac_L24420	8.016	-1.573	highk4_prom
atac_L24433	3.554	-3.92	highk4_prom
atac_L24443	3.915	-1.784	highk4_prom
atac_L24456	7.996	0.924	highk4_prom
atac_L24490	5.371	-3.267	highk4_prom
atac_L24514	2.985	-2.612	highk4_prom
atac_L24515	0.951	-0.913	highk4_prom
atac_P04552	5.79	-0.556	highk4_prom
atac_L24595	4.257	-3.24	highk4_prom
atac_L24619	3.926	0.278	highk4_prom
atac_L24631	5.147	-2.033	highk4_prom
atac_L24671	5.595	-1.855	highk4_prom
atac_L24714	8.464	-2.797	highk4_prom
atac_L24744	5.198	-2.048	highk4_prom
atac_L24748	5.946	-3.199	highk4_prom
atac_L24751	6.761	-1.216	highk4_prom
atac_P04589	3.444	-0.635	highk4_prom
atac_L24760	4.125	-3.483	highk4_prom
atac_L24817	1.67	-1.371	highk4_prom
atac_L24833	4.154	-2.834	highk4_prom
atac_L24834	3.694	-2.301	highk4_prom
atac_P04612	1.712	-1.026	highk4_prom
atac_L24926	8.134	0.409	highk4_prom
atac_L24948	1.981	-2.124	highk4_prom
atac_L24957	0.409	0.079	highk4_prom
atac_L21212	-0.706	-0.644	highk4_prom
atac_L21213	1.967	-1.438	highk4_prom
atac_L21254	1.805	-2.422	highk4_prom
atac_L21259	4.019	-1.088	highk4_prom
atac_L21261	-0.824	-1.189	highk4_prom
atac_L21267	-0.78	-1.64	highk4_prom
atac_L21353	4.978	-0.642	highk4_prom
atac_P03925	4.314	-0.152	highk4_prom
atac_P03927	4.759	-1.447	highk4_prom
atac_L21385	5.586	-2.917	highk4_prom
atac_L21410	3.874	-1.525	highk4_prom
atac_L21413	0.924	-2.349	highk4_prom
atac_L21440	4.245	-1.133	highk4_prom
atac_L21461	6.092	-2.743	highk4_prom
atac_L21470	1.675	-2.008	highk4_prom
atac_L21476	3.918	-1.276	highk4_prom
atac_L21532	2.457	-4.59	highk4_prom
atac_L21538	3.23	-0.035	highk4_prom
atac_L21547	3.229	0.232	highk4_prom
atac_L21548	4.065	-2.735	highk4_prom
atac_L21550	8.673	-0.71	highk4_prom
atac_L21566	6.46	-3.086	highk4_prom
atac_L21578	9.703	-1.729	highk4_prom
atac_L21580	6.492	-2.116	highk4_prom
atac_L21582	7.336	-3.852	highk4_prom
atac_L21626	4.098	-2.223	highk4_prom
atac_L21641	3.98	-2.829	highk4_prom
atac_L21656	3.734	-0.102	highk4_prom
atac_L21671	2.031	-1.561	highk4_prom
atac_L21687	3.515	-1.247	highk4_prom
atac_L21697	7.023	-1.961	highk4_prom
atac_L21730	8.851	-2.912	highk4_prom
atac_L21736	5.419	0.107	highk4_prom
atac_L21739	7.801	-1.535	highk4_prom
atac_L21742	4.058	0.32	highk4_prom
atac_L21754	4.252	-2.734	highk4_prom
atac_L21787	6.328	-2.041	highk4_prom
atac_L21814	3.777	-1.566	highk4_prom
atac_L21846	0.273	-4.519	highk4_prom
atac_L21857	1.38	-3.875	highk4_prom
atac_L21865	3.512	-1.025	highk4_prom
atac_L21931	1.979	-0.846	highk4_prom
atac_L21951	2.635	0.543	highk4_prom
atac_L21957	3.223	-2.533	highk4_prom
atac_L21959	3.098	-0.701	highk4_prom
atac_L21963	4.867	0.25	highk4_prom
atac_L21987	8.003	-1.92	highk4_prom
atac_L21991	2.312	0.417	highk4_prom
atac_L21994	4.781	-1.503	highk4_prom
atac_L22012	4.034	-0.623	highk4_prom
atac_L22023	1.362	-0.222	highk4_prom
atac_L22062	3.638	-3.39	highk4_prom
atac_L22084	2.08	-0.305	highk4_prom
atac_L22092	1.359	-1.156	highk4_prom
atac_L22118	1.434	-1.652	highk4_prom
atac_L22134	5.54	-2.654	highk4_prom
atac_L22135	5.963	-0.985	highk4_prom
atac_L22154	1.486	-1.431	highk4_prom
atac_P04092	3.785	-1.443	highk4_prom
atac_L22304	2.715	-1.725	highk4_prom
atac_L22309	4.973	-2.576	highk4_prom
atac_L25161	6.182	-3.045	highk4_prom
atac_L25163	3.029	-2.5	highk4_prom
atac_L25170	5.033	-1.281	highk4_prom
atac_L25172	4.65	-2.263	highk4_prom
atac_P04643	1.574	-1.518	highk4_prom
atac_L25221	3.863	-2.447	highk4_prom
atac_L25255	-0.411	-0.498	highk4_prom
atac_L25258	1.299	-1.149	highk4_prom
atac_L25290	5.87	-1.399	highk4_prom
atac_L25292	4.765	0.015	highk4_prom
atac_L25321	4.613	-1.849	highk4_prom
atac_L25335	-0.446	-3.182	highk4_prom
atac_L25393	7.18	-2.589	highk4_prom
atac_L25436	5.621	-2.362	highk4_prom
atac_L25481	5.957	-1.298	highk4_prom
atac_L25490	4.56	-0.896	highk4_prom
atac_L25503	1.547	-3.563	highk4_prom
atac_L25506	2.181	-2.754	highk4_prom
atac_L25530	2.92	-0.534	highk4_prom
atac_L25539	3.029	-0.397	highk4_prom
atac_L25544	5.269	-2.293	highk4_prom
atac_L25564	-1.315	-2.608	highk4_prom
atac_L25609	-0.018	-0.072	highk4_prom
atac_L25699	5.484	0.394	highk4_prom
atac_L25723	3.358	-2.444	highk4_prom
atac_L25769	9.241	-2.331	highk4_prom
atac_L25777	4.126	-1.904	highk4_prom
atac_L25789	2.617	-3.861	highk4_prom
atac_L25803	6.128	0.334	highk4_prom
atac_L25815	-0.257	-0.481	highk4_prom
atac_L25823	2.633	-1.515	highk4_prom
atac_L25824	0.176	-1.043	highk4_prom
atac_L25899	2.528	-0.045	highk4_prom
atac_L25906	4.6	-1.022	highk4_prom
atac_L25915	2.981	-0.183	highk4_prom
atac_L25938	3.603	-0.358	highk4_prom
atac_L25940	3.656	-0.506	highk4_prom
atac_L25943	1.895	-0.925	highk4_prom
atac_L25944	3.479	-0.211	highk4_prom
atac_L25949	4.558	-0.279	highk4_prom
atac_L25952	3.63	-1.144	highk4_prom
atac_L25977	2.851	-2.987	highk4_prom
atac_L26031	4.159	-1.754	highk4_prom
atac_L26036	3.863	-2.153	highk4_prom
atac_L26053	-0.081	-1.509	highk4_prom
atac_L26067	3.665	-1.868	highk4_prom
atac_L26072	-0.311	-1.071	highk4_prom
atac_L41171	2.818	-1.432	highk4_prom
atac_L40600	2.289	-2.781	highk4_prom
atac_L28410	0.805	-1.295	highk4_prom
atac_L28438	7.519	-1.323	highk4_prom
atac_L28441	5.074	0.052	highk4_prom
atac_L28443	7.994	-4.098	highk4_prom
atac_L28451	7.665	-3.689	highk4_prom
atac_L28457	1.79	-1.151	highk4_prom
atac_L28465	6.196	-1.088	highk4_prom
atac_L28575	2.696	0.205	highk4_prom
atac_L28590	1.942	-1.928	highk4_prom
atac_L28606	2.906	-3.493	highk4_prom
atac_L28626	2.883	-2.024	highk4_prom
atac_L28638	3.022	-3.316	highk4_prom
atac_L28728	1.746	-2.376	highk4_prom
atac_L28751	4.952	-2.657	highk4_prom
atac_L28885	5.551	-0.225	highk4_prom
atac_L28951	0.918	-1.309	highk4_prom
atac_L28975	1.929	-0.405	highk4_prom
atac_L29008	1.569	-0.277	highk4_prom
atac_L29019	7.897	-3.302	highk4_prom
atac_L29020	5.882	-0.733	highk4_prom
atac_L29041	-2.754	-2.044	highk4_prom
atac_L29058	2.655	-0.648	highk4_prom
atac_L29079	3.848	-1.978	highk4_prom
atac_L29087	3.507	-2.224	highk4_prom
atac_L29092	2.963	-1.932	highk4_prom
atac_L29093	7.486	-2.596	highk4_prom
atac_P05231	2.931	-0.248	highk4_prom
atac_L29147	4.552	0.232	highk4_prom
atac_L29167	3.839	-0.08	highk4_prom
atac_L29205	3.489	-1.228	highk4_prom
atac_L29207	4.282	-2.672	highk4_prom
atac_L29223	4.118	-2.112	highk4_prom
atac_L29229	5.807	-1.294	highk4_prom
atac_L29237	0.314	-0.31	highk4_prom
atac_L29239	6.141	-1.114	highk4_prom
atac_L29247	4.549	-1.332	highk4_prom
atac_L29289	1.177	-1.113	highk4_prom
atac_L29295	4.97	-3.472	highk4_prom
atac_L29303	4.6	-1.313	highk4_prom
atac_L29304	5.602	-4.139	highk4_prom
atac_P05260	4.595	0.435	highk4_prom
atac_L29343	9.656	-1.889	highk4_prom
atac_L29370	0.794	-2.399	highk4_prom
atac_L29440	3.764	-1.185	highk4_prom
atac_L30244	3.336	-0.244	highk4_prom
atac_L30294	4.426	-1.457	highk4_prom
atac_L30331	3.341	0.44	highk4_prom
atac_L34629	2.719	-2.621	highk4_prom
atac_L34632	3.485	-0.509	highk4_prom
atac_L34713	2.862	-1.476	highk4_prom
atac_L34723	8.886	-1.603	highk4_prom
atac_L34738	2.973	-1.777	highk4_prom
atac_L34745	4.816	-0.27	highk4_prom
atac_L34755	2.23	-0.584	highk4_prom
atac_L34777	-0.758	-0.789	highk4_prom
atac_L34802	3.936	-0.616	highk4_prom
atac_L34810	4.119	-0.321	highk4_prom
atac_L34814	2.71	-0.801	highk4_prom
atac_L34822	3.51	-1.053	highk4_prom
atac_L34825	2.567	-0.715	highk4_prom
atac_L34826	1.746	-0.819	highk4_prom
atac_L34827	4.348	-0.429	highk4_prom
atac_L34908	3.522	-2.781	highk4_prom
atac_L34958	4.796	-2.476	highk4_prom
atac_L35020	4.591	-0.338	highk4_prom
atac_L35058	0.613	-1.265	highk4_prom
atac_L35062	5.731	-1.232	highk4_prom
atac_L35073	9.158	-0.85	highk4_prom
atac_L35114	6.771	-2.802	highk4_prom
atac_L35160	2.708	-1.059	highk4_prom
atac_L35184	2.063	-2.528	highk4_prom
atac_L35250	4.903	-1.914	highk4_prom
atac_L35284	4.499	-0.745	highk4_prom
atac_L35298	6.61	-2.158	highk4_prom
atac_L35305	-0.132	-0.079	highk4_prom
atac_L35316	3.307	-1.497	highk4_prom
atac_L35340	8.051	-2.663	highk4_prom
atac_L35351	0.64	-0.951	highk4_prom
atac_L35355	3.166	-1.93	highk4_prom
atac_L35384	2.23	0.316	highk4_prom
atac_L35391	1.667	-0.057	highk4_prom
atac_L35463	-0.309	-0.104	highk4_prom
atac_L35483	6.443	-1.132	highk4_prom
atac_P06229	1.099	-0.619	highk4_prom
atac_L35561	5.567	-1.046	highk4_prom
atac_L35600	3.514	-0.471	highk4_prom
atac_L35603	6.871	-0.601	highk4_prom
atac_L35614	6.11	0.7	highk4_prom
atac_L35617	4.82	-1.935	highk4_prom
atac_L35635	6.704	0.121	highk4_prom
atac_L35675	8.24	-1.841	highk4_prom
atac_L35679	6.414	-2.263	highk4_prom
atac_L35696	-1.038	-0.005	highk4_prom
atac_L35740	4.61	-2.915	highk4_prom
atac_L35745	4.242	-0.143	highk4_prom
atac_L35760	5.486	-2.29	highk4_prom
atac_L35785	9.122	-2.268	highk4_prom
atac_L35828	4.793	-3.192	highk4_prom
atac_L35839	5.776	-1.315	highk4_prom
atac_L35893	5.017	-1.649	highk4_prom
atac_L35937	3.001	-0.23	highk4_prom
atac_L35943	7.958	-1.161	highk4_prom
atac_L35950	6.585	-2.254	highk4_prom
atac_L35967	4.229	-1.156	highk4_prom
atac_L35969	3.144	-0.626	highk4_prom
atac_L35981	1.64	-1.917	highk4_prom
atac_L36022	0.644	-0.247	highk4_prom
atac_P06316	1.549	-0.038	highk4_prom
atac_L36113	0.729	-0.285	highk4_prom
atac_P06344	5.115	-0.882	highk4_prom
atac_L36146	5.521	-0.853	highk4_prom
atac_P06350	4.012	-1.99	highk4_prom
atac_L36195	3.319	-0.158	highk4_prom
atac_L36220	4.918	-0.111	highk4_prom
atac_L36222	7.489	-1.754	highk4_prom
atac_L36231	7.101	-3.424	highk4_prom
atac_L36251	2.103	-0.416	highk4_prom
atac_L36262	4.46	-1.232	highk4_prom
atac_L36275	5.229	-2.469	highk4_prom
atac_P06386	-1.055	0.065	highk4_prom
atac_L36353	6.949	-1.059	highk4_prom
atac_L36372	1.545	-2.39	highk4_prom
atac_L36428	3.255	-3.536	highk4_prom
atac_L36445	3.147	-1.421	highk4_prom
atac_L36468	3.922	0.425	highk4_prom
atac_L36482	1.053	-2.259	highk4_prom
atac_L36498	0.572	-0.567	highk4_prom
atac_L36508	6.664	-0.625	highk4_prom
atac_P06444	2.408	-0.153	highk4_prom
atac_L36566	9.132	-2.322	highk4_prom
atac_L36685	5.929	-3.249	highk4_prom
atac_L36693	0.955	-1.074	highk4_prom
atac_L36722	1.082	-2.38	highk4_prom
atac_L36747	0.599	-1.309	highk4_prom
atac_L36794	5.376	-1.044	highk4_prom
atac_L36821	3.537	-1.189	highk4_prom
atac_L36865	0.802	-2.998	highk4_prom
atac_L37021	6.062	0.58	highk4_prom
atac_L37028	5.152	-0.094	highk4_prom
atac_L30443	1.016	-1.308	highk4_prom
atac_L30464	2.662	-0.548	highk4_prom
atac_L30538	3.842	-1.618	highk4_prom
atac_L30556	1.225	-1.009	highk4_prom
atac_L30561	2.039	-0.98	highk4_prom
[truncated: 28,547 more rows]

## Sheet: Fig1G_hist_boxplots
name	group	k4me1	k4me2	k4me3	k9ac	k27ac	h4k16ac	ntac	k56ac	k64ac	k122ac	igg
atac_L28307	k4me1_enh	3.94	3.289	1.124	1.575	1.735	1.744	2.116	0	1.068	1.313	1.822
atac_L28471	k4me1_enh	4.183	2.552	0.363	1.832	1.884	1.371	1.696	3.671	3.003	0.782	0.969
atac_L28516	k4me1_enh	4.305	1.629	1.684	2.279	2.481	1.39	1.44	1.288	2.815	1.515	1.122
atac_L28517	k4me1_enh	4.812	1.386	0.814	2.429	2.321	1.714	2.246	0	2.772	2.065	1.667
atac_L28531	k4me1_enh	5.232	1.156	1.488	2.548	2.723	1.072	1.327	2.134	3.416	1.826	0.871
atac_L28592	k4me1_enh	4.173	1.186	0.678	2.177	1.824	1.623	3.226	2.176	3.435	1.707	0.78
atac_L28630	k4me1_enh	3.577	1.52	0.852	1.569	1.181	1.214	1.928	2.149	1.566	1.683	1.084
atac_L28643	k4me1_enh	3.547	1.541	1.276	1.812	1.571	1.44	1.625	0	1.69	2.135	1.364
atac_L28663	k4me1_enh	3.379	1.696	0.84	1.39	1.163	1.217	1.102	2.032	2.298	1.218	0.589
atac_L28677	k4me1_enh	3.664	0.611	1.203	2.115	2.229	1.222	0.721	3.049	3.002	0.392	0.56
atac_L28693	k4me1_enh	3.607	0	1.185	1.12	2.036	1.646	1.499	0	1.878	1.327	0.895
atac_L28757	k4me1_enh	4.135	1.187	1.186	2.124	1.935	1.549	1.628	0	2.564	1.866	1.103
atac_L28758	k4me1_enh	3.4	0.701	1.073	2.86	2.149	1.929	2.115	0	2.305	1.079	1.571
atac_L28763	k4me1_enh	3.542	1.146	1.049	1.462	1.772	1.598	1.578	2.589	1.043	1.483	1.241
atac_L28788	k4me1_enh	3.432	2.17	1.366	1.723	1.921	1.361	1.541	2.543	1.604	0.757	0.608
atac_L28839	k4me1_enh	4.423	1.439	1.097	2.202	1.52	1.753	1.927	0	1.923	2.014	1.018
atac_L28850	k4me1_enh	4.338	2.256	0.671	2.052	1.356	0.905	1.488	2.161	1.95	0.457	1.185
atac_L28891	k4me1_enh	3.823	1.722	1.191	1.708	1.601	1.7	2.102	2.525	2.894	2.022	1.49
atac_L28895	k4me1_enh	3.959	0	1.134	1.81	1.972	1.925	1.029	0	1.474	0	1.28
atac_L28936	k4me1_enh	4.748	1.812	0.971	1.728	1.96	0.691	2.03	3.272	2.597	1.515	0.771
atac_L28946	k4me1_enh	5.171	3.347	1.691	2.694	1.735	1.742	2.002	0	2.667	1.491	1.615
atac_L28979	k4me1_enh	3.379	1.159	0.786	1.39	1.718	1.326	2.097	0	2.9	1.298	1.254
atac_L28982	k4me1_enh	5.67	3.306	1.519	3.395	2.544	1.944	3.049	2.171	2.502	1.089	1.362
atac_L28984	k4me1_enh	4.995	1.167	0.91	2.564	2.45	2.187	2.668	2.149	2.639	2.229	1.177
atac_L28991	k4me1_enh	4.368	0	1.075	2.16	2.928	2.131	1.346	3.714	2.747	1.849	1.704
atac_L29028	k4me1_enh	3.852	3.764	0.859	1.11	1.258	1.456	1.487	0	1.214	1.693	0.647
atac_L29036	k4me1_enh	4.843	1.185	1.483	2.175	2.255	1.907	1.625	2.174	1.356	1.863	0.894
atac_L29056	k4me1_enh	3.939	1.097	1.266	1.136	1.493	1.286	1.736	2.514	1.375	0.743	1.724
atac_L29077	k4me1_enh	5.634	2.721	0.99	3.421	2.969	2.451	2.749	2.03	4.04	2.214	1.465
atac_L29078	k4me1_enh	3.85	1.174	1.471	2.405	1.688	1.608	1.193	2.158	1.463	1.849	0.646
atac_L29080	k4me1_enh	4.464	0	0.669	2.725	2.488	2.025	2.734	0	3.384	1.514	1.182
atac_L29081	k4me1_enh	3.427	0	1.234	1.746	1.779	1.17	1.746	3.737	3.281	1.867	0.364
atac_L29100	k4me1_enh	3.345	0	1.13	3.319	2.658	2.267	3.292	0	3.127	2.127	1.276
atac_L29102	k4me1_enh	4.766	1.088	1.296	1.931	1.922	1.908	1.724	2.037	2.36	1.874	1.009
atac_L29103	k4me1_enh	3.6	0	0.863	0.415	1.928	1.196	1.2	3.284	0.736	2	1.191
atac_L29154	k4me1_enh	3.589	1.14	0.941	1.613	2.336	1.362	2.627	2.581	2.323	0.44	0.962
atac_L29157	k4me1_enh	3.594	1.144	0.714	2.17	1.96	1.025	0.801	3.664	1.823	1.48	1.604
atac_L29170	k4me1_enh	3.961	0	0.925	1.507	1.677	1.804	1.03	0	0.531	1.326	1.364
atac_L29176	k4me1_enh	5.016	1.179	0.92	2.319	2.264	1.539	2.565	2.165	2.11	1.521	0.649
atac_L29188	k4me1_enh	5.868	2.039	1.211	3.599	2.851	2.068	2.666	2.619	3.941	1.682	1.631
atac_L29210	k4me1_enh	3.741	0.659	1.32	2.171	1.971	1.788	1.943	0	2.448	1.02	1.03
atac_L29211	k4me1_enh	3.776	1.13	1.458	2.045	2.381	1.295	2.14	2.097	1.296	0.435	0.849
atac_L29217	k4me1_enh	3.369	1.784	1.055	2.46	2.192	1.844	1.701	0	2.073	0	1.329
atac_L29218	k4me1_enh	4.122	2.136	1.339	2.669	2.551	1.765	2.609	3.912	3.058	1.004	1.184
atac_L29221	k4me1_enh	3.949	2.869	0.375	0	1.043	1.16	1.024	2.163	2.437	1.084	0.888
atac_L29307	k4me1_enh	4.416	1.799	1.254	2.912	2.543	1.859	1.923	2.144	2.822	1.071	0.639
atac_L29323	k4me1_enh	3.914	0.691	1.412	2.663	2.637	2.09	2.329	2.96	2.978	2.691	1.41
atac_L29351	k4me1_enh	4.326	1.149	0.838	2.126	1.633	1.316	3.245	2.948	2.612	0.783	1.067
atac_L29361	k4me1_enh	3.879	1.163	0.849	2.433	2.063	1.898	1.715	0	2.473	1.303	1.259
atac_L29365	k4me1_enh	4.432	1.137	0.99	2.259	2.391	1.563	2.227	2.575	2.947	2.068	1.312
atac_L29376	k4me1_enh	4.174	0.592	1.011	2.117	1.832	1.598	2.307	2.723	2.851	1.323	0.652
atac_L29388	k4me1_enh	3.737	1.802	1.165	2.3	2.177	1.669	2.269	0	2.092	0	0
atac_L29434	k4me1_enh	5.931	0	1.161	2.971	2.868	2.046	2.185	4.032	3.454	2.616	1.34
atac_L29436	k4me1_enh	4.135	0	1.036	1.815	2.224	1.574	0.607	2.177	2.045	1.329	1.003
atac_L29437	k4me1_enh	4.041	0	0.74	2.058	2.283	2.105	1.945	2.167	1.956	1.523	1.097
atac_L29441	k4me1_enh	3.873	0	1.279	1.593	2.374	1.102	2.221	0	1.966	0.813	0.781
atac_L29442	k4me1_enh	3.973	1.769	0.887	2.4	2.674	2.101	2.072	3.218	2.872	1.805	0.624
atac_L29452	k4me1_enh	3.536	0	0.604	1.113	1.12	1.564	1.024	0	2.551	0	0.774
atac_L29504	k4me1_enh	3.557	1.506	0.366	1.386	0.859	0.585	1.464	0	0.515	0	0.5
atac_L29537	k4me1_enh	3.637	1.807	1.215	2.527	2.439	1.907	2.419	2.152	3.284	0.799	1.76
atac_L29598	k4me1_enh	3.408	2.256	0.374	0.582	1.764	1.223	2.033	0	0.912	0	0.36
atac_L29605	k4me1_enh	4.322	0	0.73	0.863	1.704	1.473	0.819	2.148	1.205	1.074	0.765
atac_L29787	k4me1_enh	3.724	0	0	0.743	0.155	0.834	1.035	2.655	1.883	0	0.365
atac_L29845	k4me1_enh	4.292	2.016	1.282	1.833	1.73	1.554	2.641	2.124	2.508	0.783	0.63
atac_L29846	k4me1_enh	5.351	1.54	0.924	2.227	1.91	1.737	2.572	0	3.275	1.325	0.894
atac_L29849	k4me1_enh	3.712	1.151	0.654	1.549	0.898	0.431	0.999	1.424	1.319	0	0.185
atac_L29858	k4me1_enh	4.253	1.545	0.105	0	0.36	0.747	0.836	0	1.228	0	0.517
atac_L29874	k4me1_enh	3.506	0	0	0.406	0.819	0.811	1.008	0	1.199	0	0
atac_L30031	k4me1_enh	3.585	0	0	1.214	1.61	1.052	0.598	0	2.542	1.313	0.358
atac_P05307	k4me1_enh	5.567	2.456	1.863	3.232	2.723	2.86	3.196	4.011	3.885	1.308	2.162
atac_L30064	k4me1_enh	3.607	0	0.186	0	0.744	0.364	0	2.082	0	0	0.338
atac_P05328	k4me1_enh	3.711	0	0.697	1.257	1.739	1.224	1.757	0	1.984	0.955	0.44
atac_L30312	k4me1_enh	3.402	2.92	0.576	0.703	1.428	0.908	1.563	0	2.588	1.043	0.488
atac_L30326	k4me1_enh	4.272	2.231	1.06	2.628	2.234	1.659	0.589	2.962	3.165	1.672	1.745
atac_L30375	k4me1_enh	3.885	0.629	1.065	1.369	2.101	0.92	1.592	0	3.014	1.707	1.157
atac_L30376	k4me1_enh	4.038	2.402	0.841	1.629	2.012	1.291	2.396	2.955	2.514	0	0
atac_L34836	k4me1_enh	3.424	1.828	0.536	2.123	1.934	1.827	1.032	0	2.261	2.137	0
atac_L34900	k4me1_enh	3.379	1.159	1.01	1.709	1.694	1.613	1.177	0	2.349	1.673	1.413
atac_L34923	k4me1_enh	5.13	1.797	1.532	3.029	2.633	2.559	2.717	3.873	4.262	1.677	0.981
atac_L34938	k4me1_enh	3.614	1.789	1.56	1.555	2.091	1.808	2.328	0	1.839	1.295	1.251
atac_L34999	k4me1_enh	4.58	3.912	1.037	2.283	2.451	2.468	2.811	2.178	3.027	1.329	1.004
atac_L35010	k4me1_enh	3.402	2.251	1.58	1.863	1.735	1.606	1.484	0	2.429	0.801	1.639
atac_L35100	k4me1_enh	4.581	0	1.177	2.464	2.359	1.892	2.544	0	3.24	1.372	1.291
atac_L35117	k4me1_enh	3.654	0.625	0.654	2.361	1.991	1.074	1.959	0	2.318	1.96	0.982
atac_L35118	k4me1_enh	3.628	0	0.932	2.017	1.882	1.414	1.891	0	2.161	1.396	0.902
atac_L35159	k4me1_enh	3.744	0	0.348	1.151	1.402	0.961	1.13	0	1.276	0.755	0.335
atac_L35263	k4me1_enh	3.766	1.097	0.796	1.034	1.329	1.34	0.552	2.05	0.997	0.419	1.017
atac_L35314	k4me1_enh	4.119	0	1.486	2.623	2.402	2.277	2.648	0	3.383	2.21	1.481
atac_L35365	k4me1_enh	4.314	0	1.208	1.64	2.646	1.71	2.102	2.142	2.087	1.302	1.171
atac_L35440	k4me1_enh	4.914	1.826	0.925	2.508	1.822	1.846	2.441	1.462	2.715	2.005	1.95
atac_L35481	k4me1_enh	4.481	2.85	1.299	3.746	2.828	2.05	2.776	3.496	3.919	1.305	2.026
atac_L35501	k4me1_enh	3.541	0	0.921	0.415	2.107	0.987	2.63	2.169	1.872	0	1.191
atac_L35502	k4me1_enh	5.19	1.185	1.035	2.122	2.59	2.13	2.218	3.529	3.373	0.811	0.654
atac_L35565	k4me1_enh	3.512	0	0.849	2.598	1.946	1.619	1.823	0	1.452	1.977	1.628
atac_L35570	k4me1_enh	3.776	1.793	1.415	1.779	1.485	1.326	1.33	0	0.517	0.79	1.254
atac_L35628	k4me1_enh	5.006	3.671	0.989	1.978	1.895	1.587	2.356	0	2.557	0.732	1.004
atac_L35645	k4me1_enh	4.024	0	1.072	2.684	1.892	2.142	2.349	2.153	1.768	1.511	1.499
atac_L35676	k4me1_enh	4.825	1.096	0.795	1.558	2.344	2.054	1.518	3.145	2.196	0.743	1.017
atac_P06248	k4me1_enh	3.6	1.423	1.039	2.085	2.079	2.022	2.293	2.495	2.901	1.219	0.812
atac_L35695	k4me1_enh	4.365	1.153	1.286	0.975	1.096	0.886	1.001	3.476	2.279	2.418	0.868
atac_L35704	k4me1_enh	4.012	0	1.235	2.556	2.079	1.444	2.641	0	2.453	1.33	1.521
atac_L35706	k4me1_enh	3.706	0	1.55	0.847	1.631	1.877	1.802	3.466	1.433	2.309	1.065
atac_L35707	k4me1_enh	3.927	1.045	0.907	2.028	1.805	1.644	2.093	2.433	2.677	1.176	0.309
atac_L35712	k4me1_enh	3.43	1.833	0.985	1.674	1.239	1.269	1.749	2.181	1.361	0	0.518
atac_L35713	k4me1_enh	4.111	0	0.911	2.691	2.301	2.222	2.106	2.063	2.974	2.025	1.278
atac_L35715	k4me1_enh	3.454	0	0.963	1.397	1.406	1.523	2.019	2.973	1.761	1.505	1.42
atac_L35722	k4me1_enh	3.535	0	0.531	0.734	1.858	1.287	1.35	3.516	2.18	0.805	1.187
atac_L35723	k4me1_enh	3.924	1.732	0.916	1.578	2.478	1.811	2.032	3.17	2.696	0.426	0.606
atac_L35726	k4me1_enh	4.159	1.156	1.155	0.977	1.482	1.138	2.006	2.133	1.839	1.669	1.073
atac_L35727	k4me1_enh	3.867	1.184	1.085	1.506	1.931	1.199	1.03	0	1.786	1.325	1.281
atac_L35786	k4me1_enh	4.021	1.169	0.731	1.57	1.682	1.308	1.016	0	2.83	0.798	1.086
atac_L35824	k4me1_enh	4.775	0	1.025	2.213	1.876	1.68	1.347	0	2.839	0.456	1.353
atac_L35829	k4me1_enh	4.417	1.146	1.191	2.067	2.04	1.598	2.515	2.119	1.826	1.813	0.862
atac_L35842	k4me1_enh	4.513	2.579	1.256	2.437	2.433	2.408	1.602	2.147	2.953	1.306	0.879
atac_L35883	k4me1_enh	5.361	1.47	1.297	2.241	2.613	1.808	2.603	3.192	3.211	0.764	1.134
atac_L35896	k4me1_enh	4.7	0	1.4	1.462	1.794	1.55	2.577	2.589	1.826	1.483	0.967
atac_L35897	k4me1_enh	3.66	1.824	1.134	1.225	1.749	1.595	1.496	2.646	2.257	0.809	1.515
atac_L35900	k4me1_enh	3.743	1.169	0.527	0.99	1.036	0.544	1.342	0	2.302	1.31	0.507
atac_L35920	k4me1_enh	4.909	1.522	1.214	1.104	1.497	0.687	1.341	2.151	1.064	1.842	0.643
atac_L35940	k4me1_enh	4.158	0	1.301	1.399	1.538	1.485	2.235	1.357	2.252	0	1.184
atac_L35962	k4me1_enh	4.585	1.191	1.142	0.744	1.783	1.173	1.505	0	1.362	0.815	1.107
atac_L35982	k4me1_enh	4.158	1.003	1.124	2.557	1.838	1.645	2.353	0	2.764	1.313	1.752
atac_L36039	k4me1_enh	3.475	0	1.397	0.872	1.044	1.161	0.601	2.164	2.378	1.085	1.579
atac_L36062	k4me1_enh	4.335	0	1.22	1.495	1.94	1.19	2.281	0	2.599	1.315	1.767
atac_L36072	k4me1_enh	3.938	0.683	1.437	0.711	1.961	1.794	1.577	0	1.64	1.811	0.749
atac_L36094	k4me1_enh	3.797	1.736	0.693	1.426	1.901	1.439	1.858	2.893	2.092	2.037	1.288
atac_L36114	k4me1_enh	4.364	0	0.681	1.126	1.607	1.14	1.366	2.183	0.743	0	1.45
atac_L36115	k4me1_enh	4.123	2.252	0.865	1.576	1.389	1.211	0.732	2.446	0.957	2.065	1.553
atac_L36121	k4me1_enh	4.862	1.168	0.287	1.4	1.754	1.012	2.023	0	0.905	1.508	1.346
atac_L36124	k4me1_enh	5.074	0	1.467	2.681	2.746	2.306	2.066	2.024	3.286	0.991	1.248
atac_L36134	k4me1_enh	3.958	1.758	1.036	2.511	2.146	2.463	2.724	0	2.369	1.041	0.739
atac_L36163	k4me1_enh	3.406	0.652	0.798	1.324	1.69	1.814	2.015	2.054	2.585	0	1.485
atac_L36165	k4me1_enh	3.724	0	0.931	2.292	1.939	1.927	1.671	0	1.026	1.789	1.647
atac_P06349	k4me1_enh	3.759	1.093	1.137	1.031	1.851	1.012	2.554	0	1.576	0.74	0.327
atac_L36214	k4me1_enh	3.732	1.446	1.148	1.774	2.124	1.858	1.528	0	2.077	2.023	1.491
atac_L36219	k4me1_enh	3.583	1.525	0.968	1.925	2.671	2.388	1.833	2.627	3.114	1.845	1.762
atac_L36228	k4me1_enh	4.088	2.063	1.084	2.173	2.459	2.21	2.571	0	2.445	1.861	1.363
atac_L36234	k4me1_enh	3.323	1.165	0.963	0.575	0.22	1.691	2.106	0	1.935	1.305	0.64
atac_P06363	k4me1_enh	3.741	1.057	1.601	1.942	1.916	1.598	1.581	0	1.329	0.713	0.98
atac_P06364	k4me1_enh	3.794	0	1.278	1.169	1.961	2.003	1.056	1.295	1.841	1.356	1.345
atac_L36266	k4me1_enh	4.493	0	0.589	0.853	1.639	1.887	2.759	2.956	0.893	1.964	1.331
atac_P06370	k4me1_enh	3.678	0.653	1.529	1.41	1.714	1.52	2.248	0	2.38	1.754	1.73
atac_L36283	k4me1_enh	3.802	1.145	1.319	2.12	2.925	1.368	2.514	0	2.446	2.407	1.398
atac_L36287	k4me1_enh	4.07	0.99	1.705	2.903	2.287	2.033	3.011	2.686	3.413	1.97	1.528
atac_L36302	k4me1_enh	5.055	1.142	1.646	2.969	2.309	1.445	1.796	2.114	3.334	1.479	1.237
atac_L36305	k4me1_enh	5.346	0.986	0.943	2.394	2.722	2.083	2.77	2.339	2.537	1.964	1.68
atac_L36306	k4me1_enh	4.306	2.258	0.103	0.734	0.787	1.092	1.616	0	1.467	0.805	0.648
atac_L36308	k4me1_enh	4.195	0	1.016	3.108	2.302	1.909	2.188	3.84	2.891	1.441	2.052
atac_L36329	k4me1_enh	4.097	1.119	1.25	1.346	1.966	1.677	1.956	0	1.874	0.43	0.73
atac_L36330	k4me1_enh	4.621	1.116	1.115	2.079	2.848	2.192	2.197	2.077	2.748	1.62	0.336
atac_P06382	k4me1_enh	3.668	0	1.395	2.044	2.213	1.825	2.552	0	1.701	2.078	1.355
atac_L36335	k4me1_enh	4.539	0.652	1.006	1.948	1.799	1.37	1.266	2.054	1.765	1.235	0.599
atac_L36337	k4me1_enh	3.732	0	0.642	1.993	2.456	2.139	2.925	3.646	2.684	1.042	0.955
atac_P06384	k4me1_enh	3.96	1.398	1.19	2.055	1.961	1.943	2.508	2.002	1.876	0.977	0.894
atac_L36356	k4me1_enh	4.756	1.209	1.224	2.486	2.329	2.048	2.588	1.77	2.922	1.491	1.249
atac_L36362	k4me1_enh	3.634	1.805	1.425	1.791	1.348	1.365	1.605	0	1.064	2.111	0.642
atac_L36364	k4me1_enh	3.459	1.131	1.036	1.445	1.454	1.557	1.3	0	1.415	0	0.619
atac_L36368	k4me1_enh	4.891	1.494	1.097	2.01	2.148	1.71	1.315	2.588	2.063	1.284	0.749
atac_P06399	k4me1_enh	3.784	1.056	0.917	1.941	1.84	1.394	1.349	1.316	1.328	0.97	0.887
atac_L36418	k4me1_enh	4.83	0.651	1.684	2.745	2.645	2.042	2.444	0	2.676	2.13	1.484
atac_L36433	k4me1_enh	4.261	0.702	1.172	1.107	2.255	1.341	2.555	2.629	2.922	0.455	1.428
atac_L36462	k4me1_enh	4.495	0	1.372	2.135	2.359	1.486	1.59	0	2.622	2.69	0.87
atac_L36470	k4me1_enh	5.014	0	1.313	3.055	2.657	1.938	2.685	3.517	3.616	1.854	0.361
atac_L36471	k4me1_enh	4.961	0	1.596	3.177	2.355	1.967	2.575	4.346	3.548	1.864	1.002
atac_L36477	k4me1_enh	4.695	0	1.408	2.471	2.209	1.83	2.05	1.467	3.214	1.33	1.368
atac_L36509	k4me1_enh	4.706	0.697	0.85	2.712	2.489	1.522	1.717	2.972	2.161	0.795	1.693
atac_L36513	k4me1_enh	4.209	2.297	0.941	2.585	2.221	1.847	2.844	0	3.204	1.73	1.327
atac_L36527	k4me1_enh	3.761	2.391	0.906	2.167	2.177	1.775	1.936	2.431	2.496	1.362	0.441
atac_L36533	k4me1_enh	4.189	0	1.172	2.404	2.384	1.312	2.734	2.157	3.004	0	0.645
atac_L36544	k4me1_enh	5.12	1.191	1.451	3.362	2.811	2.627	3.15	2.182	3.809	2.013	1.846
atac_L36551	k4me1_enh	4.906	0	1.006	2.33	2.568	1.484	2.251	0	2.934	0.787	1.55
atac_L36553	k4me1_enh	4.216	0	1.5	1.898	1.868	2.084	2.024	0	2.008	1.435	0.72
atac_L36559	k4me1_enh	4.559	0.693	0.902	0.856	2.84	1.77	1.594	0	2.153	0.79	1.486
atac_L36570	k4me1_enh	3.366	1.191	1.191	1.676	0.649	1.475	0.609	0	0.925	1.098	1.007
atac_L36586	k4me1_enh	5.082	0.648	1.34	2.799	2.948	2.128	2.435	2.044	3.774	1.42	1.338
atac_L36590	k4me1_enh	3.907	0	1.171	2.379	2.447	2.146	2.286	2.092	3.531	1.927	1.221
atac_L36591	k4me1_enh	4.016	0	1.256	1.718	2.141	1.445	1.926	2.974	2.016	0.796	1.694
atac_L36603	k4me1_enh	3.463	0	1.578	1.986	1.527	2.075	2.026	0	2.645	1.078	0.768
atac_L36604	k4me1_enh	5.117	0.714	1.527	2.75	2.328	1.953	1.957	3.919	3.249	1.869	1.66
atac_L36614	k4me1_enh	3.774	0	0.885	2.345	2.048	1.059	1.604	2.481	2.809	1.72	1.581
atac_L36615	k4me1_enh	3.998	0	1.03	2.624	2.143	1.591	2.289	2.167	3.334	1.321	1.437
atac_L36617	k4me1_enh	4.011	0	0.745	1.671	2.078	1.443	2.446	0	2.67	1.094	0.781
atac_L36623	k4me1_enh	5.811	2.724	0.91	2.642	2.727	1.98	2.483	0	2.479	0.797	1.422
atac_L36627	k4me1_enh	4.068	1.125	0.818	2.333	2.387	1.572	1.429	0	1.407	2.559	0.734
atac_L36632	k4me1_enh	5.685	1.168	0.666	3.227	2.298	1.962	2.417	2.978	3.52	1.684	0.88
atac_P06487	k4me1_enh	4.619	1.034	1.344	1.68	2.433	1.268	0.893	0	2.103	2.14	0.867
atac_L36641	k4me1_enh	5.021	1.935	1.219	1.989	2.498	2.062	2.606	2.041	3.02	1.588	1.716
atac_L36650	k4me1_enh	4.26	1.809	0.969	1.795	1.977	1.25	2.198	0	2.428	0	1.088
atac_L36656	k4me1_enh	3.65	0	1.129	0.997	2.102	1.459	1.733	0	1.777	0	0.648
atac_L36679	k4me1_enh	3.502	2.23	1.631	1.968	2.074	2.251	1.915	0	2.004	2.323	1.411
atac_L36698	k4me1_enh	5.037	0	0.92	1.66	2.392	1.958	1.618	2.165	3.453	2.127	1.436
atac_L36731	k4me1_enh	4.3	1.08	1.166	0.665	1.911	1.295	2.286	0	2.646	1.726	1.171
atac_L36738	k4me1_enh	4.339	1.138	1.311	2.901	2.829	2.029	3.022	2.93	3.673	2.186	1.056
atac_L36739	k4me1_enh	5.289	1.732	1.507	2.89	2.617	2.857	2.844	3.17	4.206	2.357	1.499
atac_L36768	k4me1_enh	3.344	1.818	0.861	2.166	2.065	1.347	1.49	2.164	1.217	1.697	0.995
atac_P06507	k4me1_enh	3.491	0	0.172	2.038	1.628	0.873	1.575	0	2.602	0	0.975
atac_L36810	k4me1_enh	4.695	1.143	1.317	2.063	2.017	1.729	2.31	3.459	1.182	2.077	1.152
atac_P06538	k4me1_enh	3.503	2.604	1.043	1.224	2.12	1.661	1.824	0	3.305	2.324	1.182
atac_L36852	k4me1_enh	4.122	0	1.314	1.661	2.161	1.319	1.492	0	2.035	1.856	0.361
atac_L36858	k4me1_enh	3.954	0.981	0.297	0.823	1.696	0.674	1.923	1.882	0.889	0.365	0.728
atac_L36859	k4me1_enh	3.756	0.646	0.735	0.532	1.926	0.797	2.003	1.356	0.992	0	1.183
atac_L36896	k4me1_enh	4.571	2.579	0.908	2.095	1.969	1.758	2.83	2.147	1.667	1.306	0.641
atac_L36906	k4me1_enh	3.637	1.523	1.466	2.043	1.891	1.308	2.671	1.445	2.482	0.799	1.179
atac_L36920	k4me1_enh	3.601	1.148	1.281	2.124	1.473	1.936	0.997	0	1.543	1.815	2.051
atac_L36955	k4me1_enh	4.887	1.725	1.236	1.839	1.869	1.823	1.938	1.373	3.181	0.424	0.474
atac_P05368	k4me1_enh	3.352	1.675	1.349	1.289	1.533	1.633	1.484	2.009	2.384	0.406	1.511
atac_L30750	k4me1_enh	4.035	0	1.367	1.615	1.692	1.476	1.381	2.032	1.466	0	1.176
atac_L30771	k4me1_enh	3.437	0.62	1.256	1.503	1.249	0.524	0.525	1.985	2.13	0.965	0.568
atac_L30870	k4me1_enh	4.441	0	1.187	1.777	2.247	1.704	1.474	2.457	3.135	1.55	0.687
atac_L30924	k4me1_enh	3.412	0	0.739	0.584	1.591	0.947	1.735	0	2.605	0	0.512
atac_P05386	k4me1_enh	4.099	0	0.854	2.587	1.237	1.771	2.864	0	3.763	0.955	1.05
atac_L30947	k4me1_enh	4.13	0	0.796	1.943	1.568	1.34	0.95	0	2.48	1.748	0.597
atac_L30971	k4me1_enh	3.52	1.48	0.987	1.069	1.588	1.534	1.151	2.101	2.185	1.27	1.227
atac_P05397	k4me1_enh	3.924	1.088	1.087	1.473	2.228	1.504	2.229	1.352	1.75	1.584	1.535
atac_L30999	k4me1_enh	4.392	1.131	0.824	1.873	1.903	1.432	2.06	0	1.807	0.77	1.306
atac_L31000	k4me1_enh	3.6	1.822	1.479	2.223	1.511	1.592	1.946	0	1.583	0.808	1.278
atac_L31003	k4me1_enh	3.828	1.759	1.222	1.604	2.003	1.878	1.438	0	3.318	1.042	1.052
atac_L31011	k4me1_enh	3.861	0	0.761	1.736	1.915	1.202	0.787	0	2.239	1.262	0.615
atac_L31017	k4me1_enh	3.342	1.177	1.027	1.317	1.506	1.815	2.123	0	2.313	1.083	1.355
atac_L31193	k4me1_enh	4.699	0	1.547	2.576	2.402	2.215	2.992	3.716	3.559	2.121	1.826
atac_L31195	k4me1_enh	4.356	0	1.035	2.816	2.804	2.114	2.443	0	3.435	2.256	1.444
atac_L31270	k4me1_enh	3.632	2.625	0.685	1.329	2.173	1.658	1.843	2.06	1.141	0	1.351
atac_L31273	k4me1_enh	5.127	1.931	1.174	2.321	2.303	2.059	2.229	0	3.33	2.414	1.535
atac_L31274	k4me1_enh	5.226	0.643	1.085	2.318	2.648	1.833	1.618	2.847	3.327	1.22	1.33
atac_P05458	k4me1_enh	4.022	1.633	0.319	1.913	1.419	1.463	1.054	1.293	3.45	0.391	1.343
atac_P05463	k4me1_enh	3.384	2.845	0.674	2.038	1.581	1.872	2.155	0	1.569	1.999	0.915
atac_L31323	k4me1_enh	4.639	1.81	0.856	1.863	2.529	2.226	2.352	3.27	2.025	1.514	0.99
atac_L31363	k4me1_enh	4.405	2.234	0.521	3.159	2.303	1.619	1.848	1.97	3.278	1.36	1.349
atac_L31368	k4me1_enh	4.956	2.01	1.006	2.627	2.52	1.404	1.961	3.425	3.348	1.628	1.308
atac_L31378	k4me1_enh	3.895	1.145	0.835	0.968	1.413	1.666	0.581	0	1.184	1.284	1.24
atac_L31397	k4me1_enh	4.261	1.526	1.307	2.572	2.203	2.226	1.935	0	2.542	0.801	0.358
atac_L31435	k4me1_enh	4.082	2.058	1.081	2.661	2.028	1.615	2.127	0	2.553	1.321	1.359
atac_L31470	k4me1_enh	4.056	0	0.984	2.597	2.001	1.651	1.631	0	2.394	1.711	1.005
atac_L31471	k4me1_enh	3.427	0	0.667	1.917	2.086	0.896	1.608	2.023	2.106	0	1
atac_L31480	k4me1_enh	3.862	1.153	1.328	1.838	2.541	1.979	2.909	3.476	3.086	1.491	1.071
atac_P05490	k4me1_enh	5.251	2.551	1.506	3.577	3.063	2.298	3.423	2.798	4.229	2.534	1.725
atac_L31486	k4me1_enh	4.908	1.142	0.832	2.909	2.399	1.812	2.157	2.584	3.393	1.479	1.318
atac_L31487	k4me1_enh	5.224	2.4	1.484	2.955	2.946	2.15	3.001	2.128	3.288	1.665	1.248
atac_L31488	k4me1_enh	4.944	1.15	1.719	2.578	2.64	2.147	2.458	2.125	3.117	0	1.675
atac_L31505	k4me1_enh	3.926	0	0.986	1.514	1.94	1.676	2.142	2.182	1.594	2.013	1.726
atac_L31524	k4me1_enh	3.612	0	1.324	2.01	2.209	1.892	2.579	2.179	1.695	0.813	1.784
atac_L31525	k4me1_enh	3.468	0	1.265	2.796	2.625	2.349	1.485	0	1.947	1.99	1.824
atac_L31546	k4me1_enh	3.954	3.084	0.745	1.837	1.806	1.056	1.937	2.062	1.591	1.24	0.93
atac_L31585	k4me1_enh	4.956	1.48	1.424	2.894	3.113	2.373	2.365	2.922	3.757	2.288	1.714
atac_L31618	k4me1_enh	4.245	0	0.988	2.105	2.131	1.366	1.999	2.414	3.207	1.349	0.556
atac_L31629	k4me1_enh	4.502	0	1.048	2.493	2.253	1.952	2.908	3.377	3.253	2.124	1.34
atac_L31664	k4me1_enh	5.13	0.591	1.092	2.568	2.546	1.96	2.676	1.261	2.659	1.999	0.65
atac_L31665	k4me1_enh	3.62	1.159	1.111	2.592	2.364	1.75	2.098	0	2.771	1.498	0.637
atac_L31683	k4me1_enh	4.999	0.652	1.006	2.339	2.563	1.795	2.446	2.519	3.585	2.132	1.02
atac_L31684	k4me1_enh	4.999	2.086	1.143	2.047	2.09	1.578	1.871	0	2.519	1.19	1.067
atac_L31709	k4me1_enh	3.393	0	0.999	2.635	2.587	1.785	1.828	0	1.915	2.509	1.409
atac_L31716	k4me1_enh	4.273	0	0.862	2.113	2.361	1.638	1.843	2.639	2.439	0	1.436
atac_L31724	k4me1_enh	4.052	1.829	1.036	2.067	2.077	1.327	2.299	3.008	1.88	0	2.105
atac_L31728	k4me1_enh	3.782	1.08	1.208	2.351	1.966	1.47	3.012	2.026	2.505	1.726	1.323
atac_L31736	k4me1_enh	3.609	1.43	1.177	1.989	1.963	1.946	1.916	0	2.249	1.225	1.099
atac_L31739	k4me1_enh	3.662	1.744	0.757	2.327	1.717	2.184	2.277	0	2.568	1.78	1.13
atac_L31757	k4me1_enh	5.567	2.251	1.544	3.259	2.486	2.042	3.282	1.448	3.823	2.236	1.933
atac_L31761	k4me1_enh	5.132	1.744	0.757	3.15	3.012	2.214	2.81	4.463	4.107	2.162	1.04
atac_L31769	k4me1_enh	4.026	1.809	1.022	2.209	1.805	1.829	2.198	0	2.835	1.513	1.571
atac_L31777	k4me1_enh	4.163	2.231	0.659	1.778	1.764	1.489	1.916	3.866	3.019	1.497	1.335
atac_L31799	k4me1_enh	4.863	2.12	1.035	2.223	2.039	1.916	2.07	2.489	3.005	0.412	1.325
atac_P05539	k4me1_enh	4.011	2.229	1.362	2.322	2.344	2.081	2.736	1.825	2.732	2.095	0.787
atac_L31870	k4me1_enh	3.503	0	1.248	1.093	1.512	1.852	1.709	3.484	1.555	2.097	1.804
atac_L31876	k4me1_enh	4.022	1.494	1.19	1.374	2.019	1.191	1.692	3.225	0.509	0	1.239
atac_L31878	k4me1_enh	4.912	2.585	1.467	1.86	2.285	1.651	2.275	0	1.066	0.799	0.988
atac_L31910	k4me1_enh	3.917	1.185	1.087	2.006	1.776	1.413	1.743	0	1.225	1.706	0.779
atac_L31914	k4me1_enh	4.342	1.51	1.292	1.39	1.567	1.791	2.655	3.689	2.77	1.97	0.636
atac_L31921	k4me1_enh	3.468	0	0.798	0.412	0.784	1.088	1.836	0	2.175	0	0.771
atac_L31942	k4me1_enh	4.061	1.774	0.944	2.448	2.279	1.159	2.237	0	1.823	0.779	1.604
atac_L31947	k4me1_enh	3.679	0.584	0.955	2.379	2.236	1.914	1.016	2.702	3.203	1.472	0.535
atac_L31949	k4me1_enh	4.437	1.791	0.956	1.296	2.017	1.381	2.532	1.431	1.196	0	0.758
atac_L31955	k4me1_enh	3.379	1.159	1.01	0.405	0.818	0.487	1.177	2.137	1.446	0.79	0.873
atac_L31960	k4me1_enh	4.293	1.524	1.261	2.101	1.892	1.742	2.349	0	2.238	0.454	0.988
atac_L31981	k4me1_enh	4.392	1.149	1.195	2.759	2.222	1.649	2.245	2.948	2.927	1.958	0.63
atac_L31988	k4me1_enh	4.283	0	0.292	1.003	0.537	0.501	1.358	3.528	2.324	0	0.363
atac_L32008	k4me1_enh	3.613	1.189	0.87	1.331	0.843	1.33	1.363	2.18	2.331	2.141	1.522
atac_L32062	k4me1_enh	3.487	0	0.925	1.881	2.52	1.826	2.371	2.175	2.448	1.864	1.283
atac_L32077	k4me1_enh	4.22	1.549	0.93	3.265	2.332	2.446	2.762	2.183	4.36	2.263	1.007
atac_L32078	k4me1_enh	4.655	1.355	1.111	3.019	2.212	1.842	1.992	0	2.268	0.387	1.192
atac_L32082	k4me1_enh	3.344	0	1.177	2.318	2.084	1.752	2.036	0	2.109	0.458	1.275
atac_L32084	k4me1_enh	4.544	1.102	1.232	2.343	2.25	2.095	2.25	2.873	2.811	1.432	0.472
atac_L32091	k4me1_enh	3.668	2.025	1.155	1.091	1.482	0.888	2.254	0	2.078	2.69	0.634
atac_L32099	k4me1_enh	3.757	1.147	1	0.4	1.126	1.225	1.901	1.42	1.044	1.286	0.629
atac_L32124	k4me1_enh	4.058	0	1.072	2.411	1.439	1.915	2.412	2.082	2.351	1.029	2.309
atac_L32127	k4me1_enh	4.312	0	1.334	1.921	2.369	1.592	1.868	2.086	2.102	2.048	1.64
atac_L32130	k4me1_enh	3.396	2.314	0.678	1.134	1.613	1.645	1.83	0	1.758	1.592	1.605
atac_L32148	k4me1_enh	4.44	2.196	0.834	2.294	2.06	1.171	2.376	1.935	3.179	0.933	1.447
atac_L32149	k4me1_enh	4.442	0	0.862	1.32	2.007	1.838	2.126	2.995	1.954	0.806	1.51
atac_L32157	k4me1_enh	3.365	1.834	1.326	1.426	2.043	1.579	1.633	0	2.396	0.815	1.2
atac_L32180	k4me1_enh	4.651	1.179	1.08	1.66	2.159	1.796	2.626	0	2.25	1.32	0.649
atac_L32227	k4me1_enh	5.026	0	0.98	2.164	2.175	1.68	1.977	2.015	2.99	0.725	1.315
atac_L32231	k4me1_enh	4.651	1.819	1.08	1.5	1.791	1.539	1.025	0	2.182	1.32	1.276
atac_L32232	k4me1_enh	3.69	0	0.853	2.042	1.778	1.626	2.611	1.444	2.481	0	0.881
atac_L32234	k4me1_enh	4.642	0	0.68	1.332	2.527	1.603	1.035	3.012	2.863	1.332	1.106
atac_L32245	k4me1_enh	3.389	1.09	1.374	2.236	2.471	1.458	2.232	0	1.912	1.001	1.406
atac_L32261	k4me1_enh	4.301	1.098	1.622	2.053	2.212	1.585	2.562	0	3.43	2.237	1.19
atac_L32263	k4me1_enh	3.857	0	1.149	1.625	1.447	1.555	2.39	2.125	2.454	0.784	0.753
atac_L32264	k4me1_enh	4.564	1.734	1.364	2.801	1.539	1.852	2.116	3.791	3.093	0.756	1.362
atac_L32301	k4me1_enh	5.439	1.772	1.275	2.878	2.414	2.07	2.63	2.584	3.608	2.302	1.536
atac_L32303	k4me1_enh	3.517	1.166	1.5	2.202	2.16	2.154	1.927	2.148	1.937	1.839	1.422
atac_L32305	k4me1_enh	4.414	1.708	1.137	2.371	1.929	1.933	2.305	2.508	2.368	1.881	1.409
atac_P05666	k4me1_enh	4.746	1.703	0.897	2.731	2.363	2.093	2.231	4.05	3.468	1.417	0.917
atac_L32310	k4me1_enh	3.599	2.058	0.291	2.772	1.861	2.07	1.845	2.997	2.253	1.321	0.65
atac_L32316	k4me1_enh	3.879	1.484	1.04	2.107	2.203	1.72	2.37	0	3.095	0	1.311
atac_L32379	k4me1_enh	5.132	1.174	1.025	1.799	2.171	1.747	1.613	0	1.773	1.315	1.091
atac_L32381	k4me1_enh	4.375	2.232	1.204	2.29	2.589	1.791	2.258	3.247	2.9	1.829	0.978
atac_L32382	k4me1_enh	4.732	2.375	1.344	2.791	2.482	1.779	2.619	3.473	3.516	1.35	1.271
atac_L32383	k4me1_enh	4.294	2.458	0.681	2.13	2.652	2.155	1.859	0	3.473	1.536	0.9
atac_L32388	k4me1_enh	3.496	1.086	0.731	1.685	2.504	1.737	2.226	1.35	2.865	1.582	1.256
atac_L32402	k4me1_enh	4.056	0	1.381	2.298	2.356	1.496	2.188	3.698	2.583	1.304	0.983
atac_L32405	k4me1_enh	4.652	0	1.275	2.787	2.958	2.066	3.093	1.371	3.358	0.749	0.175
atac_L32415	k4me1_enh	4.834	1.519	0.664	1.644	2.6	1.524	2.777	0	1.936	0.796	1.564
atac_L32422	k4me1_enh	4.116	0	0.972	2.537	2.062	1.658	1.731	0	2.885	1.317	1.093
atac_L32436	k4me1_enh	4.173	0	1.406	2.552	2.563	1.827	2.372	2.176	3.025	2.467	2.004
atac_L32454	k4me1_enh	4.535	0.672	1.173	0.953	1.837	1.349	1.778	2.563	1.715	0	0.951
atac_L32511	k4me1_enh	4.65	1.103	1.426	2.963	2.478	1.657	2.45	2.059	3.207	1.014	1.489
atac_L32512	k4me1_enh	4.41	1.124	1.077	2.538	1.675	2.11	1.552	3.428	3.303	1.63	0.614
atac_L32598	k4me1_enh	4.354	2.392	1.236	1.463	2.041	1.712	2.315	0	1.044	1.954	1.065
atac_L32610	k4me1_enh	3.38	2.411	0.725	1.095	1.026	0.488	0.814	0	1.447	0	0.637
atac_L32617	k4me1_enh	3.832	1.515	0.789	2.558	2.473	2.56	2.264	0	3.511	2.104	0.639
atac_L32622	k4me1_enh	5.231	1.08	1.123	3.202	2.626	1.825	3.403	2.026	3.688	1.863	2.089
atac_L26169	k4me1_enh	3.804	1.175	0.799	1.867	1.504	0.981	2.282	0	1.214	0.803	1.092
atac_L26170	k4me1_enh	3.648	1.389	1.63	1.646	1.366	1.597	1.218	0	2.468	0.4	1.147
atac_L26244	k4me1_enh	3.791	2.204	1.138	1.535	2.319	1.089	1.791	0	3.297	1.277	1.148
atac_L26284	k4me1_enh	3.465	0	0.936	0.837	1.845	1.118	1.565	0	2.12	1.798	1.656
atac_L26316	k4me1_enh	4.057	0	0.611	1.674	1.55	2.17	2.141	2.181	2.568	1.332	1.786
atac_L26325	k4me1_enh	4.012	0	1.089	1.884	1.979	1.576	1.63	0	2.264	0	1.005
atac_L26342	k4me1_enh	3.843	0.645	0.948	2.142	1.905	2.093	1.622	0	3.054	0	1.537
atac_L26376	k4me1_enh	3.827	2.031	1.112	1.972	1.37	1.894	2.012	1.434	2.524	1.831	1.256
atac_L26403	k4me1_enh	3.639	2.209	1.299	2.384	2.277	1.514	1.431	0	3.59	1.34	0.764
atac_L26407	k4me1_enh	4.145	1.807	1.021	1.924	1.848	1.395	1.832	1.446	2.592	0.799	0.768
atac_L26557	k4me1_enh	4.43	1.04	0.751	1.488	2.062	0.993	1.448	2.771	0.798	0	0.963
atac_L26558	k4me1_enh	4.425	2.123	0.178	1.746	1.755	1.45	0.938	0	2.821	0.413	1.175
atac_L26652	k4me1_enh	5.121	0	1.213	3.233	2.916	1.428	2.483	2.033	4.57	2.217	1.4
atac_L26700	k4me1_enh	3.543	1.538	0.978	2.061	2.012	1.904	2.367	2.171	2.039	1.86	0.999
atac_L26709	k4me1_enh	5.721	2.995	0.74	2.585	3.051	1.882	2.212	2.642	3.904	2.248	2.277
atac_L26710	k4me1_enh	4.221	0	0.667	2.983	2.454	1.627	1.481	2.981	2.238	1.077	1.982
atac_L26723	k4me1_enh	4.63	1.707	1.377	2.24	2.265	1.983	2.086	0	3.393	0	1.926
atac_L26739	k4me1_enh	4.711	1.138	0.829	2.52	2.188	1.564	2.228	2.93	3.549	1.942	1.313
atac_L26839	k4me1_enh	3.676	1.476	1.302	2.098	1.96	2.052	1.878	3.2	3.186	1.791	1.977
atac_L26840	k4me1_enh	3.348	1.14	1.092	1.18	2.122	1.637	1.571	1.411	2.195	1.944	0.345
atac_L26849	k4me1_enh	4.471	1.794	1.335	2.029	1.961	1.854	1.331	3.249	2.677	0.791	2.203
atac_L26893	k4me1_enh	4.759	2.677	1.182	2.351	2.391	1.7	2.149	2.929	2.69	1.275	1.146
atac_P04876	k4me1_enh	4.106	2.872	0.909	1.492	1.448	1.499	1.935	0	2.269	0	1.49
atac_L26925	k4me1_enh	3.93	0	1.068	2.319	1.798	1.629	2.53	0	2.509	0	1.035
atac_L26948	k4me1_enh	4.204	2.444	0.922	1.504	1.95	1.593	1.622	2.643	2.61	1.525	0.777
atac_L26965	k4me1_enh	4.449	1.824	1.36	1.117	1.048	0.742	1.028	0	1.687	0.809	1.192
atac_L26980	k4me1_enh	4.409	0	1.355	2.54	2.103	1.637	2.432	2.994	1.953	0.805	0.774
atac_L26989	k4me1_enh	4.424	2.884	1.036	0.741	1.628	1.763	1.628	2.651	2.328	1.329	1.103
atac_L26992	k4me1_enh	3.516	1.166	1.017	1.485	1.465	0.935	1.926	2.974	2.092	1.306	1.494
atac_L26999	k4me1_enh	4.873	0	0.537	2.181	1.894	1.83	0	0	1.695	0.813	0.656
atac_L27000	k4me1_enh	4.628	0	1.481	1.768	2.172	1.881	1.806	2.125	2.337	0.445	1.675
atac_L27004	k4me1_enh	4.064	1.468	1.335	2.088	1.951	1.682	1.291	2.087	2.297	1.259	1.372
atac_L27006	k4me1_enh	5.184	1.161	0.788	1.712	1.942	1.041	1.008	2.612	1.448	1.5	0.761
atac_L27028	k4me1_enh	3.375	0	1.248	0.387	0.602	1.068	0.564	0	1.607	0	0.839
atac_L27052	k4me1_enh	4.167	1.866	1.041	1.417	0.768	1.424	1.848	0	1.768	1.675	0.562
atac_L27074	k4me1_enh	5.258	0	0.95	2.579	2.577	1.695	2.523	2.126	3.008	1.059	0.971
atac_L27117	k4me1_enh	4.647	1.478	1.726	3.399	2.819	2.243	2.493	2.098	4.224	1.932	1.454
atac_L27128	k4me1_enh	3.779	2.76	1.19	1.887	1.684	1.527	2.582	0	2.126	1.333	1.2
atac_L27168	k4me1_enh	4.289	1.831	1.367	2.333	2.099	1.99	2.965	3.296	2.947	1.868	1.286
atac_L27176	k4me1_enh	4.798	0	0.908	2.561	2.584	2.229	2.915	3.06	3.11	2.054	1.544
atac_L27179	k4me1_enh	4.624	0.707	0.673	2.057	2.607	1.818	2.501	0	2.756	1.522	1.437
atac_L27190	k4me1_enh	3.347	1.82	1.438	2.114	0.923	1.461	1.198	2.166	0.288	1.321	0.89
atac_L27231	k4me1_enh	3.522	0	1.611	1.31	0.827	1.741	1.831	0	2.021	0.799	1.498
atac_L27234	k4me1_enh	5.125	2.129	1.699	2.759	2.302	2.026	2.545	2.036	3.357	2.221	1.403
atac_L27260	k4me1_enh	4.164	0.678	1.537	1.999	2.762	2.129	1.888	0	1.814	0.774	1.658
atac_L27261	k4me1_enh	3.36	0	0.999	0.969	1.499	0.801	1.901	0	1.185	0	0.863
atac_L27286	k4me1_enh	4.077	2.525	0.641	1.742	1.533	1.237	1.674	1.4	1.413	2.176	1.049
atac_L27287	k4me1_enh	3.574	2.242	1.068	1.918	1.602	1.498	1.476	0	2.686	2.784	0.356
atac_L27308	k4me1_enh	3.907	0	1.179	1.937	2.282	0.784	2.127	0	2.035	1.086	0.775
atac_P04940	k4me1_enh	3.929	2.009	1.411	1.642	1.545	1.611	1.709	3.599	1.041	0.922	1.492
atac_L27404	k4me1_enh	4.215	2.852	0.665	1.399	1.843	1.446	2.344	0	2.533	1.507	1.344
atac_L27428	k4me1_enh	5.391	1.522	1.168	2.397	2.393	1.649	2.834	0	2.739	2.709	1.424
atac_P04957	k4me1_enh	3.357	2.118	0.875	0.632	1.51	0.991	1.438	2.156	2.467	0.992	1.211
atac_L27454	k4me1_enh	5.212	0	1.342	1.855	2.086	1.622	1.926	0	2.585	0.796	0
atac_L27460	k4me1_enh	4.637	0	1.218	2.084	1.843	1.704	2.192	0	2.633	0.934	1.182
atac_L27475	k4me1_enh	4.544	0	1.085	1.667	1.267	1.166	1.203	0	1.355	0	0.894
atac_L27479	k4me1_enh	4.291	1.822	1.132	2.243	2.002	1.577	2.111	2.721	3.017	1.322	0.651
atac_L27481	k4me1_enh	4.203	1.159	1.293	2.14	2.114	1.438	1.917	2.138	2.902	1.067	0.76
atac_L27508	k4me1_enh	4.211	1.543	0.678	2.281	2.434	1.869	2.047	0	2.45	2.007	1.366
atac_P04968	k4me1_enh	3.798	1.833	1.55	2.373	2.384	1.926	2.124	0	2.253	1.496	0.657
atac_L27511	k4me1_enh	4.178	1.832	1.235	2.127	2.08	2.01	1.957	0	2.512	1.331	0.898
atac_L27512	k4me1_enh	5.96	0	1.467	2.624	2.242	1.353	2.518	0	2.86	2.027	0.831
atac_L27516	k4me1_enh	4.095	1.188	1.525	1.51	1.681	1.85	2.138	2.652	1.479	0.463	1.004
atac_L27535	k4me1_enh	4.401	1.085	1.254	2.624	2.692	2.039	3.212	2.846	3.113	0.997	1.094
atac_P04972	k4me1_enh	3.974	1.407	0.776	2.338	1.861	1.573	1.234	0	1.886	1.395	1.635
atac_L27624	k4me1_enh	5.322	0.638	1.285	2.348	2.373	2.045	1.984	2.485	3.498	1.572	1.523
atac_L27647	k4me1_enh	4.351	2.491	1.238	2.308	2.258	1.845	2.109	0	2.498	0.752	1.201
atac_L27695	k4me1_enh	4.812	0	0.803	1.939	2.61	2.124	1.2	2.169	2.037	1.524	1.098
atac_L27700	k4me1_enh	4.455	0	0.516	1.191	2.008	1.133	1.321	2.125	1.546	1.289	0.631
atac_L27701	k4me1_enh	4.417	1.128	0.821	1.598	1.857	1.143	1.557	0	2.364	0	1.45
atac_L27715	k4me1_enh	4.323	1.092	0.95	1.316	1.68	1.6	2.813	2.044	2.71	1.227	1.409
atac_L27724	k4me1_enh	4.428	1.784	1.104	2.076	2.14	1.719	1.171	0	2.76	1.291	1.548
atac_L27725	k4me1_enh	3.432	1.459	1.287	2.025	2.053	1.606	1.951	2.076	3.025	1.252	1.504
atac_L27749	k4me1_enh	3.822	2.271	1.406	2.51	2.152	2.024	2.576	2.176	2.507	1.093	1.366
atac_L27751	k4me1_enh	4.316	1.47	1.376	3.026	2.563	2.503	1.964	0	3.675	2.642	1.643
atac_L27756	k4me1_enh	4.668	0	1.235	2.515	2.392	1.698	2.813	2.18	2.99	0.814	1.522
atac_L27758	k4me1_enh	5.653	1.735	0.425	2.833	2.521	1.582	2.587	2.892	3.287	1.445	1.855
atac_L27759	k4me1_enh	5.404	2.041	0.965	3.037	2.908	1.693	2.483	4.041	3.674	1.982	1.496
atac_L27760	k4me1_enh	4.566	1.115	0.866	3.09	3.066	2.306	2.849	2.542	4.026	1.025	1.435
atac_L27761	k4me1_enh	4.756	1.364	1.274	3.214	3.091	2.013	2.405	3.042	3.496	1.801	1.044
atac_L27768	k4me1_enh	3.935	0	1.071	1.158	1.802	1.654	1.862	0	2.025	1.776	1.127
atac_L27803	k4me1_enh	4.118	2.882	0.915	1.246	1.429	1.301	1.535	2.069	0	1.612	0.476
atac_P05037	k4me1_enh	3.872	1.694	0.891	2.225	2.058	2.158	1.905	0	1.975	0.994	0.81
atac_L27814	k4me1_enh	3.467	0.703	1.124	2.048	2.444	1.607	2.117	2.157	2.881	0.456	1.765
atac_L27818	k4me1_enh	4.666	0	1.089	1.948	1.893	1.298	2.578	3.009	2.392	2.009	0.897
atac_L27819	k4me1_enh	3.67	1.156	1.156	2.626	2.329	1.966	2.866	2.134	2.463	1.826	0.758
atac_P05038	k4me1_enh	3.905	3.183	1.404	3.015	2.442	1.844	2.179	3.688	3.328	1.828	0.788
atac_L27835	k4me1_enh	3.963	2.03	0.592	0.722	1.458	1.004	2.011	0	2.467	1.83	1.686
atac_P05041	k4me1_enh	4.484	0	1.421	2.162	1.91	1.926	2.413	0	2.537	1.808	1.049
atac_L27852	k4me1_enh	3.754	0	0.946	1.543	1.817	0.841	1.694	0	1.642	0.781	0.628
atac_L27901	k4me1_enh	3.992	1.104	0.802	1.143	1.048	1.022	1.122	0	1.267	1.433	0.175
atac_L27931	k4me1_enh	3.788	1.137	0.645	1.366	2.119	1.331	1.306	2.107	2.123	0.774	0.855
atac_L27966	k4me1_enh	4.765	1.505	1.287	2.897	2.212	1.632	2.004	2.131	3.524	2.093	0.756
atac_L27968	k4me1_enh	3.554	2.461	1.088	1.474	1.923	1.357	1.725	0	2.945	1.585	1.333
atac_L27988	k4me1_enh	4.351	1.108	0.561	1.842	2.195	1.882	2.328	0	3.118	2.144	1.201
atac_L28010	k4me1_enh	5.401	2.166	0.864	2.442	2.412	1.248	1.855	2.539	2.089	0	1.033
atac_L28025	k4me1_enh	4.83	0	0.894	1.813	1.958	1.718	2.362	2.035	2.182	1.221	0.914
atac_L28028	k4me1_enh	5.019	1.122	1.121	2.034	2.115	1.168	1.96	0	2.667	0.763	0.482
atac_L28030	k4me1_enh	4.801	2.235	1.493	1.096	1.922	1.592	2.183	0	2.085	0.792	0.875
atac_L28046	k4me1_enh	4.045	1.183	0.865	2.627	2.269	1.801	2.632	0	2.938	1.86	1.279
atac_L28067	k4me1_enh	5.642	1.373	1.245	2.374	2.634	1.862	2.99	0	2.117	1.811	0.441
atac_L28243	k4me1_enh	4.902	1.846	0.842	3.283	2.971	2.239	3.59	3.462	4.069	0.942	1.632
atac_L28264	k4me1_enh	3.527	3.091	1.43	1.214	1.529	1.341	1.345	1.448	1.771	2.794	1.089
atac_L32856	k4me1_enh	3.443	1.255	1.134	1.225	1.33	1.237	1.094	0	1.843	0.864	1.233
atac_L32860	k4me1_enh	3.518	0	1.228	1.829	1.495	1.342	2.444	2.053	2.32	1.427	0.47
atac_L33022	k4me1_enh	4.157	0	0.29	0.996	0.639	0.738	0	0	0	1.083	0.36
atac_L33050	k4me1_enh	4.667	0	0.773	2.641	2.688	1.927	1.894	0	2.832	0	0.747
atac_L33137	k4me1_enh	4.391	1.362	1.309	2.875	2.803	1.916	2.619	3.273	3.605	2.238	0.668
atac_L33160	k4me1_enh	3.625	0	1.252	0.983	1.77	0.813	2.185	0	0.722	0.793	0.762
atac_L33172	k4me1_enh	3.55	0	1.666	2.51	2.24	1.869	1.953	2.176	2.12	1.53	1.103
atac_L33201	k4me1_enh	3.449	1.514	1.208	1.563	1.461	1.387	1.921	2.614	1.56	0	1.079
atac_P05831	k4me1_enh	4.128	2.935	0.723	0	1.185	0.346	0.54	0	1.733	0.727	0.458
atac_L33213	k4me1_enh	4.572	0	1.369	2.367	2.755	1.839	2.593	0	3.065	1.45	0.729
atac_L33230	k4me1_enh	3.705	2.42	1.413	2.517	2.235	1.625	1.877	3.088	3.107	0.976	1.504
atac_L33242	k4me1_enh	4.338	0.57	0.891	2.308	2.343	2.33	2.526	1.877	2.564	1.952	1.206
atac_L33249	k4me1_enh	3.876	2.492	0.748	1.245	1.189	1.3	2.396	2.067	2.499	1.611	1.029
atac_L33263	k4me1_enh	4.821	1.81	0.6	3.156	3.067	2.059	2.49	4.443	4.359	1.69	1.269
atac_L33265	k4me1_enh	3.922	1.022	0.933	2.959	2.611	1.883	2.65	2.741	3.627	1.905	0.857
atac_L33276	k4me1_enh	4.87	1.794	0.521	1.477	1.92	1.614	1.818	0	1.928	0.791	0.979
atac_L33280	k4me1_enh	3.591	1.08	0.668	1.677	1.948	1.184	2.068	2.026	3.037	1.574	1.171
atac_L33281	k4me1_enh	3.545	2.998	0.201	1.666	1.952	1.713	2.633	2.172	2.04	0	1.441
atac_L33296	k4me1_enh	4.937	1.826	1.231	2.375	2.447	1.846	2.959	3.004	2.666	0	0.894
atac_L33302	k4me1_enh	4.589	0	0.74	2.053	2.01	1.492	2.013	2.052	2.068	1.888	1.019
atac_L33328	k4me1_enh	4.062	1.121	0.698	0.695	1.202	0.86	2.348	0	0.866	0	0
atac_L33344	k4me1_enh	4.296	1.012	0.924	2.866	2.627	2.124	2.481	3.91	3.77	2.004	1.175
atac_P05874	k4me1_enh	4.231	1.059	1.058	1.89	1.862	1.373	2.113	0	2.858	1.548	1.149
atac_L33351	k4me1_enh	4.387	0	1.753	2.466	2.692	2.269	2.289	2.916	3.836	1.463	1.303
atac_L33377	k4me1_enh	5.127	2.219	1.239	3.197	2.365	1.8	2.456	1.422	4.011	1.487	1.067
atac_L33378	k4me1_enh	4.946	1.151	1.483	3.149	2.258	2.212	2.393	3.473	3.492	1.06	0.867
atac_L33384	k4me1_enh	3.716	1.404	1.584	1.662	2.259	2.092	1.971	0	2.216	1.391	1.077
atac_L33407	k4me1_enh	4.95	1.462	1.117	2.132	2.073	1.717	0.781	0	3.099	1.027	0.941
atac_L33444	k4me1_enh	3.491	1.188	1.089	1.671	2.19	1.443	2.513	0	1.79	1.532	1.197
atac_L33451	k4me1_enh	5.317	0	0.835	2.753	2.976	2.204	2.746	3.227	2.704	1.657	1.322
atac_L33477	k4me1_enh	3.879	1.515	1.297	2.296	1.49	1.754	2.773	2.143	3.241	0.451	0.876
atac_L33478	k4me1_enh	4.148	1.525	1.022	2.571	2.22	1.91	2.422	0	2.305	1.689	1.427
atac_P05909	k4me1_enh	4.323	1.641	1.456	2.835	3.023	2.302	2.634	3.666	3.411	1.811	1.132
atac_L33500	k4me1_enh	3.986	2.049	0.97	2.311	2.019	1.122	2.491	2.157	2.792	0	1.269
atac_L33504	k4me1_enh	3.789	1.166	1.257	1.399	2.263	1.446	2.191	0	2.164	1.839	1.815
atac_L33510	k4me1_enh	5.178	0	0.456	2.66	2.696	2.357	2.743	2.165	3.163	2.88	0.774
atac_L33512	k4me1_enh	4.258	0	1.504	2.399	2.235	1.395	2.552	0	3.076	2.114	1.266
atac_P05911	k4me1_enh	3.659	0	1.219	2.367	2.137	2.03	2.492	0	2.57	1.588	1.6
atac_L33515	k4me1_enh	3.344	0	1.08	2.112	2.814	2.691	3.087	2.994	3.536	1.697	0.889
atac_L33544	k4me1_enh	3.822	1.186	1.446	2.671	2.403	1.694	2.754	3.007	2.718	1.53	0.654
atac_L33545	k4me1_enh	4.76	2.058	1.726	3.115	3.276	2.315	3.176	3.904	4.639	1.087	1.19
atac_L33558	k4me1_enh	4.002	1.183	1.402	0.876	1.908	1.822	2.748	0	2.384	1.526	0.999
atac_L33581	k4me1_enh	3.58	0.7	0.911	0.729	1.252	1.049	1.342	0	1.208	1.31	0.19
atac_L33605	k4me1_enh	5.091	1.119	1.55	2.96	2.489	1.781	1.955	2.081	2.165	0.429	1.368
atac_L33606	k4me1_enh	5.157	2.228	1.246	2.135	2.231	2.218	2.254	3.48	2.671	0	2.062
atac_L33626	k4me1_enh	3.686	1.956	1.276	1.711	2.285	1.985	2.255	0	1.385	0	1.557
atac_P05938	k4me1_enh	3.828	1.922	1.691	2.223	1.62	1.808	1.245	2.489	3.374	0.412	1.647
atac_L33638	k4me1_enh	3.971	0	1.637	0	1.056	1.105	1.505	0	1.594	1.713	1.107
atac_L33649	k4me1_enh	4.666	1.156	1.156	1.843	2.092	0.927	1.465	2.134	2.463	0	1.166
atac_L33704	k4me1_enh	5.563	1.756	1.261	2.795	2.438	1.531	2.217	2.097	3.283	1.637	1.522
atac_L33735	k4me1_enh	3.805	0	1.077	2.052	2.209	1.896	2.283	2.161	2.246	2.452	1.355
atac_L33739	k4me1_enh	4.687	3.482	0.676	2.004	2.288	1.691	1.625	3.003	2.446	1.527	1.364
atac_L33740	k4me1_enh	4.532	0	1.376	2.429	1.941	1.989	1.711	0	2.411	0	1.414
atac_L33746	k4me1_enh	5.308	1.769	1.314	2.356	2.574	2.181	1.985	0	2.741	1.65	1.15
atac_L33750	k4me1_enh	4.283	0.682	1.096	2.75	2.43	1.949	1.162	0	2.604	1.654	1.538
atac_P05977	k4me1_enh	4.024	0	1.521	1.72	2.594	1.418	1.899	1.272	2.502	0.685	1.107
atac_L33771	k4me1_enh	4.871	0.658	1.153	0.936	1.427	1.327	1.752	2.884	2.692	2.617	0.934
atac_L33782	k4me1_enh	4.003	0	1.134	1.505	2.27	2.289	2.215	0	2.445	1.526	1.363
atac_L33822	k4me1_enh	4.326	2.454	1.14	1.595	1.682	1.205	1.856	0	2.394	2.011	0.898
atac_L33879	k4me1_enh	4.318	1.541	0.98	2.005	2.742	2.212	2.441	1.462	2.715	2.005	1.194
atac_P05996	k4me1_enh	3.629	0.928	0.928	1.536	1.764	1.698	1.767	1.803	2.707	1.522	1.082
atac_L33894	k4me1_enh	4.563	1.129	1.217	1.93	1.75	1.429	1.672	2.095	2.53	1.636	1.379
atac_L33896	k4me1_enh	4.322	1.11	1.28	2.121	2.827	1.707	1.276	2.068	3.367	1.904	1.95
atac_L33910	k4me1_enh	3.473	0	0.58	0.963	1.463	1.022	1.309	0	1.037	0	0.345
atac_L33912	k4me1_enh	3.356	1.827	1.185	1.004	2.095	1.597	1.204	0	1.878	2.562	0.895
atac_L33935	k4me1_enh	3.427	0	0.869	1.329	1.166	0.993	2.138	0	2.046	1.709	1.004
atac_L33949	k4me1_enh	4.284	0	1.121	2.326	1.959	2.017	2.466	3.046	3.157	1.804	0.871
atac_L33950	k4me1_enh	3.8	0	0.797	1.928	2.133	1.767	2.788	2.986	2.923	1.848	0.645
atac_L33962	k4me1_enh	4.108	3.25	1.051	1.956	2.062	2.009	1.167	0	2.334	1.815	0.969
atac_L33985	k4me1_enh	3.96	1.825	0.805	1.506	2.185	1.354	1.203	0	1.961	0.461	1.653
atac_L33995	k4me1_enh	3.992	1.784	1.151	2.327	1.094	1.696	1.701	0	1.744	0	0.972
atac_L34051	k4me1_enh	3.953	2.262	1.029	0.414	1.194	0.784	1.492	0	1.47	0	0.361
atac_L34056	k4me1_enh	4.332	0	0.669	2.687	1.937	2.005	2.199	2.156	1.945	0.801	0.645
atac_L34067	k4me1_enh	3.665	0	1.278	2.007	1.399	1.647	0.606	3.007	1.692	1.328	1.102
atac_L34068	k4me1_enh	4.433	2.253	1.024	1.215	1.415	1.454	1.612	0	2.175	1.314	1.183
atac_L34083	k4me1_enh	3.862	1.126	0.638	1.668	1.629	1.502	1.294	0	1.712	0.433	0.735
atac_L34089	k4me1_enh	3.99	2.66	1.489	2.335	2.734	1.346	2.134	0	3.213	1.787	1.22
atac_L34090	k4me1_enh	3.761	1.688	0.748	3.065	2.337	1.909	2.608	1.154	3.453	1.961	1.263
atac_L34091	k4me1_enh	4.353	0	1.216	3.11	2.937	2.282	3.006	2.093	3.748	1.634	1.647
atac_L34100	k4me1_enh	4.197	1.915	1.358	1.381	2.015	1.705	1.897	0	2.499	1.57	1.39
atac_L34106	k4me1_enh	3.832	1.163	1.419	2.247	2.025	1.776	2.264	0	2.73	0	1.866
atac_L34110	k4me1_enh	4.158	1.506	0.954	1.841	1.872	1.406	0.81	2.957	1.838	0.788	0.5
atac_L34112	k4me1_enh	5.424	2.48	1.188	3.583	2.894	2.454	3.087	0	3.908	0	1.272
atac_L34116	k4me1_enh	3.651	0	0.861	0.998	1.227	1.161	1.197	2.164	0	0	0.774
atac_P06062	k4me1_enh	3.352	0	1.023	1.524	2.055	1.654	2.571	0	2.155	2.193	0.799
atac_L34122	k4me1_enh	4.101	2.009	0.834	2.911	2.43	1.892	2.159	4.001	4.112	0	1.239
atac_L34127	k4me1_enh	3.926	2.036	1.38	1.564	2.138	1.331	2.34	1.438	2.822	1.071	0.877
atac_L34176	k4me1_enh	5.305	3.084	0.793	3.038	2.422	2.172	2.11	2.15	3.882	1.075	1.633
atac_L34185	k4me1_enh	4.155	1.053	0.865	2.639	2.439	1.634	2.651	3.306	3.352	0.967	1.22
atac_L34196	k4me1_enh	3.821	0.637	0.985	2.577	2.034	1.37	2.639	2.022	2.811	0.729	1.321
atac_L34213	k4me1_enh	3.322	0	0.873	1.351	2.083	1.788	1.552	1.393	2.67	0.764	1.133
atac_L34214	k4me1_enh	3.862	0	1.489	1.354	1.875	1.62	2.546	1.396	2.764	1.036	1.3
atac_L34277	k4me1_enh	4.77	2.271	0.926	2.593	2.5	2.056	2.298	1.864	3.529	1.827	0.81
atac_L34300	k4me1_enh	3.614	1.336	0.877	2.162	2.516	1.559	3.013	3.908	3.876	0.679	1.44
atac_L34391	k4me1_enh	4.063	1.021	0.788	2.133	2.285	1.762	1.903	1.275	2.085	1.15	0.761
atac_L34404	k4me1_enh	3.869	1.525	0.527	1.987	1.935	1.67	2.537	2.288	2.485	1.415	0.611
atac_L34432	k4me1_enh	3.705	1.702	1.175	2.14	2.275	1.55	1.999	2.038	2.83	1.415	1.259
atac_L34477	k4me1_enh	4.337	1.673	0.772	1.66	1.775	1.14	1.793	2.467	3.376	0.721	0.896
atac_L16086	k4me1_enh	3.735	3.45	1.64	2.6	2.157	2.117	2.664	2.145	2.161	2.334	1.342
atac_L16090	k4me1_enh	3.632	1.166	1.537	0.863	1.437	1.363	1.719	0	2.478	1.306	0.641
atac_L16103	k4me1_enh	3.551	0.643	0.788	1.393	1.317	0.903	0.757	0	1.83	0.736	0.325
atac_L16106	k4me1_enh	3.433	0	0.609	1.215	1.549	1.882	1.5	1.345	1.655	1.577	1.396
atac_L16131	k4me1_enh	3.858	1.819	1.13	1.413	1.509	1.093	1.618	0	2.552	0.806	1.095
atac_L16132	k4me1_enh	3.719	1.47	0.76	2.288	1.934	1.828	2.05	0	2.106	0.765	1.374
atac_L16184	k4me1_enh	3.621	1.794	0.958	2.03	2.41	1.542	1.711	2.139	2.628	1.3	1.169
atac_L16191	k4me1_enh	3.867	0	1.426	2.088	2.212	1.807	2.084	3.199	2.212	0.37	1.153
atac_L16207	k4me1_enh	3.705	1.777	0.836	2.122	1.964	1.551	2.452	0	2.449	0.443	1.065
atac_L16214	k4me1_enh	3.341	2.256	1.511	2.109	1.418	1.43	2.121	0	1.679	1.852	0.511
atac_L16246	k4me1_enh	3.44	0	1.292	1.66	1.355	0.61	0.972	0	0.269	0.761	0
atac_P03123	k4me1_enh	3.404	2.145	0.797	1.323	1.007	0.949	1.521	0	1.484	2.238	0.824
atac_L16282	k4me1_enh	3.513	1.671	0.33	0.781	1.143	0.391	1.359	0	0.467	0.978	0
atac_L16288	k4me1_enh	3.844	0	0.451	1.403	1.036	1.05	1.932	0	1.672	0.799	0.357
atac_L16290	k4me1_enh	4.122	0	0.976	2.367	2.161	1.54	2.501	3.281	2.251	1.998	1.276
atac_L16307	k4me1_enh	3.352	0	1.471	0.398	2.034	1.249	0.991	2.113	1.536	1.05	1.06
atac_L16327	k4me1_enh	4.953	1.959	1.195	2.307	2.094	2.119	2.518	0	3.013	2.768	1.495
atac_L16339	k4me1_enh	4.217	0	1.05	2.012	1.727	1.341	2.241	0	2.839	1.055	1.156
atac_L16353	k4me1_enh	3.338	0	0.717	0.836	1.597	0.889	0.688	0	0.762	0.913	1.005
atac_L16357	k4me1_enh	4.449	0	0.876	2.626	2.796	1.911	2.33	0	3.292	1.556	0.987
atac_L16398	k4me1_enh	3.969	0	0.939	1.074	2.047	1.54	0.577	0	1.422	1.802	1.659
atac_L16401	k4me1_enh	3.655	0	0.2	1.321	1.229	1.541	1.845	0	2.318	1.523	0.65
atac_L16497	k4me1_enh	3.65	0	0.918	2.275	2.152	1.102	1.581	0	2.779	0.714	0.79
atac_L16509	k4me1_enh	4.466	1.139	1.313	2.354	1.693	1.745	0.317	0	3.525	1.944	1.234
atac_L16527	k4me1_enh	3.709	0	1.194	2.576	2.534	1.399	2.318	2.593	3.115	0.783	0.752
atac_L16530	k4me1_enh	4.125	0.692	1.06	2.336	1.897	2.221	2.765	0	2.857	1.969	0.872
atac_L16563	k4me1_enh	5.148	0	0.923	2.778	2.436	2.088	2.903	0	3.712	1.452	0.73
atac_L16580	k4me1_enh	4.813	1.786	0.898	1.552	2.34	1.846	1.81	2.13	2.716	1.293	1.407
atac_P03185	k4me1_enh	3.343	0	1.268	1.323	1.301	1.261	0.766	0	0.485	1.01	0.715
atac_P03188	k4me1_enh	4.26	1.075	0.982	1.458	1.216	1.416	1.371	0	0.472	0.987	0.698
atac_L16607	k4me1_enh	5.495	1.191	0.93	1.676	1.876	1.174	0.609	0	1.699	1.333	1.595
atac_L16616	k4me1_enh	4.663	1.39	0.817	0.512	1.542	1.009	1.684	0	1.531	0	1.616
atac_L16620	k4me1_enh	4.756	1.164	0.523	1.205	2.208	1.571	2.478	0	2.474	1.503	1.811
atac_L16646	k4me1_enh	3.552	0.665	0.814	1.793	2.528	1.655	1.286	0	2.026	2.159	0.84
atac_L16651	k4me1_enh	3.783	0	1.435	1.539	1.421	1.54	0.542	1.343	1.653	1.406	1.172
atac_L16661	k4me1_enh	3.605	0	1.403	1.226	1.333	1.199	1.95	0	1.223	1.704	0.193
atac_L16727	k4me1_enh	4.624	2.262	0.802	1.937	2.553	2.034	2.434	3.519	3.091	1.086	1.943
atac_L16753	k4me1_enh	3.33	1.169	1.02	1.104	1.317	1.338	1.188	2.152	1.208	0.799	0.19
atac_L16766	k4me1_enh	3.64	0.62	1.256	2.388	1.488	1.692	1.344	0	2.191	0.709	0.786
atac_P03225	k4me1_enh	3.676	1.717	1.187	0.928	1.522	1.756	2.173	0	1.926	1.235	1.55
atac_L16787	k4me1_enh	5.074	1.11	0.965	2.07	1.79	1.599	1.753	0	0.856	1.02	1.119
atac_L16788	k4me1_enh	4.58	1.108	0.688	1.333	1.911	1.27	1.94	0	1.495	0	0.603
atac_L16855	k4me1_enh	4.994	2.475	0.904	1.632	2.469	1.752	1.926	2.051	2.429	2.129	0.924
atac_L16863	k4me1_enh	3.348	1.18	0.674	0	0.965	0.445	0	0	1.351	0	0.361
atac_L16874	k4me1_enh	3.418	2.445	0.804	2.627	2.473	2.091	2.131	3.729	2.938	0.809	1.279
atac_L16875	k4me1_enh	5.155	0	1.474	2.835	2.603	1.316	2.429	2.991	2.549	2.242	1.507
atac_L16885	k4me1_enh	3.342	1.177	1.027	1.498	1.119	1.091	0.6	0	0.527	0	0.994
atac_L16903	k4me1_enh	3.86	0.688	0.896	2.372	2.067	1.318	2.524	0	3.72	1.06	1.161
atac_L16904	k4me1_enh	4.402	1.657	1.471	2.937	2.492	2.102	3.124	4.631	3.506	1.828	0.313
atac_L16932	k4me1_enh	3.712	0.709	0.978	1.001	1.747	1.618	1.028	0	0.53	0	0.777
atac_L16936	k4me1_enh	3.485	1.184	1.23	1.325	1.543	1.62	1.03	2.173	2.56	0	0.894
atac_L16940	k4me1_enh	4.856	1.733	0.917	2.126	2.169	1.219	1.652	0	1.695	0.755	0.937
atac_L16943	k4me1_enh	3.906	0	0.532	1.583	1.564	1.539	1.943	2.165	1.869	0.806	1.358
atac_L16950	k4me1_enh	4.007	1.185	1.277	3.007	2.616	2.095	2.371	0	3.654	2.136	1.365
atac_L16952	k4me1_enh	3.706	1.533	1.224	2.455	2.452	2.032	2.741	2.638	2.845	1.697	0.889
atac_L16953	k4me1_enh	4.543	0	1.552	2.456	2.688	1.88	3.456	2.948	3.829	0	1.402
atac_L16962	k4me1_enh	3.765	1.943	1.002	1.997	1.238	0.912	2.01	0	2.065	1.595	0.596
atac_P03282	k4me1_enh	4.002	1.353	1.068	2.184	2.516	1.472	1.826	2.402	1.182	1.155	1.262
atac_P03283	k4me1_enh	5.187	1.851	0.796	2.355	2.513	1.644	2.211	2.41	2.326	1.512	0.955
atac_L16971	k4me1_enh	5.799	1.188	0.537	2.556	2.36	1.83	2.514	2.179	2.769	1.71	1.105
atac_L16973	k4me1_enh	5.838	1.806	0.966	2.981	2.481	1.762	1.341	0	2.096	1.984	1.98
atac_L16974	k4me1_enh	5.382	2.589	0.797	2.688	2.687	1.745	2.734	2.157	3.414	0.801	1.269
atac_L16976	k4me1_enh	5.42	2.408	0.957	2.933	2.521	1.79	1.916	2.136	3.13	0	1.335
atac_L16993	k4me1_enh	3.512	2.239	1.066	1.715	1.904	2.1	2.017	0	0.901	1.071	1.692
atac_L17003	k4me1_enh	4.714	0	1.386	2.606	2.163	2.037	1.722	2.979	2.641	1.842	0.881
atac_L17004	k4me1_enh	4.015	0	1.508	1.798	2.176	1.899	1.92	1.958	3.29	1.163	1.795
atac_L17013	k4me1_enh	4.353	1.146	1.278	2.492	2.344	2.157	2.451	2.589	2.607	1.813	1.607
atac_L17020	k4me1_enh	4.03	2.591	1.125	0.221	1.116	0.863	1.02	2.158	2.371	1.314	0.885
atac_L17045	k4me1_enh	3.362	2.071	1.14	2.127	1.631	1.417	2.052	1.468	2.454	1.869	1.105
atac_L17057	k4me1_enh	3.821	1.156	0.723	1.296	1.366	1.408	1.465	2.134	0.895	0.789	0.871
atac_L17063	k4me1_enh	5.249	2.636	1.442	2.393	2.416	1.564	2.664	1.955	3.232	0.946	1.336
atac_L17079	k4me1_enh	4.322	1.187	0.536	2.71	2.115	1.785	1.954	0	2.193	0.812	1.103
atac_L17106	k4me1_enh	3.416	0	1.316	2.116	2.126	1.664	2.503	0	2.977	1.858	1.36
atac_P03334	k4me1_enh	3.898	1.097	1.141	1.559	2.226	1.259	0.552	0	2.531	1.748	0
atac_L17179	k4me1_enh	3.886	1.401	1.729	1.785	2.523	1.731	2.817	2.815	2.532	0.721	1.157
atac_L17198	k4me1_enh	5.009	0	0.972	2.93	2.324	2.081	2.12	2.989	3.736	1.992	0.647
atac_L17217	k4me1_enh	4.831	1.178	1.313	0.998	1.694	1.318	2.125	4.059	2.495	1.319	1.275
atac_L17220	k4me1_enh	3.334	0	1.022	1.725	1.734	1.505	1.609	2.155	1.674	1.846	1.088
atac_L17227	k4me1_enh	3.616	1.94	1.138	0.675	1.173	0.637	2.374	1.359	1.918	1.229	1.664
atac_L17251	k4me1_enh	3.872	1.132	1.132	2.298	1.863	1.818	2.364	2.568	3.016	2.179	1.455
atac_L17282	k4me1_enh	4.647	3.175	0.726	1.973	2.204	1.492	1.596	0	2.679	1.3	0.761
atac_L17301	k4me1_enh	4.312	0.708	1.359	3.393	2.649	1.688	2.129	2.642	4.007	1.858	1.438
atac_L17317	k4me1_enh	5.078	1.407	0.776	1.962	2.376	1.885	1.599	2.014	2.677	0	1.08
atac_L17319	k4me1_enh	5.109	0	1.35	2.262	2.019	1.655	2.117	2.157	3.257	2.795	1.182
atac_L17321	k4me1_enh	4.055	0	0.928	1.747	2.02	1.471	1.956	0	1.228	1.095	0.782
atac_L17322	k4me1_enh	3.932	1.141	0.888	2.265	2.052	1.592	2.073	2.113	2.129	1.279	0.625
atac_L17390	k4me1_enh	3.609	1.667	1.188	1.516	2.062	1.351	2.118	0	2.863	0	1.622
atac_L17401	k4me1_enh	3.4	0	0.969	2.571	2.254	1.605	1.726	0	2.962	2.116	1.181
atac_L17430	k4me1_enh	3.841	1.399	0.658	2.484	1.731	1.475	1.479	0	2.75	1.555	0.796
atac_L17442	k4me1_enh	3.946	2.256	0.917	0.996	2.403	1.814	1.349	2.161	1.865	1.083	1.272
atac_L17463	k4me1_enh	4.884	1.154	0.954	2.505	2.089	1.981	2.174	2.602	2.001	0.787	0.869
atac_L17529	k4me1_enh	3.717	1.826	0.677	2.121	2.221	1.167	1.851	0	2.259	2.005	0.653
atac_P03395	k4me1_enh	3.49	2.077	0.961	0.509	1.559	1.066	1.463	1.985	2.001	1.372	1.291
atac_L17705	k4me1_enh	3.673	3.122	0.93	0.745	1.735	2.172	2.143	0	3.033	0.816	0.658
atac_P03404	k4me1_enh	3.618	0.63	1.418	2.008	1.601	1.454	1.481	2.007	3.176	1.199	1.235
atac_L17824	k4me1_enh	4.188	1.09	1.643	3.242	2.642	2.093	2.76	2.503	4.84	1.417	1.099
atac_L00091	k4me1_enh	4.272	2.231	1.452	2.336	1.484	1.382	0.589	2.136	1.842	1.066	0.977
atac_L00111	k4me1_enh	3.902	3.2	1.128	1.218	1.562	2.011	2.034	0	2.031	1.317	0.888
atac_L00140	k4me1_enh	4.352	1.621	1.151	2.565	2.153	1.716	1.644	2.405	2.031	0.691	0.663
atac_L00172	k4me1_enh	3.406	0	1.225	0.838	1.373	1.358	1.305	2.106	2.19	1.645	1.388
atac_L00178	k4me1_enh	3.35	2.207	0.437	1.537	0.617	1.023	0.579	0	0.882	0	0.625
atac_L00182	k4me1_enh	3.82	0	1.052	1.882	2.236	2.1	2.491	0	2.992	1.184	0.312
atac_L00187	k4me1_enh	3.495	2.038	0.686	1.998	1.871	1.556	1.54	0	3.135	1.505	1.034
atac_L00191	k4me1_enh	3.453	1.433	0.793	2.286	1.266	1.388	1.627	2.045	2.312	1.228	1.014
atac_L00221	k4me1_enh	5.085	1.71	1.182	3.338	3.077	1.864	3.428	3.581	4.437	0.418	1.722
atac_L00223	k4me1_enh	5.75	2.434	1.175	3.535	2.74	2.463	2.944	2.16	4.394	0	1.432
atac_P00048	k4me1_enh	3.721	2.534	1.089	1.872	2.24	1.541	1.337	1.977	2.592	1.532	0.878
atac_P00061	k4me1_enh	3.683	0	1.057	1.143	1.117	0.954	1.843	0	2.638	1.604	1.024
atac_L00287	k4me1_enh	4.249	0	1.067	1.787	1.948	1.597	1.184	0	1.563	1.505	1.42
atac_L00298	k4me1_enh	4.925	2.399	0.758	2.175	3.025	2.41	2.484	3.835	3.835	2.262	1.288
atac_L00338	k4me1_enh	3.376	1.156	1.332	0.216	0.676	1.106	0	2.134	1.553	1.67	1.333
atac_L00354	k4me1_enh	3.441	1.744	0.976	0.946	1.784	1.367	2.204	0	0.497	0.761	0.612
atac_L00357	k4me1_enh	4.032	1.695	0.891	1.305	1.989	1.474	1.101	0	2.51	0	1.398
atac_L00408	k4me1_enh	3.95	1.178	1.129	1.582	2.046	1.288	0.828	0	1.579	0.805	0.889
atac_L00433	k4me1_enh	4.288	2.069	1.598	2.068	2.436	1.989	1.955	2.178	3.066	1.329	0.897
atac_P00119	k4me1_enh	3.436	0.546	1.42	1.823	1.959	1.321	1.862	0	2.232	0.347	0.785
atac_L00434	k4me1_enh	3.727	1.794	0.903	1.559	1.766	1.411	0.814	0	1.754	1.299	1.806
atac_L00453	k4me1_enh	4.136	0	1.139	1.51	2.243	0.993	1.362	0	1.694	0.813	0.364
atac_L00489	k4me1_enh	5.262	0.696	1.254	2.344	1.883	1.469	1.474	1.438	2.529	1.303	1.418
atac_L00491	k4me1_enh	4.432	2.023	0.657	1.903	1.783	1.232	1.173	2.131	2.216	1.293	0.633
atac_L00496	k4me1_enh	4.764	1.805	1.425	2.041	2.616	1.803	1.929	0	3.464	2.535	0.506
atac_P00133	k4me1_enh	4.191	0	1.526	2.671	2.482	1.485	2.522	2.476	3.332	1.978	1.081
atac_L00508	k4me1_enh	3.902	1.781	1.002	1.624	1.633	0.995	2.245	0	3.006	1.661	0.865
atac_L00512	k4me1_enh	4.18	2.245	1.385	2.303	2.494	1.601	2.548	0	2.48	0.797	0.642
atac_L00546	k4me1_enh	3.819	0	1.08	2.582	2.223	1.503	0.978	2.093	2.851	0.767	1.302
atac_L00582	k4me1_enh	3.444	2.357	1.374	1.515	1.415	1.229	1.141	0	2.17	0.763	1.217
atac_L00583	k4me1_enh	4.138	2.42	1.383	0.862	2.067	1.622	1.184	2.147	1.852	1.682	1.175
atac_L00591	k4me1_enh	5.025	1.125	1.377	2.652	2.486	1.476	1.774	0	3.744	0	1.704
atac_L00600	k4me1_enh	5.372	0.662	1.158	2.443	2.37	1.604	1.948	2.54	2.986	0.756	1.207
atac_L00624	k4me1_enh	4.554	0	1.123	1.164	1.697	1.423	1.291	2.907	1.958	1.456	1.217
atac_L00637	k4me1_enh	4.135	1.142	1.471	3.438	2.712	2.167	2.843	3.22	4.351	1.478	0.963
atac_L00638	k4me1_enh	4.665	1.439	1.525	3.233	2.756	2.224	2.171	2.516	4.134	1.233	1.19
atac_L00655	k4me1_enh	3.722	0	1.234	0.742	1.401	0.701	1.362	0	1.082	0	0
atac_L00677	k4me1_enh	3.369	0	1.591	1.961	2.104	2.229	2.249	0	1.834	2.207	1.248
atac_L00680	k4me1_enh	5.3	1.165	1.016	2.299	2.559	2.421	3.192	2.146	3.595	2.62	1.174
atac_L00682	k4me1_enh	3.976	1.804	1.119	2.04	1.888	1.884	2.271	2.149	2.737	0	1.422
atac_L00700	k4me1_enh	3.655	1.18	1.516	1.807	1.769	1.96	1.354	2.167	2.036	1.321	0.65
atac_L00704	k4me1_enh	4.247	0	1.277	2.78	1.776	1.761	1.204	0	2.942	1.327	1.283
atac_L00725	k4me1_enh	5.075	2.209	1.396	2.782	2.771	2.104	1.988	3.221	3.504	2.193	1.318
atac_L00726	k4me1_enh	5.255	1.674	0.717	1.522	1.734	1.751	1.362	3.096	2.872	1.2	0.798
atac_L00729	k4me1_enh	4.755	1.012	0.829	2.784	2.399	1.6	2.309	2.725	3.112	0	0.937
atac_L00730	k4me1_enh	4.98	1.662	1.101	2.615	2.184	1.661	2.608	2.454	3.162	1.379	1.067
atac_L00736	k4me1_enh	3.593	1.816	0.671	1.732	1.857	1.346	1.941	2.636	2.179	1.695	1.433
atac_L00737	k4me1_enh	4.778	1.161	1.378	2.634	2.188	2.097	2.474	2.613	3.063	2.615	1.626
atac_P00196	k4me1_enh	3.568	0	0.825	1.724	1.554	1.14	1.481	0	1.635	0	1.445
atac_L00786	k4me1_enh	5.335	1.128	1.173	2.246	2.918	2.297	1.876	0	3.398	1.789	1.378
atac_L00795	k4me1_enh	4.512	0	0.566	0.386	1.196	0.651	1.283	2.076	1.869	0.757	0.608
atac_L00838	k4me1_enh	4.34	1.177	0.738	2.268	2.328	1.404	1.733	0	2.799	0	1.187
atac_L00846	k4me1_enh	3.728	1.835	1.04	1.427	2.14	1.105	0.337	0	1.795	1.714	1.289
atac_L00852	k4me1_enh	4.357	1.755	1.382	2.728	2.621	1.754	2.491	2.096	3.153	0.435	1.977
atac_L00872	k4me1_enh	5.122	1.085	0.731	1.928	2.045	1.501	2.152	2.496	1.746	0.997	1.33
atac_L00884	k4me1_enh	4.33	0	1.578	2.272	2.4	1.463	1.653	2.892	2.607	1.445	1.434
atac_L00887	k4me1_enh	4.066	1.394	0.921	1.585	2.077	1.515	2.445	2.805	2.144	1.55	1.069
atac_L00895	k4me1_enh	4.518	1.682	0.777	2.118	2.16	2.31	2.684	0	3.414	0.986	1.242
atac_L00900	k4me1_enh	4.293	1.548	1.369	2.336	2.229	1.874	2.518	0	2.992	1.871	0.899
atac_L00919	k4me1_enh	4.237	0	1.314	1.806	2.086	1.289	2.038	2.166	1.47	1.699	1.648
atac_L00982	k4me1_enh	4.22	1.127	1.172	2.69	1.996	1.479	2.213	0	3.247	1.634	0.616
atac_L00987	k4me1_enh	4.084	1.051	0.863	2.348	2.546	2.097	2.026	1.985	3.119	0.965	0.445
atac_L01050	k4me1_enh	5.669	0	1.433	2.406	2.274	2.045	2.791	3.273	3.12	2.12	1.705
atac_L01054	k4me1_enh	5.257	1.835	1.327	2.789	2.411	2.031	2.87	3.539	1.795	0.816	1.289
atac_L01060	k4me1_enh	4.058	1.771	1.141	2.444	2.576	1.639	1.894	2.113	1.983	1.05	1.466
atac_L01064	k4me1_enh	3.481	1.452	0.965	0.936	1.123	1.093	1.753	2.068	0.491	1.612	0
atac_P00291	k4me1_enh	4.295	0	0.968	2.191	1.546	1.559	1.688	0	2.743	0.716	1.069
atac_L01100	k4me1_enh	4.137	2.274	1.324	1.594	1.849	0.791	0.608	3.01	2.453	0	0.656
atac_L01104	k4me1_enh	3.687	0	1.167	0.863	1.495	1.474	0.595	0	2.234	1.075	0.88
atac_L01116	k4me1_enh	5.228	0.69	1.329	2.284	2.372	1.35	1.704	0	2.403	1.493	1.331
atac_L01173	k4me1_enh	3.892	1.808	0.733	1.794	1.634	1.698	1.833	0	1.769	1.986	1.5
atac_L01206	k4me1_enh	3.993	1.177	1.355	1.411	1.156	1.706	0.601	0	1.681	1.318	1.434
atac_L01240	k4me1_enh	3.667	1.155	1.33	2.285	2.213	1.351	1.589	3.861	3.442	0.788	1.164
atac_P00349	k4me1_enh	3.754	0.612	1.204	1.415	2.046	1.636	2.412	1.968	2.442	1.672	1.278
atac_L01403	k4me1_enh	4.466	2.433	0.735	2.05	1.738	1.812	1.347	0	2.028	1.315	1.271
atac_L01424	k4me1_enh	3.498	0	1.371	2.186	2.263	2.053	1.812	2.132	2.976	1.294	0.634
atac_L38826	k4me1_enh	4.034	0	1.077	2.052	1.356	1.61	1.731	0	1.95	1.694	1.185
atac_L38861	k4me1_enh	3.343	2.596	1.436	1.733	1.59	1.588	0.828	2.993	2.032	1.084	0.995
atac_P06872	k4me1_enh	3.795	2.058	1.315	1.169	1.019	1.713	2.009	1.296	2.826	1.169	1.346
atac_L38905	k4me1_enh	3.765	1.152	0.897	1.771	1.91	1.675	1.46	2.128	2.213	1.665	1.406
atac_L39067	k4me1_enh	4.246	2.269	1.856	1.507	1.974	1.738	1.625	0	2.387	1.705	0.894
atac_L39074	k4me1_enh	3.358	0.684	1.513	2.451	1.525	1.55	1.453	0	1.642	0.781	1.241
atac_L39101	k4me1_enh	4.925	1.446	0.802	2.21	2.156	1.569	2.924	0	3.144	1.604	0.332
atac_L39102	k4me1_enh	4.435	1.174	1.126	1.866	2.461	2.148	1.938	0	2.028	0.456	1.705
atac_L39106	k4me1_enh	5.821	1.159	1.062	2.553	1.961	1.684	2.098	0	2.627	1.498	0.76
atac_L39119	k4me1_enh	4.419	0	1.319	2.374	1.973	1.714	1.95	3.91	2.664	0.461	0.653
atac_L39137	k4me1_enh	4.749	1.145	1.048	2.066	2.199	1.666	2.383	2.118	2.502	0.78	1.063
atac_L39156	k4me1_enh	3.94	0	0.664	2.301	1.959	1.817	1.894	2.479	2.682	0.987	0.996
atac_L39168	k4me1_enh	4.163	0.611	1.385	1.969	1.737	1.787	1.929	1.296	3.035	1.169	1.277
atac_L39183	k4me1_enh	4.199	0	0.645	1.816	1.909	1.699	2.437	0	2.376	0.773	0.743
atac_L39208	k4me1_enh	3.943	0	1.117	2.28	2.357	1.779	2.343	0	2.526	0.696	1.198
atac_L39209	k4me1_enh	3.681	1.479	0.506	1.874	1.454	1.65	2.294	1.403	2.773	1.041	1.226
atac_L39225	k4me1_enh	3.561	1.158	0.957	2.628	2.13	1.811	1.816	0	2.465	2.324	0.872
atac_L39255	k4me1_enh	3.694	0	1.388	2.208	1.66	1.086	2.114	3.267	1.57	1.078	1.18
atac_L39265	k4me1_enh	3.888	0.587	1.309	2.106	1.976	2.083	2.169	1.255	2.766	2.192	1.43
atac_L39292	k4me1_enh	3.766	0	1.198	1.089	1.848	0.806	1.171	3.476	0.892	0	1.162
atac_L39293	k4me1_enh	3.84	0	1.325	1.58	1.752	0.927	1.539	2.074	2.787	1.249	0.478
atac_L39294	k4me1_enh	4.696	1.476	1.174	2.098	2.143	1.911	2.139	2.564	1.521	1.039	1.304
atac_L39306	k4me1_enh	3.914	1.478	0.823	1.268	1.775	1.532	1.436	0	2.309	0	1.454
atac_L39313	k4me1_enh	3.802	0	1.265	1.495	1.532	1.054	1.837	0	1.214	0	1.504
atac_L39325	k4me1_enh	3.621	0	0.904	1.711	2.395	1.933	1.711	3.487	1.755	0.791	0.188
atac_L39336	k4me1_enh	4.406	0	1.128	2.618	2.449	1.936	2.623	0	3.049	0.804	0.648
atac_L39340	k4me1_enh	4.476	0	1.292	2.036	2.157	1.729	1.771	1.984	2.507	0.964	0.567
atac_L39343	k4me1_enh	5.477	2.43	0.928	2.204	2.438	2.122	2.2	2.009	2.836	2.193	1.572
atac_L39362	k4me1_enh	5.484	2.257	1.027	2.932	1.964	2.168	1.616	0	3.328	1.994	1.355
atac_L39384	k4me1_enh	3.659	1.15	0.839	0.401	0.767	0.804	1.458	1.423	2.71	1.289	1.068
atac_L39401	k4me1_enh	4.854	1.835	1.092	2.518	1.876	1.855	1.506	3.301	2.676	1.872	1.595
atac_L39411	k4me1_enh	5.275	3.147	0.842	2.819	2.736	2.148	2.704	4.599	4.367	1.582	1.469
atac_L39458	k4me1_enh	4.615	2.209	0.649	2.678	3.231	2.136	2.235	3.458	3.207	1.479	1.394
atac_L39468	k4me1_enh	4.922	1.018	0.973	3.14	2.947	2.238	2.947	3.011	3.316	1.643	1.565
atac_L39474	k4me1_enh	4.358	1.168	1.344	1.858	1.681	1.336	2.346	2.622	1.855	1.075	0.766
atac_L39477	k4me1_enh	3.393	1.52	1.069	1.857	1.729	1.306	1.186	2.977	2.165	1.307	1.177
atac_P07008	k4me1_enh	4.519	2.153	1.103	2.302	2.072	1.838	1.745	3.158	1.931	1.604	0.929
atac_L39507	k4me1_enh	3.449	0	1.419	1.394	1.965	1.52	1.334	0	1.758	2.432	2.071
atac_L39520	k4me1_enh	3.822	0	0.678	1.228	1.976	1.327	1.032	3.007	1.692	1.865	1.003
atac_L39545	k4me1_enh	5.569	0	1.351	2.049	2.43	1.533	2.354	2.631	2.489	1.515	1.504
atac_L39546	k4me1_enh	5.343	0	1.284	1.468	2.653	1.506	2.087	0	1.832	1.663	1.404
atac_L39564	k4me1_enh	3.475	0	0.888	1.946	2.142	1.999	1.986	0	1.731	1.651	1.601
atac_L39573	k4me1_enh	5.297	2.879	1.275	3.034	2.752	2.378	1.202	2.172	2.558	2.003	2.051
atac_P07022	k4me1_enh	3.99	1.444	0.855	2.385	2.25	1.759	2.625	0	2.437	1.603	1.488
atac_P07027	k4me1_enh	4.214	2.992	1.65	0.769	1.127	1.093	1.46	2.787	1.698	1.536	0.444
atac_L39587	k4me1_enh	3.823	2.028	1.248	2.027	2.627	2.267	2.179	0	2.94	1.969	1.253
atac_P07035	k4me1_enh	3.897	0.65	0.903	2.199	1.729	1.626	2.01	0	2.672	1.231	0.922
atac_L39602	k4me1_enh	4.312	2.875	1.727	2.17	1.817	1.777	1.354	2.169	3.541	2.46	1.278
atac_P07042	k4me1_enh	4.516	0.605	1.34	1.956	1.841	2.283	1.832	1.954	2.158	1.16	0.768
atac_L39607	k4me1_enh	4.833	2.184	0.928	1.166	2.204	2.063	2.767	0	3.18	1.631	1.135
atac_L39609	k4me1_enh	4.894	1.173	1.075	2.988	2.938	2.078	2.734	2.986	3.384	1.313	1.573
atac_L39627	k4me1_enh	5.084	1.182	0.864	1.94	2.011	2.055	2.041	2.17	2.937	0.808	0.999
atac_P07077	k4me1_enh	3.773	1.684	0.406	1.671	1.332	1.027	1.238	1.337	2.284	1.208	0.583
atac_L39677	k4me1_enh	4.739	3.109	1.318	2.704	2.639	2.528	1.949	0	3.517	2.003	1.28
atac_L39729	k4me1_enh	3.837	1.166	1.211	1.98	2.228	1.997	1.719	2.147	2.232	2.532	1.494
atac_L39732	k4me1_enh	4.17	1.826	1.404	2.279	2.416	1.985	1.625	0	3.309	1.863	1.001
atac_L39734	k4me1_enh	4.482	0.685	1.281	2.687	2.436	1.798	2.695	0	2.965	1.485	1.672
atac_P07097	k4me1_enh	3.418	0	0.825	1.448	2.022	0.807	1.481	1.772	1.154	2.127	1.125
atac_P07098	k4me1_enh	3.63	1.444	0.622	1.706	1.904	1.293	1.269	0	2.326	1.013	0.718
atac_L39767	k4me1_enh	3.943	3.052	0.515	0.713	0.937	0.882	1.456	0	1.187	0.782	0.349
atac_L39772	k4me1_enh	4.327	1.5	0.839	2.073	1.8	0.959	1.458	0	1.189	0	1.245
atac_L39774	k4me1_enh	4.093	0	1.532	1.85	2.321	1.468	2.408	2.614	2.292	1.07	1.34
atac_L39783	k4me1_enh	3.592	0	1.646	2.006	1.38	1.189	1.574	0	2.55	1.948	0.493
atac_L39805	k4me1_enh	4.281	0	0.849	1.714	2.025	1.858	1.182	2.97	2.988	2.332	0.763
atac_L39833	k4me1_enh	4.876	0.686	1.149	2.759	2.508	1.821	3.084	0	3.933	1.288	0.865
atac_L39837	k4me1_enh	4.386	0	1.299	2.436	1.927	1.958	2.606	2.146	2.825	0	0.878
atac_L39846	k4me1_enh	4.854	0	0.872	2.64	2.315	1.528	2.38	0	2.268	1.333	0.366
atac_L39848	k4me1_enh	5.08	1.156	0.59	2.287	2.281	1.538	2.177	2.605	2.766	1.296	0.976
atac_L39904	k4me1_enh	4.971	0.607	1.272	1.909	2.506	1.628	2.147	0	2.889	0.948	1.468
atac_L39915	k4me1_enh	4.714	2.164	1.156	3.345	2.665	1.976	2.524	2.071	4.653	2.033	0.606
atac_L39935	k4me1_enh	4.644	0	1.233	0.563	2.163	1.751	1.897	2.116	2.552	2.405	0.861
atac_L39950	k4me1_enh	5.186	1.32	0.818	2.184	2.389	1.73	2.287	3.586	3.256	0.67	0.836
atac_L39951	k4me1_enh	4.504	0	1.401	2.483	2.436	1.865	2.51	0	3.281	1.982	1.593
atac_L39983	k4me1_enh	3.561	1.631	0.454	3.055	2.372	1.918	2.671	4.198	3.607	0.697	0.868
atac_L40060	k4me1_enh	4.03	0	0.67	1.494	1.415	0.78	1.346	0	2.175	1.081	0
atac_L40072	k4me1_enh	3.405	1.716	1.053	1.139	1.899	1.018	1.117	0	1.925	1.01	0.716
atac_L40136	k4me1_enh	4.788	0	1.119	3.347	2.908	2.281	2.668	2.149	3.624	1.307	1.177
atac_L40176	k4me1_enh	3.636	2.583	1.019	2.718	1.868	1.184	2.111	0	3.626	0.798	0.643
atac_L40320	k4me1_enh	3.387	3.077	1.604	1.916	1.861	0.895	2.017	0	2.582	1.303	0.355
atac_L09866	k4me1_enh	3.442	0	0.326	1.433	1.631	1.157	1.347	0	1.863	0	0.57
atac_L09884	k4me1_enh	4.118	2.494	1.016	1.336	1.344	1.531	1.648	0	2.449	0	0.334
atac_L09921	k4me1_enh	3.425	0	0.334	1.535	1.306	1.467	1.494	2.832	1.114	0.728	0.998
atac_L09934	k4me1_enh	3.921	0	0.869	1.006	1.547	1.358	1.033	2.178	0.922	2.009	1.004
atac_L09957	k4me1_enh	4.132	0	0.667	2.025	1.889	1.21	2.065	3.115	2.169	0	0.322
atac_L10014	k4me1_enh	3.807	2.217	1.441	1.189	1.775	1.898	1.696	2.122	2.139	1.056	1.243
atac_L10030	k4me1_enh	3.374	2.893	0.921	1.428	1.229	1.336	0.969	2.078	1.7	0.429	1.21
atac_L10037	k4me1_enh	4.177	1.188	0.809	2.01	1.979	1.952	2.05	0	2.566	0.813	1.368
atac_L10054	k4me1_enh	5.126	1.824	1.36	1.117	1.772	1.465	1.356	2.171	2.187	1.703	1.279
atac_P01995	k4me1_enh	3.967	1.62	0.513	0.75	1.549	1.127	2.204	1.948	2.03	1.342	1.035
atac_L10056	k4me1_enh	3.701	1.814	0.53	2.162	2.242	1.792	2.621	3.512	2.651	1.316	0.993
atac_L10061	k4me1_enh	4.711	1.784	1.327	2.076	1.889	1.652	2.249	0	2.616	1.291	1.406
atac_L10087	k4me1_enh	3.97	0	0.663	0.218	1.178	0.933	1.6	0	1.203	1.836	0.877
atac_L10097	k4me1_enh	4.204	1.439	0.905	2.777	2.319	1.793	2.672	0	2.72	1.233	0.925
atac_L10098	k4me1_enh	3.386	0	1.077	1.061	1.577	1.548	1.552	0	2.105	0.764	1.043
atac_L10099	k4me1_enh	4.23	1.175	0.67	1.409	2.022	0.943	1.022	0	1.345	1.316	1.354
atac_L10172	k4me1_enh	3.663	1.707	1.551	1.132	1.657	1.705	2.305	0	2.059	1.004	1.263
atac_L10176	k4me1_enh	3.955	1.181	1.479	1	1.862	1.163	2.365	1.458	1.22	1.524	0.362
atac_L10266	k4me1_enh	4.641	1.085	1.636	2.516	2.563	2.205	1.616	2.033	3.353	2.41	1.531
atac_L10267	k4me1_enh	5.246	2.418	1.015	2.6	2.309	1.242	1.824	0	2.417	0	1.082
atac_P02027	k4me1_enh	3.721	2.068	0.763	1.956	2.286	1.978	2.455	2.593	3.004	0.856	1.285
atac_L10273	k4me1_enh	3.544	1.147	1.322	2.755	2.202	1.669	1.802	3.466	3.215	1.286	0.751
atac_L10377	k4me1_enh	4.132	0	1.399	2.417	2.353	1.764	2.13	3.253	3.425	1.649	0.857
atac_L10402	k4me1_enh	4.758	1.136	1.04	2.304	2.33	1.882	2.562	0	3.74	2.067	1.718
atac_L10411	k4me1_enh	4.05	1.185	1.796	1.669	1.488	1.355	1.743	0	1.691	1.092	1.195
atac_P02053	k4me1_enh	3.346	0.548	0.984	1.727	1.754	1.259	1.94	0	1.092	1.401	0.789
atac_L10460	k4me1_enh	4.544	0.698	0.37	0.863	2.124	1.182	1.927	0	1.937	0.796	0.879
atac_L10461	k4me1_enh	4.048	0.694	0.787	1.847	2.497	1.439	1.918	0	3.301	1.3	1.624
atac_L10465	k4me1_enh	4.677	1.178	0.801	1.935	2.158	1.127	2.036	4.203	1.953	1.52	0.361
atac_L10491	k4me1_enh	4.558	3.492	1.045	2.217	2.413	1.639	2.074	3.457	2.697	1.807	0.859
atac_L10544	k4me1_enh	4.748	0	1.083	2.979	2.573	2.152	1.675	0	2.897	1.793	1.305
atac_L10551	k4me1_enh	4.087	3.52	0.521	1.909	1.788	1.267	2.258	3.485	1.927	0	1.076
atac_L10557	k4me1_enh	4.859	1.43	1.134	1.877	2.232	2.17	2.946	2.041	2.984	2.225	1.406
atac_L10576	k4me1_enh	4.889	1.131	1.084	1.526	1.798	1.777	1.781	0	1.719	0.77	1.306
atac_L10622	k4me1_enh	3.777	1.917	0.886	2.305	1.869	1.37	1.495	0	2.168	0.99	0.584
atac_L10631	k4me1_enh	3.483	0	0.923	1.118	0.838	1.199	1.357	0	1.875	1.325	1.837
atac_L10632	k4me1_enh	3.916	1.449	0.804	1.496	1.89	1.917	1.939	2.064	1.494	1.762	1.354
atac_L10633	k4me1_enh	4.155	1.176	1.267	1.409	2.357	1.61	1.195	0	2.106	1.694	1.272
atac_L10635	k4me1_enh	3.828	1.795	1.377	1.848	1.459	1.492	1.819	0	2.578	2.43	1.17
atac_L10637	k4me1_enh	3.424	1.186	1.137	1.121	1.934	1.717	1.853	0	0.739	0.812	1.003
atac_P02102	k4me1_enh	3.35	1.72	0.801	0.539	1.149	1.178	1.269	2.523	1.769	0.748	0.718
atac_L10645	k4me1_enh	4.798	1.188	1.323	2.068	2.19	1.673	2.138	4.076	1.966	2.565	0.897
atac_L10649	k4me1_enh	4.245	0	0	1.976	2.119	1.733	1.599	0	0.901	0	1.34
atac_L10650	k4me1_enh	4.086	0	1.01	1.97	1.96	1.637	1.71	2.137	1.753	2.216	1.254
atac_L10651	k4me1_enh	3.406	1.175	0.67	1.867	1.786	1.285	1.73	2.16	1.864	1.693	1.505
atac_L10683	k4me1_enh	4.578	0.7	1.679	2.857	2.538	2.269	3.239	2.625	3.284	1.985	1.498
atac_P02115	k4me1_enh	4.16	1.094	1.137	2.705	2.04	1.534	1.921	2.045	2.254	0	1.103
atac_L10747	k4me1_enh	3.884	0	1.342	2.347	2.194	1.921	2.88	2.147	2.092	1.073	1.343
atac_L10764	k4me1_enh	3.583	0	1.041	2.395	2.53	1.743	1.98	2.929	2.191	1.046	1.146
atac_L10782	k4me1_enh	4.836	0.58	1.26	1.741	2.007	1.774	1.597	0	1.7	0.909	0.918
atac_L10811	k4me1_enh	4.129	0	1.385	2.018	2.093	1.574	1.328	0	2.825	0.953	1.128
atac_P02142	k4me1_enh	3.357	0.95	0.908	1.566	1.726	1.097	2.148	1.836	1.714	0.351	0.958
atac_L10817	k4me1_enh	3.591	0	0.888	2.526	2.455	1.908	2.445	0	3.476	1.652	1.151
atac_L10818	k4me1_enh	5.213	0.67	1.339	2.462	2.688	2.207	3.004	2.911	3.873	1.926	0.615
atac_L10819	k4me1_enh	4.308	0	1.11	2.666	2.773	1.968	3.182	2.963	3.531	1.673	1.336
atac_L10821	k4me1_enh	4.79	1.183	0.676	1.418	2.368	1.166	2.132	2.172	2.257	1.703	1.716
atac_L10823	k4me1_enh	6.329	2.244	1.574	2.604	2.421	1.392	2.109	0	3.214	2.11	1.345
atac_L10824	k4me1_enh	5.022	1.807	0.967	2.155	2.58	1.674	2.42	0	2.592	1.31	1.569
atac_L10835	k4me1_enh	5.151	1.152	1.327	2.729	2.354	2.049	2.586	1.425	2.76	2.601	1.07
atac_L10843	k4me1_enh	3.728	1.191	0.872	1.427	2.024	1.419	1.859	2.183	1.484	2.263	0.658
atac_L10903	k4me1_enh	6.642	7.134	2.749	3.97	3.213	3.297	3.379	4.562	4.411	2.963	2.407
atac_L10929	k4me1_enh	3.997	2.058	1.029	0.999	2.378	1.565	3.215	0	2.891	0.806	0.997
atac_L10930	k4me1_enh	5.125	1.823	0.978	1.809	2.543	1.778	3.605	0	3.515	2.729	1.513
atac_L11004	k4me1_enh	3.988	0	1.451	1.666	2.471	2.174	1.773	2.09	1.71	1.631	1.134
atac_L11021	k4me1_enh	4.427	3.17	1.422	2.056	2.215	2.283	2.446	0	2.678	0.746	0.825
atac_L11041	k4me1_enh	4.231	1.761	1.266	2.156	2.512	1.781	1.564	0	2.903	2.064	0.489
atac_L11058	k4me1_enh	4.729	1.627	1.115	3.026	2.638	2.024	3.01	2.758	3.176	1.919	1.337
atac_L11062	k4me1_enh	3.55	2.609	1.406	2.467	2.17	2.396	2.511	0	1.788	1.707	1.366
atac_L11083	k4me1_enh	4.225	1.757	1.22	1.743	2.382	2.087	1.879	2.566	3.05	1.465	1.225
atac_L11102	k4me1_enh	4.183	1.169	0.854	1.859	1.954	1.945	2.551	2.152	2.538	1.077	1.266
atac_L11129	k4me1_enh	4.784	1.111	0.495	2.072	2.028	1.94	2.189	2.07	2.153	0.754	0.936
atac_L11142	k4me1_enh	3.408	0	0.737	1.111	2.209	1.223	0.827	3.275	1.346	1.518	1.093
atac_L11183	k4me1_enh	3.328	1.521	0.526	1.721	1.681	0.937	1.34	2.15	1.855	1.308	1.567
atac_L11218	k4me1_enh	3.87	1.827	1.035	2.122	0.97	1.908	1.359	0	2.717	2.364	1.102
atac_L11276	k4me1_enh	3.721	1.126	1.03	1.668	1.994	1.043	1.965	0	2.89	2.17	0
atac_L11293	k4me1_enh	4.203	1.079	0.782	3.178	2.275	2.225	2.414	3.117	3.343	1.725	1.171
atac_L11347	k4me1_enh	3.39	2.909	1.079	1.596	1.333	1.551	1.145	0	2.109	0.766	0.847
atac_L11412	k4me1_enh	3.429	1.189	0.928	2.127	2.08	2.065	0.608	0	2.621	1.331	1.785
atac_L11424	k4me1_enh	3.412	1.179	1.724	2.056	1.881	1.977	2.126	0	3.163	1.086	1.51
atac_L11590	k4me1_enh	4.25	0	0.518	2.154	2.279	1.65	2.766	3.653	3.651	1.801	0.772
atac_L11591	k4me1_enh	4.174	1.187	1.186	2.178	2.038	1.807	2.81	1.465	3.802	0.812	0.78
atac_L18006	k4me1_enh	3.837	2.203	0.579	1.179	1.807	1.332	0.797	2.109	1.423	1.276	0.491
atac_L18018	k4me1_enh	3.455	1.129	1.128	1.266	1.176	1.265	2.289	0	1.027	1.266	0.951
atac_L18078	k4me1_enh	4.464	1.155	1.245	2.661	2.373	1.926	2.175	2.132	3.228	1.493	0.975
atac_L18080	k4me1_enh	4.296	1.171	0.969	2.61	2.167	1.765	2.115	2.628	3.221	0.8	0.769
atac_P03436	k4me1_enh	3.61	1.821	0.827	2.282	2.11	1.898	2.853	3.23	3.166	1.322	1.609
atac_L18108	k4me1_enh	3.787	0.697	0.664	0.726	1.653	1.304	1.925	0	1.334	1.305	1.343
atac_L18143	k4me1_enh	3.613	1.189	0.928	2.381	1.757	1.237	2.051	3.535	2.454	1.711	0.656
atac_L18152	k4me1_enh	4.638	0	1.03	2.144	1.579	1.232	1.965	0	1.711	0	1.045
atac_L18153	k4me1_enh	4.498	0	1.467	1.645	1.788	1.551	1.532	2.065	2.011	0.752	1.028
atac_L18162	k4me1_enh	3.709	0.708	1.131	1.662	2.068	0.986	1.62	2.167	2.934	1.321	0.997
atac_P03459	k4me1_enh	3.985	1.365	1.036	1.62	2.057	1.297	2.004	2.765	1.837	1.519	1.045
atac_L18228	k4me1_enh	5.144	0	0.787	2.291	2.15	1.268	2.404	2.964	2.576	2.217	1.336
atac_L18230	k4me1_enh	3.493	1.189	1.189	1.424	2.245	1.627	1.748	2.18	2.048	2.011	0.898
atac_L18244	k4me1_enh	4.913	1.171	1.021	2.045	1.685	1.555	1.482	2.154	2.54	2.115	0.19
atac_L18252	k4me1_enh	4.008	1.07	1.586	2.528	2.465	1.811	2.399	2.011	3.834	0.406	1.743
atac_L18273	k4me1_enh	3.993	1.42	1.082	0.795	0.956	1.066	1.501	2.491	1.824	0.732	0.587
atac_L18291	k4me1_enh	4.018	1.436	1.266	3.059	1.989	1.937	2.44	2.863	3.649	1.007	1.188
atac_L18312	k4me1_enh	4.1	2.073	0.871	1.426	2.176	1.833	1.75	0	2.569	1.333	0.366
atac_L18313	k4me1_enh	3.868	0	0.901	1.843	2.055	1.172	1.005	0	1.84	0.789	1.166
atac_L18314	k4me1_enh	3.65	2.258	1.129	1.411	2.175	0.906	1.733	0	2.314	1.519	1.094
atac_L18321	k4me1_enh	3.405	1.4	1.232	1.004	1.553	0.885	0.922	2.813	0.968	0.978	0.797
atac_L18327	k4me1_enh	5.075	0	1.261	2.091	1.756	1.635	1.823	2.399	3.378	0.939	0.858
atac_L18332	k4me1_enh	4.59	2.321	1.525	2.537	2.082	1.923	1.634	2.053	1.998	2.015	1.108
atac_P03497	k4me1_enh	3.778	1.722	1.103	2.008	1.277	1.149	1.64	0	1.49	0.749	0.175
atac_L18403	k4me1_enh	4.076	1.129	1.261	1.267	1.109	1.456	0	2.096	1.622	1.463	1.38
atac_L18424	k4me1_enh	4.165	0.99	0.712	1.2	1.48	1.06	2.081	0	2.362	0	0.636
atac_L18428	k4me1_enh	4.763	2.244	1.258	2.786	2.929	2.07	3.55	0	3.145	2.11	1.263
atac_P03506	k4me1_enh	3.499	1.931	1.408	1.931	1.605	1.504	1.724	0	1.832	1	0.591
atac_L18460	k4me1_enh	4.727	1.835	0.539	2.337	2.543	2.068	3.017	2.183	3.473	2.144	1.007
atac_L18489	k4me1_enh	3.487	0	0.893	1.696	1.681	1.285	1.456	2.592	1.645	0.782	1.157
atac_L18491	k4me1_enh	3.497	0	1.006	2.331	1.097	1.292	1.811	0	2.001	0.447	1.331
atac_L18493	k4me1_enh	3.666	0	0.873	1.665	1.851	1.449	2.418	0	1.797	0.764	1.217
atac_P03520	k4me1_enh	3.975	1.011	0.829	1.521	2.255	1.818	2.479	1.263	2.242	1.889	0.936
atac_L18494	k4me1_enh	3.963	0	1.185	2.376	2.132	1.826	2.046	2.175	1.787	1.706	1.951
atac_L18500	k4me1_enh	4.405	1.531	1.175	1.731	1.259	1.457	1.839	0	2.178	0.804	0.887
atac_L18528	k4me1_enh	4.107	0	1.261	2.4	2.35	2.092	2.35	0	2.099	0.8	1.5
atac_L18538	k4me1_enh	5.154	1.862	1.123	2.246	2.514	1.674	2.468	2.769	2.171	1.806	1.204
atac_L18624	k4me1_enh	3.362	0	1.235	1.231	0.887	1.809	1.957	2.655	2.722	0.814	0
atac_L18674	k4me1_enh	4.395	0.714	1.368	1.512	2.1	1.472	1.631	2.18	2.124	1.331	0.518
atac_L18676	k4me1_enh	5.038	0	1.712	1.184	2.163	1.523	2.237	2.586	1.538	0.441	0.861
atac_L18679	k4me1_enh	3.733	1.133	1.424	1.174	1.113	1.535	1.883	0	1.417	2.064	0.852
atac_L18691	k4me1_enh	5.361	2.865	1.005	3.115	2.377	2.137	2.673	2.053	3.608	2.432	1.671
atac_L18696	k4me1_enh	4.42	1.185	1.231	1.812	2.322	2.163	2.635	0	2.042	2.135	0.363
atac_L18699	k4me1_enh	4.21	1.185	1.405	2.509	2.779	2.322	3.099	1.463	3.063	3.329	1.365
atac_L18714	k4me1_enh	3.529	1.812	1.392	1.798	1.531	1.632	2.03	2.158	1.677	1.692	1.183
atac_L18716	k4me1_enh	3.768	1.825	0.742	2.464	1.931	1.232	2.44	2.173	3.021	0.461	0.778
atac_L18763	k4me1_enh	4.726	1.161	1.456	1.912	1.963	1.794	1.332	0	1.93	2.328	0.98
atac_L18765	k4me1_enh	3.468	0	0.879	1.663	1.65	1.084	2.129	0	1.23	0.723	1.16
atac_L18780	k4me1_enh	3.79	1.167	0.371	1.208	2.213	1.551	2.109	0	2.018	0	1.566
atac_L18784	k4me1_enh	4.142	1.355	1.372	1.847	1.91	1.621	2.067	1.951	2.606	1.509	1.117
atac_L18800	k4me1_enh	4.323	0	1.037	2.009	2.26	1.871	1.629	3.009	2.86	0	1.368
atac_L18805	k4me1_enh	3.841	0	1.019	2.484	2.378	2.252	2.194	0	2.537	1.842	0.643
atac_L18806	k4me1_enh	3.918	1.159	0.903	2.873	2.481	1.893	2.011	0	2.902	1.83	1.556
atac_L18810	k4me1_enh	4.539	1.822	0.533	1	1.794	0.869	1.2	0	1.472	0.808	0
atac_L18824	k4me1_enh	5.498	0.659	1.154	2.916	2.26	2.43	2.029	1.377	3.309	1.44	1.119
atac_L18828	k4me1_enh	4.575	0	1.502	2.643	2.898	2.122	1.605	2.978	2.915	1.308	1.817
atac_L18871	k4me1_enh	4.38	1.074	0.933	1.602	2.192	1.853	1.893	2.827	2.806	0.726	1.243
atac_P03579	k4me1_enh	4.454	1.882	1.367	1.642	1.673	1.613	2.245	2.793	2.511	0	1.143
atac_L18873	k4me1_enh	3.997	1.616	1.185	2.59	2.489	2.055	1.638	1.944	3.497	2.222	1.258
atac_L18874	k4me1_enh	4.448	1.988	1.128	2.247	2.582	2.18	2.609	3.639	3.56	2.565	1.223
atac_L18891	k4me1_enh	3.494	1.833	1.705	1.425	1.829	1.269	1.857	0	2.455	1.87	1.448
atac_L18892	k4me1_enh	3.481	1.823	1.695	1.323	1.818	1.322	2.041	0	2.61	1.323	1.361
atac_L18896	k4me1_enh	5.062	1.146	0.999	1.693	2.53	1.988	1.993	2.119	3.483	1.483	1.241
atac_L18898	k4me1_enh	4.93	1.18	1.226	2.806	2.783	2.19	2.688	2.167	4.174	2.807	2.318
atac_L18903	k4me1_enh	3.347	0	1.081	0.414	1.645	1.349	0.602	0	1.684	0	1.712
atac_L18919	k4me1_enh	4.842	2.229	1.488	2.588	2.77	2.204	2.095	2.134	2.672	1.826	1.166
atac_L18967	k4me1_enh	3.494	0	1.141	1.124	1.204	1.269	1.035	0	2.266	1.534	0.657
atac_L19016	k4me1_enh	4.26	1.131	1.815	2.386	2.425	1.776	3.011	0	3.797	0.769	1.651
atac_L19056	k4me1_enh	3.722	1.83	0.679	2.283	1.849	1.497	1.955	2.178	2.046	0.813	1.197
atac_L19066	k4me1_enh	3.862	0	1.329	2.822	2.036	2.089	2.094	1.153	2.88	1.505	1.32
atac_L19100	k4me1_enh	3.838	1.063	1.189	1.517	1.728	1.194	1.588	2.001	2.084	0.718	1.231
atac_L19113	k4me1_enh	3.722	0	1.156	1.556	2.128	1.172	2.007	0	2.003	1.967	1.41
atac_L19114	k4me1_enh	3.86	0	1.131	1.583	1.745	0.827	1.944	2.166	1.35	0	1.096
atac_L19119	k4me1_enh	3.524	0	0.644	0.96	1.372	0.475	0.986	0	1.812	1.471	0.621
atac_L19120	k4me1_enh	3.958	0	1.061	2.434	1.968	1.27	2.026	2.065	2.011	0.752	1.028
atac_L19121	k4me1_enh	3.721	2.228	0.445	2.333	2.673	2.187	3.177	2.133	3.553	2.422	1.552
atac_L19145	k4me1_enh	4.028	0	0.767	2.401	2.14	1.852	1.584	1.997	3.492	1.835	1.371
atac_L19241	k4me1_enh	5.004	1.113	1.364	3.163	2.972	2.127	2.847	4.552	4.042	1.249	1.362
atac_L19242	k4me1_enh	4.897	1.149	1.323	3.008	2.675	1.758	1.903	3.469	4.138	0.783	1.158
atac_L19292	k4me1_enh	3.558	1.156	1.629	1.966	1.915	2.294	1.59	2.604	1.75	1.825	1.682
atac_L19315	k4me1_enh	3.725	0	0.929	1.425	2.138	1.418	1.504	0	1.085	1.534	0.899
atac_L19318	k4me1_enh	3.361	1.147	1	0.565	1.356	1.342	1.455	2.121	2.84	1.056	0.495
atac_L19323	k4me1_enh	4.312	2.571	1.16	2.031	1.983	1.385	3.015	2.14	4.05	2.101	1.625
atac_L19546	k4me1_enh	3.677	2.714	0.904	0.406	1.243	0.436	1.596	0	1.845	0.792	0
atac_L19668	k4me1_enh	3.392	1.092	1.178	1.226	2.001	1.106	1.625	0	1.575	0.417	1.012
atac_L37185	k4me1_enh	3.627	1.131	0.505	1.525	1.797	1.267	2.292	0	2.633	0.769	1.225
atac_L37232	k4me1_enh	4.815	1.444	0.855	1.706	2.382	2.014	2.32	2.873	3.174	0	1.488
atac_L37233	k4me1_enh	4.837	2.083	1.055	2.676	2.18	1.948	2.033	3.513	3.484	1.954	1.223
atac_L37253	k4me1_enh	3.86	0	1.326	1.468	1.709	1.101	1.322	2.127	2.712	0.785	0.867
atac_L37281	k4me1_enh	3.385	3.235	0.662	1.797	2.129	1.221	1.498	0	2.414	1.119	0.531
atac_L37349	k4me1_enh	3.366	1.414	1.076	1.116	1.726	1.317	1.24	2.021	2.45	0	1.32
atac_L37351	k4me1_enh	4.004	0	1.241	1.421	1.895	1.216	1.853	0	2.395	0	1.204
atac_L37420	k4me1_enh	3.922	2.199	1.5	2.477	2.134	1.956	2.225	1.406	2.254	0.773	1.528
atac_L37424	k4me1_enh	3.835	0	0.884	1.275	2.237	1.678	1.443	0	2.191	2.068	1.055
atac_L37438	k4me1_enh	3.827	1.132	1.46	2.203	2.309	1.736	1.881	0	2.586	0.77	0.74
atac_L37449	k4me1_enh	3.668	1.125	1.451	2.578	2.387	1.808	2.957	4.111	3.528	1.034	1.643
atac_L37452	k4me1_enh	4.338	2.224	1.237	2.705	1.99	1.548	2.345	0	3.267	1.801	1.2
atac_L37468	k4me1_enh	4.303	0	0.784	1.473	2.015	1.679	1.913	0	2.765	1.669	0.87
atac_L37469	k4me1_enh	4.513	1.24	1.048	2.12	2.449	1.737	2.294	2.25	3.618	1.229	1.281
atac_L37472	k4me1_enh	3.445	1.16	1.336	2.967	2.482	2.095	2.26	2.965	3.637	1.831	1.414
atac_P06655	k4me1_enh	3.722	0	0.908	1.697	2.089	1.498	1.765	1.304	1.994	0.706	0.879
atac_L37509	k4me1_enh	3.405	1.327	1.126	1.918	2.56	1.756	2.032	2.368	2.567	0.921	1.431
atac_P06663	k4me1_enh	3.73	1.051	1.135	1.764	1.753	1.874	1.572	0	2.459	0.397	1.217
atac_L37537	k4me1_enh	4.503	1.773	1.046	1.373	1.381	1.594	2.38	0	1.31	2.194	0.493
atac_L37647	k4me1_enh	3.95	0	0.701	2.29	2.014	2.237	1.431	1.396	2.674	1.46	1.517
atac_P06700	k4me1_enh	3.589	0.552	1.373	2.371	1.763	1.439	1.443	1.193	2.599	1.251	1.035
atac_L37697	k4me1_enh	3.872	1.187	0.808	1.005	1.012	0.79	1.501	2.177	1.789	0.812	0.364
atac_L37705	k4me1_enh	4.834	3.103	2.348	2.413	2.647	2.56	2.628	2.166	3.511	2.458	1.888
atac_L37736	k4me1_enh	4.491	0	1.129	2.838	2.374	1.794	1.667	1.975	3.107	1.678	1.761
atac_L37737	k4me1_enh	3.48	1.873	1.089	1.177	1.597	1.06	1.337	0	1.924	0.705	1.285
atac_L37738	k4me1_enh	4.573	1.183	1.443	1.74	1.773	1.945	2.368	2.172	1.785	0.809	1.363
atac_L37740	k4me1_enh	3.784	0	0.989	1.814	1.987	1.584	1.304	0	2.639	1.798	1.31
atac_L37741	k4me1_enh	4.618	2.049	0.577	1.407	2.084	1.215	2.807	1.958	1.833	1.921	0.867
atac_L37743	k4me1_enh	5.436	3.462	1.589	1.665	2.774	1.397	1.869	2.907	2.521	0.764	1.702
atac_L37748	k4me1_enh	3.929	0	1.135	1.935	1.926	1.46	1.729	0	2.058	1.003	1.601
atac_L37793	k4me1_enh	3.547	2.502	1.068	1.507	1.515	1.694	1.655	2.076	2.022	1.619	0.837
atac_L37799	k4me1_enh	4.651	1.534	0.673	1.805	1.618	1.46	2.037	2.639	2.316	0.806	1.51
atac_L37817	k4me1_enh	4.406	2.486	1.354	1.641	1.926	1.782	1.529	0	2.33	1.016	0.829
atac_L37819	k4me1_enh	4.307	1.509	1.49	1.199	0.818	1.54	1.467	0	1.657	2.609	0.501
atac_P06726	k4me1_enh	3.704	0	1.337	1.069	1.509	1.372	1.794	0	1.71	0.631	1.471
atac_L37823	k4me1_enh	4.907	0	1.463	2.151	2.179	2.052	0.595	0	1.854	1.307	1.263
atac_L37825	k4me1_enh	3.349	1.14	1.506	2.215	1.286	1.907	1.793	0	2.439	1.278	1.15
atac_L37875	k4me1_enh	3.385	1.469	1.028	2.613	2.599	2.276	1.665	0	2.104	1.629	1.217
atac_L37884	k4me1_enh	3.337	1.174	1.22	1.865	1.415	1.746	1.02	0	1.947	1.314	0.992
atac_P06740	k4me1_enh	3.342	0	1.481	2.324	2.25	1.518	2.118	1.323	2.207	2.184	1.23
atac_L37933	k4me1_enh	5.009	0	0.916	2.799	2.519	1.703	1.614	0	2.795	2.451	0.772
atac_L37934	k4me1_enh	3.8	2.049	1.124	1.864	1.784	1.532	1.484	0	2.488	2.346	1.09
atac_L37974	k4me1_enh	3.416	0	1.357	1.824	2.144	1.663	2.51	0	1.638	1.281	1.945
atac_L37981	k4me1_enh	4.504	1.774	0.834	2.448	2.667	1.708	2.077	2.586	3.66	0.779	1.062
atac_L37988	k4me1_enh	3.964	0.676	1.134	1.877	2.328	2.173	2.619	0	1.419	2.065	1.883
atac_L37991	k4me1_enh	4.725	1.175	1.31	1.578	2.447	2.009	1.614	0	1.576	2.349	1.185
atac_P06755	k4me1_enh	3.823	0	1.009	1.041	2.37	1.658	2.252	2.06	1.141	2.526	1.555
atac_L38043	k4me1_enh	4.441	1.178	1.269	1.935	2.391	1.795	1.734	0	2.604	1.085	1.188
atac_L38045	k4me1_enh	5.88	3.669	1.529	3.108	2.666	2.024	2.333	3.69	3.478	1.067	1.556
atac_L38118	k4me1_enh	4.68	0	1.694	2.012	1.765	1.403	1.53	0	1.493	0.751	1.026
atac_L38124	k4me1_enh	3.605	0	1.002	1.958	1.503	1.317	1.458	0	0.89	1.662	1.545
atac_L38136	k4me1_enh	3.483	2.116	1.078	1.383	1.418	1.239	1.242	0	1.558	0.73	0.807
atac_L38146	k4me1_enh	4.344	0	1.498	2.163	1.578	1.701	1.123	0	2.077	1.24	0.93
atac_L38157	k4me1_enh	3.606	2.221	0.896	1.468	2.305	1.58	1.584	1.424	1.996	2.205	0.754
atac_L38158	k4me1_enh	4.793	1.541	0.806	2.743	2.967	1.985	2.959	2.648	3.844	2.005	1.718
atac_L38169	k4me1_enh	4.302	0.69	0.899	2.285	2.213	1.828	1.589	0	1.653	1.294	0.975
atac_L38183	k4me1_enh	4.156	1.479	0.88	2.153	1.904	1.407	0.983	0	1.97	0.77	1.59
atac_L38184	k4me1_enh	4.616	2.593	1.025	2.764	1.533	1.509	2.203	2.16	2.546	1.693	1.354
atac_L38189	k4me1_enh	4.551	0.576	1.144	2.56	2.428	1.94	2.205	1.234	3.429	1.454	1.282
atac_L38246	k4me1_enh	5.111	1.14	1.314	3.131	2.535	1.789	1.687	2.581	3.446	2.073	1.663
atac_L38254	k4me1_enh	3.727	2.277	1.091	0.744	1.83	0.835	1.858	0	2.569	0.815	1.107
atac_L38267	k4me1_enh	4.046	1.824	1.793	1.418	1.198	1.667	0.334	0	2.663	0.809	0
atac_L38281	k4me1_enh	3.786	1.728	0.913	1.334	1.767	0.811	1.751	0	2.977	0	0.722
atac_L38283	k4me1_enh	3.718	1.827	1.185	1.42	1.728	1.134	0.834	0	2.506	0.811	0
atac_L38285	k4me1_enh	4.746	1.158	1.203	1.778	2.112	1.038	2.533	2.136	1.657	0.79	1.745
atac_L38346	k4me1_enh	4.235	1.713	0.796	2.378	2.273	1.671	3	2.865	3.651	1.232	0.597
atac_L38373	k4me1_enh	4.363	1.502	0.896	2.416	2.456	1.375	2.088	2.952	2.889	1.06	1.796
atac_L38407	k4me1_enh	3.342	2.595	0.374	0.734	0.532	0.141	0.6	0	1.072	0.457	0.888
atac_L38433	k4me1_enh	3.911	1.823	1.273	1.809	2.334	1.131	1.847	0	1.352	2.359	0.362
atac_L38459	k4me1_enh	4.083	0	1.226	1.502	1.566	1.095	2.128	0	2.253	1.321	1.19
atac_L38475	k4me1_enh	3.725	0	1.141	1.513	1.918	0.995	1.035	0	1.884	1.096	1.37
atac_P06806	k4me1_enh	3.625	2.064	1.168	0.504	1.35	1.449	1.85	3.056	1.989	1.812	1.48
atac_L38507	k4me1_enh	3.742	0	0.885	2.635	2.03	1.088	1.444	2.931	2.826	1.276	0.744
atac_L38526	k4me1_enh	5.217	1.462	0.695	2.529	2.851	2.365	2.2	0	2.836	1.028	1.212
atac_L38536	k4me1_enh	4.722	1.188	1.324	1.747	1.576	1.171	1.855	0	3.143	1.095	1.005
atac_L38544	k4me1_enh	3.41	0	0.974	1.411	1.535	1.317	1.616	2.163	1.073	2.353	0.888
atac_P06827	k4me1_enh	3.94	1.385	1.095	2.18	2.065	1.633	1.948	3.507	3.152	1.689	0.681
atac_L38640	k4me1_enh	3.474	1.409	0.777	1.377	1.655	0.891	2.207	0	2.392	0.986	0.995
atac_L38654	k4me1_enh	3.408	1.101	0.419	0.81	1.334	1.318	2.098	2.521	1.928	0.747	0.471
atac_L38664	k4me1_enh	4.205	1.183	1.229	1.417	1.748	1.381	1.848	0	1.874	2.002	1.099
atac_L38665	k4me1_enh	5.172	1.721	1.462	2.386	2.616	1.591	2.967	2.524	2.383	1.895	1.676
atac_L38670	k4me1_enh	4.349	1.64	1.206	1.627	2.576	1.697	2.988	2.773	3.103	1.36	1.414
atac_L38677	k4me1_enh	4.639	0.598	0.884	2.338	2.618	1.442	1.98	0	3.212	2.119	0.429
atac_L38690	k4me1_enh	3.857	0.968	0.643	2.254	2.277	1.616	2.407	0	3.419	0.647	1.195
atac_L38691	k4me1_enh	3.553	0	0.984	1.747	2.155	1.576	2.965	3.739	2.393	1.33	1.368
atac_L38692	k4me1_enh	3.43	1.69	1.123	0.91	1.872	1.494	1.498	0	1.652	1.574	0.908
atac_P06843	k4me1_enh	4.769	3.939	1.496	2.815	2.516	2.597	2.625	0	3.852	1.603	2.079
atac_L38719	k4me1_enh	5.558	1.976	0.697	2.493	2.823	2.167	1.957	1.389	3.171	1.452	1.441
atac_L38721	k4me1_enh	4.1	2.089	0.82	2.549	2.345	1.852	1.584	1.997	3.716	1.549	0.89
atac_L38787	k4me1_enh	3.552	1.83	0.61	1.229	2.154	1.575	1.207	0	2.046	0.813	0.897
atac_L11611	k4me1_enh	3.74	1.766	0.277	0.396	1.186	0.984	0.577	0	1.899	0	0.49
atac_L11820	k4me1_enh	3.873	3.218	1.279	2.47	2.405	1.911	2.138	2.178	3.247	1.532	1.954
atac_L11931	k4me1_enh	3.651	2.055	1.129	1.804	2.194	1.318	1.734	0	2.656	1.52	0.995
atac_L11935	k4me1_enh	3.657	1.788	0.943	1.841	1.999	1.356	2.268	1.235	2.699	1.601	1.409
atac_L11989	k4me1_enh	3.881	2.24	1.769	2.036	2.084	1.82	2.479	0	3.619	1.978	1.082
atac_L11990	k4me1_enh	5.312	2.359	0.873	1.261	2.415	1.903	2.815	0	3.626	2.167	1.58
atac_L12031	k4me1_enh	3.666	0	1.154	2.023	2.033	1.765	1.325	0	1.921	1.667	1.408
atac_L12033	k4me1_enh	5.463	1.183	1.442	2.061	1.908	1.843	2.131	2.171	2.444	2.002	1.279
atac_L12035	k4me1_enh	5.614	1.191	1.091	2.639	2.556	1.974	2.816	3.921	3.529	2.262	0.657
atac_L12064	k4me1_enh	4.098	0.955	1.605	2.031	2.193	1.403	2.332	1.844	3.326	2.02	1.369
atac_L12081	k4me1_enh	4.578	1.523	0.667	2.646	2.182	2.038	2.195	2.152	3.466	1.31	1.266
atac_L12121	k4me1_enh	4.033	1.373	0.805	2.024	2.13	2.224	1.452	0	2.831	2.252	1.35
atac_L12206	k4me1_enh	4.428	0	0.957	2.463	1.92	1.318	1.839	2.055	2.849	1.429	1.11
atac_L12233	k4me1_enh	5.205	0	1.367	2.796	2.63	2.013	2.808	0	2.564	1.06	1.957
atac_L12245	k4me1_enh	5.198	1.792	1.009	2.468	2.422	2.297	3.258	3.688	3.328	1.066	0.759
atac_L12248	k4me1_enh	3.518	1.167	1.384	1.646	1.347	1.15	1.604	2.621	2.588	0.797	1.263
atac_L12263	k4me1_enh	4.857	2.872	0.456	1.734	1.67	1.487	1.735	0	1.869	1.698	0.361
atac_L12267	k4me1_enh	4.381	2.415	1.208	2.033	2.081	1.468	1.821	0	2.729	1.502	1.079
atac_L12268	k4me1_enh	4.329	1.171	1.542	1.861	2.055	1.828	1.933	2.154	2.54	1.311	1.427
atac_L12269	k4me1_enh	3.823	0	1.322	2.067	1.705	2.062	2.137	0	2.669	1.329	1.721
atac_L12289	k4me1_enh	5.496	0	0.894	2.614	2.625	1.899	1.903	2.593	3.282	1.816	0.969
atac_L12337	k4me1_enh	3.967	2.237	1.419	1.394	1.461	1.71	0.816	0	2.472	1.07	1.751
atac_L12358	k4me1_enh	5.265	3.045	1.035	2.472	2.418	1.585	2.795	3.12	2.777	1.865	1.395
atac_L12361	k4me1_enh	4.401	2.024	1.449	2.421	2.295	1.701	2.398	0	2.976	0	1.681
atac_L12429	k4me1_enh	4.765	0	0.865	2.704	2.053	1.905	1.624	0	3.206	2.133	1.778
atac_L12430	k4me1_enh	4.127	0	0.804	2.225	2.335	2.176	2.042	1.46	3.239	1.703	0.652
atac_L12434	k4me1_enh	4.445	0	1.03	0.999	2.316	1.861	1.62	2.167	2.253	1.321	1.19
atac_P02369	k4me1_enh	3.91	1.104	0.909	1.492	1.739	1.4	1.935	2.525	1.59	2.526	1.422
atac_L12473	k4me1_enh	3.831	2.074	1.864	2.43	2.625	2.172	2.305	0	2.268	1.872	1.201
atac_L12494	k4me1_enh	4.478	1.051	0.527	2.133	2.51	1.672	2.37	1.985	3.18	1.182	0.883
atac_L12496	k4me1_enh	4.047	0	0.535	2.629	1.866	1.294	1.85	2.647	2.981	1.09	1.281
atac_L12519	k4me1_enh	4.989	0.656	1.599	2.756	2.701	1.967	2.833	0	3.991	1.435	1.843
atac_L12526	k4me1_enh	4.168	2.844	1.16	2.142	2.255	1.773	2.658	1.435	3.061	1.068	1.078
atac_L12527	k4me1_enh	5.643	1.675	1.521	2.697	2.642	2.263	2.268	3.098	3.21	1.56	1.31
atac_L12534	k4me1_enh	3.999	0	0.913	2.551	2.432	2.134	1.848	0	2.597	1.609	1.201
atac_L12535	k4me1_enh	3.901	0	1.54	2.071	2.097	1.747	2.18	2.722	2.345	2.105	1.244
atac_P02381	k4me1_enh	3.364	2.063	0.997	0.876	1.82	1.303	2.228	1.971	2.176	1.172	1.208
atac_L12546	k4me1_enh	5.505	1.171	1.073	2.355	3.016	2.075	3.389	2.982	3.114	0.8	0.989
atac_L12551	k4me1_enh	4.527	1.549	0.612	1.75	1.309	1.447	1.634	0	1.363	1.536	1.007
atac_L12563	k4me1_enh	4.032	0	0.289	1.931	1.64	1.158	2.204	0	2.177	1.316	0.51
atac_L12571	k4me1_enh	4.519	2.884	1.138	1.947	1.998	2.132	2.299	3.008	2.859	0	0.896
atac_P02390	k4me1_enh	3.362	0	0.824	1.685	1.694	1.442	1.635	0	1.207	1.254	1.479
atac_L12575	k4me1_enh	3.804	0	1.099	2.174	1.839	1.989	1.801	2.59	2.796	1.055	0.863
atac_L12591	k4me1_enh	4.26	2.98	0.913	2.103	2.149	1.556	2.027	2.155	3.152	0.8	1.088
atac_L12601	k4me1_enh	3.502	0.667	1.373	1.86	1.648	1.765	1.868	2.905	1.707	1.781	1.512
atac_L12608	k4me1_enh	3.597	2.262	1.226	1.735	2.067	1.406	2.363	0	2.38	1.321	1.276
atac_L12610	k4me1_enh	4.294	0	1.142	2.64	2.441	2.031	2.519	3.015	3.072	1.333	1.847
atac_L12611	k4me1_enh	3.929	1.459	1.02	2.318	1.901	1.221	1.133	0	2.223	0.757	0.939
atac_L12614	k4me1_enh	4.542	0	1.229	2.665	2.2	1.904	2.506	3.729	3.272	1.324	0.777
atac_P02400	k4me1_enh	3.797	0	1.393	1.776	1.842	1.3	1.814	0	2.357	0.684	1.181
atac_L12641	k4me1_enh	4.653	0	1.315	2.874	2.747	1.941	1.737	0	2.892	1.999	0.361
atac_L12642	k4me1_enh	4.242	2.032	1.336	2.088	2.022	1.357	2.336	2.612	2.352	1.068	1.338
atac_L12644	k4me1_enh	4.509	1.164	0.79	2.848	2.698	2.32	2.41	2.616	3.368	2.105	0.982
atac_L12675	k4me1_enh	4.281	0	1.215	1.686	1.822	2.073	1.506	0	2.465	1.221	1.595
atac_L12682	k4me1_enh	5.165	1.171	1.022	2.758	1.957	1.787	2.839	2.155	3.681	2.344	1.427
atac_P02415	k4me1_enh	3.469	0.958	0.735	1.577	1.859	1.527	0.974	2.632	1.863	0	0.886
atac_L12693	k4me1_enh	4.817	0	0.98	3.064	2.729	1.886	2.694	0	2.559	0.81	1.586
atac_L12708	k4me1_enh	3.338	0	0.843	0.629	1.222	0.949	1.644	0	1.494	0	1.116
atac_L12722	k4me1_enh	3.439	1.615	1.065	1.893	2.038	1.554	2.956	2.398	2.463	1.152	1.514
atac_L12730	k4me1_enh	4.031	1.104	1.233	2.162	1.577	1.209	2.388	2.06	0.264	1.896	1.024
atac_L12742	k4me1_enh	4.074	0.642	1.213	1.87	1.88	1.501	1.505	1.349	2.116	2.218	1.867
atac_L12743	k4me1_enh	3.939	1.074	0.778	1.795	1.563	1.509	2.277	0	2.163	0.726	0.995
atac_L12752	k4me1_enh	4.688	1.541	1.483	1.912	2.487	1.942	2.509	3.154	1.81	1.431	1.125
atac_L12814	k4me1_enh	4.423	2.042	1.258	2.098	1.348	1.601	2.346	0	2.423	0.797	1.177
atac_L12815	k4me1_enh	3.414	0.68	0.888	1.537	2.033	1.417	2.508	0	2.129	1.477	1.059
atac_L12823	k4me1_enh	4.304	1.716	1.143	2.84	2.419	1.673	2.505	1.365	2.432	1.889	0.925
atac_L12835	k4me1_enh	3.426	0.685	0.893	1.895	2.186	1.552	2.243	2.592	2.506	0.782	1.243
atac_L12842	k4me1_enh	3.465	1.81	1.43	0.992	1.978	1.155	1.345	0	1.462	2.236	0.884
atac_L12879	k4me1_enh	3.88	0	1.04	1.515	1.405	1.362	1.96	2.183	2.127	1.714	1.108
atac_L12882	k4me1_enh	3.725	0	1.039	1.596	1.55	1.652	1.632	2.181	1.793	1.712	1.523
atac_L12894	k4me1_enh	4.016	1.834	1.04	0.419	0.797	1.301	1.21	0	2.126	0.815	0.899
atac_L12897	k4me1_enh	3.733	0	1.496	1.204	1.211	1.595	1.599	0	1.848	1.678	1.418
atac_L12899	k4me1_enh	3.846	0.56	0.832	2.489	1.831	1.513	2.962	1.854	2.538	0.881	1.254
atac_L12931	k4me1_enh	4.479	0	1.015	1.916	1.106	1.272	0.592	2.971	2.356	1.303	1.259
atac_L12937	k4me1_enh	3.943	1.779	0.948	0.565	1.775	2.144	2.75	2.122	2.965	1.287	0
atac_L12968	k4me1_enh	4.125	2.602	1.082	1.223	1.424	1.26	1.846	2.169	1.22	1.088	1.191
atac_L12975	k4me1_enh	4.038	0	0.973	2.287	2.148	1.978	2.815	0	2.623	0.978	1.156
atac_L13003	k4me1_enh	3.661	1.54	0.458	2.912	2.46	1.824	1.85	0	2.258	1.325	0.894
atac_L13009	k4me1_enh	4.334	1.082	1.401	2.583	2.091	1.846	2.747	2.84	3.262	1.407	1.173
atac_L13022	k4me1_enh	4.695	1.143	0.774	2.848	2.485	2.054	2.236	2.115	3.752	1.809	1.061
atac_L13049	k4me1_enh	3.599	1.422	0.178	1.39	0.628	0.865	0.298	0	0.985	0	0.462
atac_L13118	k4me1_enh	4.1	1.191	0.811	1.597	2.121	1.301	1.858	1.469	2.514	0	0.366
atac_L07046	k4me1_enh	4.349	0	1.402	1.417	2.032	1.352	1.948	1.46	2.187	0.809	0.193
atac_L07052	k4me1_enh	4.127	2.966	0.952	1.824	1.297	1.14	0.551	0	1.671	1.423	1.544
atac_L07055	k4me1_enh	3.328	2.042	0.91	0.728	1.378	0.859	1.015	0	1.207	0.797	1.346
atac_L07125	k4me1_enh	4.492	2.888	1.325	2.285	2.661	2.083	2.14	2.18	3.44	0.814	1.105
atac_L07154	k4me1_enh	4.999	2.179	1.52	2.716	2.183	1.955	2.279	2.905	1.956	2.048	2.062
atac_L07159	k4me1_enh	3.53	1.106	0.687	1.241	2.109	1.35	2.574	0	2.775	0.75	1.199
atac_L07195	k4me1_enh	4.332	1.172	1.124	1.652	2.221	1.987	2.49	2.156	2.101	0	1.089
atac_L07217	k4me1_enh	3.45	2.135	1.045	1.553	1.379	1.334	1.39	2.043	1.575	1.226	0
atac_L07219	k4me1_enh	4.167	0	1.084	1.877	2.146	1.262	1.623	3.001	1.473	1.703	0.362
atac_L07220	k4me1_enh	3.798	3.595	1.246	2.227	2.536	1.464	2.53	0	3.025	1.773	1.125
atac_L07224	k4me1_enh	3.45	1.163	1.014	0	1.141	1.112	0.592	0	1.451	1.303	0.982
atac_L07272	k4me1_enh	3.866	1.721	1.009	2.846	2.504	1.929	1.744	1.369	2.728	0.748	1.275
atac_L07293	k4me1_enh	4.156	1.154	1.448	2.832	2.822	1.866	2.173	0	3.226	0.787	0.869
atac_L07313	k4me1_enh	4.456	1.806	0.911	1.21	1.911	0.641	1.83	0	1.568	1.842	1.265
atac_L07317	k4me1_enh	3.547	1.149	1.365	1.085	2.255	1.316	2.389	2.124	0.889	0.783	1.067
atac_L07318	k4me1_enh	3.625	2.034	0.369	1.563	2.081	1.468	3.062	0	1.201	1.677	0
atac_L07330	k4me1_enh	4.227	0	1.242	1.088	1.868	1.068	1.46	1.425	2.565	0.785	1.548
atac_L07333	k4me1_enh	4.278	2.125	1.213	2.478	2.657	1.403	2.65	2.495	3.045	1.219	1.467
atac_L07338	k4me1_enh	3.651	1.058	1.101	1.19	1.989	1.189	1.22	0	2.931	1.379	0.449
atac_L07384	k4me1_enh	4.313	0.668	0.636	1.664	2.751	1.615	2.763	2.906	2.62	0	1.296
atac_L07413	k4me1_enh	3.775	1.188	1.367	1.007	1.37	1.525	0.608	2.179	2.195	0.813	2.154
atac_L07417	k4me1_enh	3.355	2.269	0.608	0.74	0.745	0.872	0.605	0	1.69	0	0
atac_L07430	k4me1_enh	4.51	0.697	0.595	1.917	1.84	1.712	2.105	0	1.85	0.795	0.355
atac_L07451	k4me1_enh	4.102	0	1.07	1.721	2.089	1.336	2.61	0	2.873	1.075	1.423
atac_L07453	k4me1_enh	3.574	0	0.641	0.834	1.245	0.868	1.782	0	1.297	1.933	1.382
atac_L07460	k4me1_enh	3.548	0	1.084	1.87	1.82	1.523	1.908	0	1.746	0.734	0.324
atac_P01497	k4me1_enh	3.352	0	1.598	1.568	1.845	1.982	1.745	0	0.681	1.239	1.113
atac_L07500	k4me1_enh	4.561	3.386	0.671	1.41	1.741	1.705	2.206	3.277	2.435	1.695	0.648
atac_L07551	k4me1_enh	3.775	1.102	1.231	2.059	1.863	1.372	0.555	0	2.325	1.602	0.717
atac_L07553	k4me1_enh	3.72	2.272	1.036	0.418	1.129	1.442	1.032	2.177	1.479	1.093	1.103
atac_L07554	k4me1_enh	3.546	1.825	1.521	2.42	2.148	1.803	1.358	0	2.94	1.09	1.001
atac_L07559	k4me1_enh	4.515	1.481	1.133	2.734	2.06	1.629	2.433	0	2.775	0	0.488
atac_L07570	k4me1_enh	3.735	2.197	0.643	1.877	1.947	1.461	2.064	2.103	2.43	1.642	0.956
atac_L07601	k4me1_enh	4.03	1.125	0.928	0.697	1.27	1.476	2.051	2.09	2.625	0	0.615
atac_L07656	k4me1_enh	5.094	0	1.448	2.125	2.172	1.625	2.138	0	2.619	0	0.655
atac_L07660	k4me1_enh	3.43	0	1.41	1.596	1.918	1.3	2.141	0	1.361	2.012	0.518
atac_L07675	k4me1_enh	3.523	0	1.121	1.65	2.425	1.627	2.196	3.266	2.022	1.31	1.82
atac_L07712	k4me1_enh	3.603	1.183	0.923	1.505	2.184	1.736	2.507	3.287	2.385	0.809	1.363
atac_L07730	k4me1_enh	4.867	2.966	1.304	2.568	2.299	2.084	1.922	0	3.062	0	1.479
atac_L07743	k4me1_enh	4.07	2.218	1.194	1.546	1.326	2.027	1.456	0	2.273	1.66	0.63
atac_L07761	k4me1_enh	3.893	1.98	1.027	2.285	2.257	1.66	1.931	1.235	2.538	0.904	0.913
atac_L07762	k4me1_enh	4.29	1.148	0.515	2.176	1.705	1.839	2.387	0	2.659	1.056	1.474
atac_L07765	k4me1_enh	3.578	1.805	1.119	2.152	1.845	1.943	2.346	0	1.939	1.508	0.88
atac_L07766	k4me1_enh	4.987	2.846	0.96	1.394	1.903	1.545	2.408	2.142	3.206	1.834	1.751
atac_L07767	k4me1_enh	5.421	3.698	1.176	3.023	2.358	2.135	2.794	3.277	4.095	1.695	1.828
atac_L07777	k4me1_enh	4.474	1.161	1.566	1.973	1.647	1.11	2.013	0	1.66	1.3	1.338
atac_L07785	k4me1_enh	4.423	0	1.158	2.128	2.313	1.926	2.194	1.382	3.484	0.756	1.287
atac_L07786	k4me1_enh	3.54	2.263	0.376	1.222	2.215	1.379	1.354	2.167	1.582	1.7	0.891
atac_L07788	k4me1_enh	4.308	0	1.019	2.13	2.11	1.396	2.258	1.273	2.675	1.779	1.028
atac_L07793	k4me1_enh	4.44	1.359	0.941	1.851	1.86	1.584	2.455	1.286	2.774	1.795	1.195
atac_L07794	k4me1_enh	5.105	1.148	1.479	2.536	2.649	2.538	2.243	2.122	3.281	2.594	1.609
atac_L07800	k4me1_enh	4.917	2.753	1.035	3.306	2.732	1.623	2.511	2.65	3.494	1.093	1.366
atac_L07813	k4me1_enh	4.97	1.177	0.8	0.997	2.48	1.563	1.616	0	1.777	0.458	1.356
atac_L07827	k4me1_enh	4.034	2.757	1.193	2.213	2.192	2.002	1.937	2.063	2.442	0.423	1.026
atac_L07844	k4me1_enh	4.052	0	0.868	1.121	1.87	1.357	1.206	0	1.965	1.531	1.367
atac_L07846	k4me1_enh	4.599	2.265	1.359	2.117	2.031	1.229	2.041	2.643	2.937	1.525	1.098
atac_L07850	k4me1_enh	3.404	3.556	0.768	1.071	1.64	1.383	1.68	0	1.527	0.772	0.621
atac_L07869	k4me1_enh	4.647	0	1.22	1.268	1.818	1.238	1.675	0	1.968	1.465	1.225
atac_L07870	k4me1_enh	3.43	1.19	1.326	0	0.932	0.702	0.609	0	1.23	0.814	1.006
atac_L07871	k4me1_enh	3.901	1.815	0.374	1.409	1.856	1.402	1.94	2.161	1.346	0.804	1.272
atac_L07885	k4me1_enh	4.052	1.486	1.091	1.453	1.807	1.612	2.069	2.109	1.036	1.276	1.531
atac_L07897	k4me1_enh	3.444	2.357	0.636	0.827	1.786	1.04	1.426	2.087	1.707	1.259	1.578
atac_L07898	k4me1_enh	3.728	0.694	1.011	2.339	2.078	1.542	2.26	2.139	2.289	0.449	0.979
atac_L07902	k4me1_enh	3.908	1.18	1.18	1.874	1.62	1.616	1.62	0	2.318	2.247	1.437
atac_L07944	k4me1_enh	3.622	0	0.959	1.912	2.351	1.176	2.013	2.966	3.134	1.3	1.338
atac_L07957	k4me1_enh	5.258	0	0.952	1.824	2.579	1.667	0.949	0	2.371	2.009	0.595
atac_L07958	k4me1_enh	5.012	1.189	1.189	1.885	2.174	1.577	2.051	0	1.696	0.814	0.518
atac_L07962	k4me1_enh	4.136	0	0.962	1.716	1.247	1.522	1.824	2.617	1.563	2.224	0.983
atac_L07965	k4me1_enh	3.935	1.309	0.946	1.62	1.567	2.129	2.332	1.895	2.949	0	0.828
atac_L07969	k4me1_enh	3.478	1.412	1.075	1.209	1.681	1.15	1.239	2.02	2.285	0	0.805
atac_L07984	k4me1_enh	3.903	1.915	0.935	2.345	1.979	2.026	1.982	2.482	2.849	1.858	0.583
atac_L07998	k4me1_enh	4.617	1.645	1.209	2.659	2.923	1.255	3.178	1.303	3.77	0.704	2.197
atac_L08011	k4me1_enh	3.455	0	1.607	2.149	2.177	1.574	2.269	0	2.826	0.796	0.984
atac_L08017	k4me1_enh	4.081	1.381	1.134	2.634	2.519	1.987	2.368	2.44	3.372	0.708	1.818
atac_L08020	k4me1_enh	3.9	1.746	0.872	2.717	1.891	1.745	2.207	2.087	3.389	0.763	0.613
atac_L08024	k4me1_enh	3.334	1.171	0.796	1.926	1.894	0.901	2.554	0	2.305	1.987	1.088
atac_L08028	k4me1_enh	3.347	0.653	1.101	1.705	1.8	1.263	2.384	0	1.928	0.747	0.717
atac_L08036	k4me1_enh	3.577	1.167	0.852	1.79	1.888	1.647	2.668	3.882	1.764	0.453	1.177
atac_L08040	k4me1_enh	3.749	0	1.075	1.797	2.058	1.911	1.484	0	3.414	1.691	1.573
atac_L08045	k4me1_enh	4.025	1.123	0.699	2.611	1.85	1.938	2.909	2.554	3.301	2.048	0.843
atac_L08051	k4me1_enh	4.588	1.127	1.34	2.945	2.724	1.889	2.487	2.914	3.309	2.055	0.95
atac_L08054	k4me1_enh	4.084	1.339	1.421	2.475	2.041	2.245	2.186	3.006	3.916	1.638	0.939
atac_P01631	k4me1_enh	3.788	1.059	1.263	2.048	1.784	1.885	2.32	1.996	2.26	1.698	1.068
atac_P01644	k4me1_enh	3.76	2.469	0.552	1.317	1.409	1.255	2.237	0	2.575	1.421	1.41
atac_L08097	k4me1_enh	4.09	1.094	0.678	2.454	2.04	1.534	2.007	0	2.991	0.418	1.015
atac_L08107	k4me1_enh	3.529	1.138	1.138	2.397	2.318	1.635	1.79	0	2.379	1.276	1.721
atac_L05437	k4me1_enh	3.608	2.271	0.982	1.509	1.956	1.598	1.36	2.176	1.589	1.707	1.444
atac_L05467	k4me1_enh	3.508	0	0.726	1.973	1.57	1.143	2.013	2.14	1.756	1.5	0.761
atac_L05485	k4me1_enh	3.687	2.376	0.708	0.558	0.71	1.118	1.441	0	0.505	0.773	0.489
atac_L05541	k4me1_enh	3.82	1.951	0.908	0.811	1.446	1.053	1.525	2.057	0.85	0.747	0.717
atac_L05553	k4me1_enh	3.774	2.612	0.679	0.589	0.747	1.471	1.955	2.178	1.227	1.329	1.104
atac_L05564	k4me1_enh	4.527	0	1.397	2.076	2.288	2.045	2.141	0	2.812	1.86	1.643
atac_L05567	k4me1_enh	3.55	3.312	0.459	2.007	1.489	1.469	1.36	2.176	0.92	1.328	1.102
atac_P01133	k4me1_enh	4.132	0.989	0.856	2.468	2.433	1.569	1.386	3.866	3.291	1.115	0.735
atac_P01137	k4me1_enh	5.013	2.566	1.271	2.627	2.27	2.089	2.453	2.006	3.375	1.844	1.075
atac_L05601	k4me1_enh	4.039	1.505	0.657	1.84	1.954	1.405	2.759	0	2.62	0	0.869
atac_L05604	k4me1_enh	4.278	2.384	1.273	1.822	1.832	1.727	1.447	2.113	2.262	1.477	0.962
atac_L05611	k4me1_enh	4.58	2.273	0.537	2.232	1.915	2.264	1.033	3.533	2.768	0.813	0.655
atac_L05622	k4me1_enh	4.319	2.084	1.056	2.093	2.298	1.51	2.11	1.992	3.602	1.188	0.789
atac_L05642	k4me1_enh	5.078	1.506	1.154	2.421	2.213	1.888	2.253	0	2.718	0.788	0.87
atac_L05769	k4me1_enh	4.786	0	1.074	1.967	2.146	1.487	2.467	2.018	2.958	0.987	1.852
atac_L05771	k4me1_enh	4.75	0.656	1.533	2.509	2.386	1.659	2.39	1.371	3.113	1.606	1.025
atac_L05774	k4me1_enh	3.729	1.131	1.565	2.046	1.683	1.432	3.358	2.098	3.221	0.769	1.651
atac_L05776	k4me1_enh	3.758	0.597	1.255	3.269	2.212	1.686	2.988	4.05	4.054	0.934	1.182
atac_P01198	k4me1_enh	3.469	1.638	1.124	0.637	1.633	1.533	1.846	1.296	1.685	1.672	0.873
atac_L05797	k4me1_enh	4.102	1.746	1.211	2.035	2.081	1.315	2.35	0	2.714	1.782	2.194
atac_L05823	k4me1_enh	3.365	1.641	1.127	1.492	2.083	1.515	1.562	2.775	2.396	1.361	0.562
atac_L05826	k4me1_enh	4.579	0	0.812	1.428	1.691	1.181	0.729	0	2.189	1.537	0.445
atac_L05834	k4me1_enh	3.322	0	0.76	2.614	1.766	1.571	1.666	2.089	1.289	1.457	1.76
atac_L05841	k4me1_enh	4.752	2.352	0.923	1.16	2.022	1.418	1.864	0	2.166	1.452	1.293
atac_L05844	k4me1_enh	4.194	0	1.178	2.389	2.095	1.298	1.438	3.206	0.875	1.042	1.653
atac_L05848	k4me1_enh	3.434	1.153	0.952	1.838	1.534	1.763	2.09	0	2.933	0	1.071
atac_L05857	k4me1_enh	3.422	0	0.743	1.812	1.651	1.232	1.851	3.004	1.962	1.528	0.894
atac_L05881	k4me1_enh	3.565	1.512	1.25	0.981	2.133	1.517	1.469	0	2.468	1.3	1.169
atac_L05894	k4me1_enh	4.011	1.766	0.646	2.353	2.464	2.224	3.149	3.214	3.55	1.474	1.531
atac_L05917	k4me1_enh	4.815	0	1.019	1.858	1.497	1.394	1.83	0	2.785	0.798	1.634
atac_P01227	k4me1_enh	3.704	0	0.596	1.894	1.959	1.665	1.587	2	3.313	2.183	0.892
atac_P01228	k4me1_enh	4.219	1.678	1.49	3.163	2.656	2.197	2.518	3.538	3.434	1.203	1.079
atac_P01234	k4me1_enh	3.974	0.568	1.054	1.822	2.262	1.624	1.752	2.319	1.596	1.44	1.202
atac_L05947	k4me1_enh	4.417	0	1.298	2.147	2.325	1.444	1.924	0	2.014	0.795	1.754
atac_L05950	k4me1_enh	5.282	1.185	1.522	1.88	2.575	1.133	1.742	0	3.137	1.091	1.364
atac_L05951	k4me1_enh	4.662	0	1.169	2.353	2.618	1.395	1.831	3.503	3.075	2.71	1.347
atac_L05965	k4me1_enh	4.276	0	1.092	2.709	2.335	1.703	1.571	0	1.178	2.189	1.234
atac_L05984	k4me1_enh	4.698	0	1.021	2.564	2.054	1.584	1.656	0	1.699	1.912	0.94
atac_L06042	k4me1_enh	5.495	1.174	0.915	2.312	2.4	1.932	1.729	3.272	3.044	2.119	0.51
atac_L06087	k4me1_enh	4.148	2.046	0.969	1.106	1.915	1.34	1.609	2.155	2.172	2.235	0.99
atac_L06091	k4me1_enh	3.538	0	1.614	2.17	2.5	1.366	2.237	0	1.429	1.81	1.062
atac_P01269	k4me1_enh	3.66	1.063	1.268	2.283	2.265	1.802	2.616	3.702	2.663	2.078	1.504
atac_L06108	k4me1_enh	4.253	2.661	1.379	2.723	2.541	2.309	2.915	0	2.627	2.054	1.583
atac_P01270	k4me1_enh	3.838	1.7	0.945	2.089	2.428	1.797	1.724	0	2.119	2.501	1.534
atac_P01274	k4me1_enh	4.836	1.349	0.789	2.179	2.146	1.8	2.131	0	2.598	1.502	1.627
atac_L06167	k4me1_enh	3.825	0.607	0.635	2.506	2.161	1.342	1.92	3.038	3.29	0.948	0.957
atac_P01301	k4me1_enh	3.623	1.016	0.972	1.717	1.858	1.197	2.189	1.934	1.57	0.683	1.384
atac_L06199	k4me1_enh	4.843	0	1.105	2.585	2.757	1.95	2.454	2.879	2.146	0.423	1.619
atac_L06202	k4me1_enh	3.955	1.181	0.863	2.273	2.556	1.98	2.63	2.998	2.71	2	1.714
atac_L06205	k4me1_enh	4.235	1.178	0.531	2.055	2.006	2.085	1.842	1.455	1.217	1.52	0.649
atac_P01302	k4me1_enh	3.577	0	1.312	1.411	1.473	1.177	0.955	0	1.265	1.013	1.194
atac_L06243	k4me1_enh	3.691	0.658	1.396	2.309	2.212	1.327	2.52	2.067	2.78	1.019	0.604
atac_L06291	k4me1_enh	4.45	1.539	1.402	2.911	2.639	1.844	2.857	2.646	3.43	1.861	1.948
atac_L06295	k4me1_enh	4.089	1.184	0.805	2.004	1.515	1.324	1.358	0	2.386	0.81	1.442
atac_L06303	k4me1_enh	3.573	0	1.067	1.787	2.158	1.417	1.825	0	1.204	1.072	0.878
atac_L06308	k4me1_enh	3.563	0.67	1.078	0.552	2.012	1.728	1.429	1.395	2.763	1.459	2.066
atac_L06311	k4me1_enh	3.338	0	1.228	1.732	1.528	1.311	1.991	0	2.321	0	0.303
atac_L06318	k4me1_enh	3.541	1.112	0.968	2.02	2.295	1.063	2.334	0	2.22	0	1.032
atac_P01333	k4me1_enh	5.106	2.142	0.953	1.825	2.454	1.77	1.924	3.38	2.994	1.231	1.882
atac_L06345	k4me1_enh	4.344	1.971	1.613	2.197	2.509	1.349	2.374	1.228	2.65	1.448	1.276
atac_L06349	k4me1_enh	3.441	1.121	1.12	1.161	1.598	1.313	2.045	0	2.029	1.257	0.944
atac_L06387	k4me1_enh	3.628	1.517	1.64	1.643	1.6	1.332	1.474	2.145	1.452	1.072	0.878
atac_L06418	k4me1_enh	4.919	2.1	0.537	2.45	2.423	2.248	2.125	0	3.729	2.085	1.235
atac_L06427	k4me1_enh	4.013	1.189	1.09	1.95	2.08	0.956	2.14	2.18	1.36	1.095	1.005
atac_L06447	k4me1_enh	3.346	2.001	0.436	1.534	1.828	1.491	1.889	0	1.727	1.047	0.345
atac_L06483	k4me1_enh	4.362	1.19	0.871	1.819	1.961	1.767	1.364	2.181	0.534	2.142	1.37
atac_P01359	k4me1_enh	5.116	1.073	1.493	2.42	2.175	1.833	1.977	3.34	2.843	1.205	1.164
atac_L06546	k4me1_enh	3.67	1.156	0.59	2.188	2.344	2.107	1.707	0	3.263	1.296	0.871
atac_L06554	k4me1_enh	5.425	0.607	0.636	3.554	3.049	2.563	3.193	2.76	4.998	1.922	1.405
atac_L06568	k4me1_enh	4.333	0	0.953	1.839	1.933	1.377	2.003	0	2.28	1.062	0.633
atac_L06581	k4me1_enh	5.103	2.2	1.389	2.054	2.433	2.062	1.681	2.106	2.051	1.274	1.311
atac_L06586	k4me1_enh	3.355	0	0.743	0.417	1.751	0.501	1.742	0	1.787	0.461	0
atac_L06589	k4me1_enh	3.734	0	1.011	1.145	1.785	1.638	1.846	2.063	2.21	0.75	1.199
atac_L06590	k4me1_enh	3.945	0	1.148	1.287	1.926	1.715	1.996	1.421	1.83	0.444	0.969
atac_L06605	k4me1_enh	4.368	1.717	1.188	3.528	3.086	2.352	2.826	2.055	4.586	1.012	1.729
atac_L06660	k4me1_enh	4.829	2.284	0.934	2.167	2.473	1.78	2.06	2.018	2.766	0	1.243
atac_L06666	k4me1_enh	3.583	2.201	1.226	2.21	2.083	1.784	2.227	2.107	2.123	1.472	0.855
atac_L06708	k4me1_enh	3.852	1.175	0.454	2.051	1.786	1.792	1.022	0	2.884	1.693	1.575
atac_L06889	k4me1_enh	4.675	1.972	0.567	1.157	2.056	1.223	1.954	1.386	2.706	0	1.037
atac_L13235	k4me1_enh	3.759	1.179	0	1.805	1.925	2.138	2.287	0	2.932	0	1.358
atac_L13329	k4me1_enh	4.576	0	1.465	3.313	2.143	2.278	3.282	1.372	4.098	1.016	1.679
atac_P02541	k4me1_enh	3.559	1.936	0.551	1.819	1.511	1.46	0.945	0	0.841	1.225	0.818
atac_L13462	k4me1_enh	3.481	1.11	1.063	0.686	0.736	1.53	1.276	0	2.151	1.612	1.03
atac_L13528	k4me1_enh	4.016	2.894	0.755	1.054	2.272	1.416	1.954	2.079	1.95	1.914	0.941
atac_L13529	k4me1_enh	3.727	1.794	1.159	2.14	1.899	1.516	1.595	3.249	2.007	1.067	0.979
atac_L13551	k4me1_enh	3.749	0.681	1.435	2.006	2.016	1.024	2.309	2.114	2.698	1.051	1.665
atac_L13595	k4me1_enh	3.354	1.825	1.23	2.227	2.014	1.62	1.03	0	2.041	1.325	1.442
atac_L13601	k4me1_enh	3.973	2.278	1.283	0.883	1.435	1.07	1.366	0	2.268	1.714	1.788
atac_L13633	k4me1_enh	3.347	1.139	1.468	1.82	2.086	1.866	1.57	0	2.596	0.439	1.314
atac_L13638	k4me1_enh	3.925	0	1.335	1.815	2.275	1.799	2.708	1.352	2.907	2.585	1.18
atac_L13661	k4me1_enh	3.632	0	1.569	2.051	2.115	1.436	0.984	0	2.187	1.642	1.309
atac_L13700	k4me1_enh	3.847	1.526	1.544	2.31	2.018	1.83	1.727	2.629	2.595	1.514	1.182
atac_L13726	k4me1_enh	4.113	2.05	1.076	1.495	2.171	2.045	2.202	2.159	2.794	0	0.646
atac_L13733	k4me1_enh	4.648	0	1.268	2.364	1.718	1.877	2.124	0	1.467	1.084	0.888
atac_L13739	k4me1_enh	4.713	0.552	1.402	1.885	2.248	1.696	2.664	1.835	2.247	0.869	0.505
atac_P02639	k4me1_enh	3.346	0	0.771	1.842	1.666	1.139	1.694	2.812	1.633	1.555	1.155
atac_L13744	k4me1_enh	4.737	0	0.909	2.786	2.529	2.259	2.365	3.499	2.84	1.942	1.485
atac_L13745	k4me1_enh	5.127	0	0.968	2.683	2.5	2.065	2.662	3.697	2.86	2.18	1.832
atac_L13748	k4me1_enh	4.589	0	0.555	2.336	2.081	1.868	2.443	2.052	1.997	0.744	1.483
atac_L13762	k4me1_enh	3.687	1.804	1.463	1.982	1.315	1.245	2.109	2.149	1.566	0.797	0.506
atac_L13763	k4me1_enh	4.544	0	1.265	1.994	1.822	1.738	1.302	4.376	2.186	1.936	0.852
atac_L13788	k4me1_enh	5.929	1.131	1.344	3.635	2.797	2.524	1.436	0	3.458	1.932	1.711
atac_L13793	k4me1_enh	5.154	2.753	1.273	3.624	3.047	2.329	3.051	3.773	3.566	2.244	1.616
atac_L13795	k4me1_enh	3.599	1.18	1.315	2.169	2.622	1.591	1.845	0	2.554	1.321	1.359
atac_L13807	k4me1_enh	4.465	1.138	1.042	2.775	2.223	1.786	2.565	0	2.193	0.439	1.148
atac_L13830	k4me1_enh	4.194	0	1.077	2.315	1.691	1.634	0.6	1.452	3.262	1.993	0.887
atac_L13862	k4me1_enh	4.719	1.772	1.187	2.527	2.354	1.771	2.309	0	3.272	2.193	1.318
atac_L13873	k4me1_enh	4.552	0.637	1.121	2.679	2.302	2.208	2.141	0	3.1	0.729	1.458
atac_L13896	k4me1_enh	4.044	1.111	0.563	0.544	1.285	1.274	1.278	0	1.692	1.247	0.834
atac_L13897	k4me1_enh	3.606	1.541	0.535	1.59	1.487	0.952	1.851	2.174	1.476	2.005	1.001
atac_L13913	k4me1_enh	3.623	0	0.972	2.034	2.291	2.21	2.254	1.27	2.544	2.114	0.852
atac_L13919	k4me1_enh	3.433	0	0.986	0.745	1.523	0.918	2.305	0	1.484	1.098	1.007
atac_L13950	k4me1_enh	3.54	0	1.082	1.222	1.51	0.948	0.603	0	2.036	1.523	1.19
atac_L13957	k4me1_enh	4.679	1.82	0.605	1.583	1.815	1.615	2.798	0	2.111	2.246	1.437
atac_L13974	k4me1_enh	5.014	0	1.345	2.535	2.546	1.885	2.772	0	2.318	1.232	1.414
atac_L13976	k4me1_enh	3.879	0.612	1.28	1.489	2.328	1.597	2.291	0	1.984	0.392	1.65
atac_L13994	k4me1_enh	3.344	0	0.861	1.412	1.192	0.946	1.024	0	1.868	0	0.512
atac_L14008	k4me1_enh	3.779	2.277	0.986	1.333	1.632	1.173	1.858	0	1.594	0.815	0.657
atac_L14020	k4me1_enh	3.383	1.425	1.13	2.442	2.287	2.025	2.227	3.129	3.014	2.113	0.814
atac_L14037	k4me1_enh	4.768	1.789	0.843	1.905	1.807	1.407	0	2.959	1.75	0.788	0.757
atac_L14042	k4me1_enh	4.812	2.114	1.284	2.023	2.489	1.665	1.983	1.339	2.728	2.099	1.246
atac_L14044	k4me1_enh	3.875	0	0.984	2.01	2.099	1.498	0.608	0	1.695	2.01	0.365
atac_L14074	k4me1_enh	4.177	0	1.028	2.239	1.892	1.746	1.551	2.088	1.406	1.783	0.614
atac_L14092	k4me1_enh	4.323	1.83	0.869	2.009	2.098	1.891	2.64	0	3.408	1.329	1.285
atac_L14093	k4me1_enh	4.122	1.508	1.525	2.238	2.329	1.909	2.4	2.134	3.295	2.095	0.635
atac_L14100	k4me1_enh	3.731	1.132	0.766	2.388	2.278	1.818	1.562	0	1.719	0.436	0.487
atac_L14113	k4me1_enh	4.494	1.724	1.15	2.85	2.401	1.594	1.846	2.063	2.732	1.607	1.115
atac_L14119	k4me1_enh	3.656	0	0.944	2.764	2.251	1.834	2.621	1.961	2.818	0.697	1.2
atac_L14152	k4me1_enh	4.143	1.806	1.071	2.351	2.249	1.963	2.111	2.151	2.236	1.984	1.086
atac_L14172	k4me1_enh	5.495	2.109	1.189	2.55	2.651	1.713	2.64	0	3.516	0.88	1.187
atac_L14180	k4me1_enh	3.468	0.654	1.53	2.16	1.575	1.347	1.268	0	1.851	1.432	1.488
atac_L14213	k4me1_enh	3.361	1.831	1.037	1.817	1.52	1.359	1.747	0	0.922	0.813	1.005
atac_L14215	k4me1_enh	3.448	1.161	1.636	0.983	1.544	0.969	1.333	0	1.661	0.792	0.875
atac_L14216	k4me1_enh	3.692	0	1.467	1.65	2.015	1.249	2.487	2.153	2.303	1.077	1.636
atac_P02744	k4me1_enh	4.385	1.893	1.187	0.893	2.247	1.922	2.257	1.998	2.144	0	1.228
atac_L14220	k4me1_enh	4.834	1.077	1.076	2.678	2.411	1.961	2.41	3.348	3.099	1.984	1.457
atac_P02750	k4me1_enh	3.759	1.067	1.067	2.45	2.717	2.029	2.395	0	2.626	1.2	1.235
atac_L14238	k4me1_enh	3.387	0	0.874	0.95	2.17	1.45	1.871	2.909	2.359	1.034	0.734
atac_L14239	k4me1_enh	5.075	0.645	1.579	1.988	2.675	1.701	2.081	3.133	2.908	1.001	1.822
atac_L14240	k4me1_enh	4.176	0	1.256	2.522	2.086	1.669	0	0	2.477	0.796	1.175
atac_L14259	k4me1_enh	5.788	0.622	1.009	2.768	2.993	2.174	2.929	2.448	3.937	1.186	1.555
atac_P02778	k4me1_enh	3.631	0	0.183	1.492	1.943	1.72	1.269	2.524	1.267	2.021	0.929
atac_L14300	k4me1_enh	4.137	1.062	1.305	2.895	2.84	1.8	1.786	2	3.394	1.194	0.688
atac_L14310	k4me1_enh	3.616	1.94	1.679	0.534	0.89	0.594	1.393	0	1.479	0.418	0.712
atac_L14372	k4me1_enh	3.778	0.965	0.741	1.757	2.462	1.498	1.356	1.21	1.736	1.822	1.258
atac_L14375	k4me1_enh	4.226	2.019	1.151	1.7	2.47	1.921	2.808	0	3.546	1.489	0.972
atac_L14377	k4me1_enh	4.201	0	1.226	3.126	2.795	1.902	2.502	2.107	3.384	1.472	1.388
atac_L04179	k4me1_enh	3.412	2.972	0.639	1.861	1.344	0.558	0.282	1.294	1.074	0	0.962
atac_L04248	k4me1_enh	3.522	1.169	1.387	1.211	1.526	1.278	2.348	0	2.168	2.113	1.498
atac_L04250	k4me1_enh	3.335	2.193	1.599	1.445	1.707	1.756	1.781	0	1.719	2.286	0.851
atac_L04322	k4me1_enh	3.537	0	0.801	1.413	1.48	1.539	1.491	0	1.074	1.855	0.774
atac_L04337	k4me1_enh	3.398	1.807	0.667	0.99	0.997	0.642	0	0	1.209	1.844	0.357
atac_L04339	k4me1_enh	4.389	2.852	1.068	1.208	1.95	0.438	1.338	0	2.361	0.796	0.189
atac_L04363	k4me1_enh	3.34	0	0.768	0.893	1.571	1.075	1.355	2.458	1.628	1.551	1.152
atac_L04404	k4me1_enh	3.781	0.947	1.428	2.103	2.281	1.308	2.57	0	2.471	0.35	1.674
atac_L04406	k4me1_enh	4.3	0.616	0.808	2.299	2.428	1.76	1.939	1.304	2.452	0.96	1.813
atac_L04437	k4me1_enh	5.543	1.783	1.326	2.617	1.989	1.58	1.906	2.126	2.398	1.959	1.546
atac_L04441	k4me1_enh	4.676	2.095	0.924	2.198	2.324	1.542	2.193	0	2.941	1.554	1.073
atac_L04443	k4me1_enh	4.533	1.039	0.902	2.329	2.66	2.079	2.224	1.296	3.246	1.523	1.205
atac_L04445	k4me1_enh	3.563	1.125	1.214	1.736	2.344	1.425	2.421	0	2.417	1.786	1.447
atac_L04514	k4me1_enh	3.448	0	1.337	1.594	1.992	1.289	1.667	0	3.304	1.785	0.18
atac_L04519	k4me1_enh	4.242	2.877	1.032	1.324	1.772	1.352	0.832	0	2.502	1.089	0.999
atac_L04536	k4me1_enh	3.399	0	0.968	1.106	0.353	0.901	0.823	0	0	1.311	1.18
atac_L04549	k4me1_enh	3.619	1.096	1.002	0.677	0.539	0.722	0	2.049	1.259	1.231	0
atac_L04553	k4me1_enh	4.511	1.538	1.182	1.587	2.109	1.569	2.042	0	2.256	2.002	1.099
atac_L04598	k4me1_enh	4.871	0	0.808	2.178	2.632	1.95	1.854	2.651	2.945	2.138	0.655
atac_L04625	k4me1_enh	5.168	0	1.151	2.181	2.274	1.995	2.17	0	2.665	2.089	1.161
atac_L04651	k4me1_enh	3.992	1.04	0.853	1.624	1.909	1.636	2.29	2.771	3.036	1.17	0.963
atac_L04668	k4me1_enh	3.947	2.149	0.799	0.929	1.304	0.726	0.954	0	2.139	0	0
atac_L04674	k4me1_enh	3.472	1.487	1.184	1.368	1.595	0.711	0.798	2.932	1.532	1.277	0.345
atac_P00939	k4me1_enh	4.585	1.371	0.804	2.518	2.26	1.735	1.56	1.97	3.162	1.525	1.704
atac_L04696	k4me1_enh	4.547	2.176	1.208	2.325	2.228	1.542	2.125	0	2.958	0	2.011
atac_L04722	k4me1_enh	3.497	1.191	1.238	2.073	1.983	1.769	1.506	0	1.595	0	0.366
atac_L04734	k4me1_enh	3.716	0	0.718	2.158	1.268	1.753	2.726	2.47	2.535	1.56	0.799
atac_L04740	k4me1_enh	3.402	1.76	1.133	1.271	1.71	1.409	2.222	0	1.721	0.771	0.488
atac_L04780	k4me1_enh	3.612	0	1.037	0.742	1.13	1.743	1.63	0	2.047	1.71	1.591
atac_L04795	k4me1_enh	5.564	1.451	1.279	2.068	2.612	1.48	1.751	2.066	2.334	1.61	1.201
atac_L04813	k4me1_enh	3.884	1.967	0.809	1.504	1.938	0.775	1.856	2.074	2.09	1.77	1.033
atac_L04866	k4me1_enh	4.486	0	1.037	1.994	2.602	1.897	2.879	0	2.537	1.271	1.228
atac_L04880	k4me1_enh	4.828	1.097	1.307	2.677	1.774	1.649	2.17	0	3.782	2.013	1.343
atac_L04901	k4me1_enh	4.527	0	1.302	3.418	2.382	2.001	2.435	3.375	4.058	1.743	0.819
atac_P01010	k4me1_enh	4.69	1.68	1.389	2.796	1.937	2.469	2.133	0	2.721	1.977	1.081
atac_L04907	k4me1_enh	4.667	0	0.93	1.928	2.317	1.945	2.213	2.914	2.892	2.172	0.616
atac_L04912	k4me1_enh	4.503	1.127	0.876	1.167	1.937	1.527	1.775	0	2.038	0.766	0.847
atac_L04926	k4me1_enh	3.872	1.082	1.036	2.225	1.526	1.473	2.071	0	2.605	1.866	0.81
atac_L04949	k4me1_enh	3.376	1.79	0.955	1.633	2.016	0.679	1.005	2.134	1.195	1.67	0.871
atac_L04957	k4me1_enh	3.408	0	1.353	1.317	1.787	1.457	1.349	0	1.95	1.518	0.994
atac_L04958	k4me1_enh	4.2	2.654	0.904	1.627	1.741	1.199	0.723	2.774	2.116	1.36	1.349
atac_L04959	k4me1_enh	4.157	1.816	0.8	1.732	1.589	1.286	2.623	0	2.247	1.994	0.994
atac_L04981	k4me1_enh	3.422	1.146	1.32	2.173	1.726	1.341	2.849	0	1.826	1.054	0.75
atac_L04986	k4me1_enh	4.854	1.191	1.452	2.431	2.282	1.629	1.366	0	2.624	1.333	1.289
atac_L05015	k4me1_enh	3.788	1.802	1.017	1.98	2.639	1.472	1.338	0	2.092	0.796	0.879
atac_L05064	k4me1_enh	3.475	0	0.738	1.66	1.564	1.347	1.842	0	1.868	1.085	0.889
atac_L05071	k4me1_enh	3.488	0.64	0.988	1.215	2.249	0.826	1.715	2.028	3.039	1.215	1.09
atac_L05113	k4me1_enh	4.349	0	1.065	1.784	1.882	1.956	1.473	1.438	3.027	1.678	1.418
atac_L05120	k4me1_enh	4.349	0	1.404	2.707	2.166	2.037	2.197	1.772	3.473	2.127	0.373
atac_L05371	k4me1_enh	3.877	2.889	0.611	2.286	2.157	1.954	2.449	0	3.031	1.87	0.783
atac_L14574	k4me1_enh	3.956	2.265	0.533	0.415	1.124	0.499	0	0	1.221	0	0.362
atac_L14596	k4me1_enh	4.935	1.034	1.158	3.467	2.841	2.012	2.717	3.04	4.776	2.499	1.796
atac_L14628	k4me1_enh	4.055	2.239	1.254	1.303	2.12	1.755	1.923	2.144	2.989	1.679	0.763
atac_L14665	k4me1_enh	3.858	2.221	1.103	2.617	2.173	2.242	2.391	0	2.664	1.488	1.956
atac_L14667	k4me1_enh	3.426	1.275	1.189	2.902	2.54	1.778	2.227	1.205	3.188	1.696	1.49
atac_L14693	k4me1_enh	3.557	1.834	1.922	1.514	1.579	1.033	1.858	0	2.864	1.713	1.371
atac_L14704	k4me1_enh	3.483	2.267	0.676	1.225	1.7	1.097	1.357	0	2.04	0.809	0.893
atac_L14726	k4me1_enh	3.766	1.153	0.841	0.568	1.56	2.118	2.002	2.129	1.651	1.962	1.248
atac_L14746	k4me1_enh	4.62	1.537	0.964	2.13	1.765	1.665	1.738	1.209	2.271	1.088	0.892
atac_L14747	k4me1_enh	5.059	1.549	0.93	1.821	2.024	1.791	1.366	0	2.676	1.333	0.784
atac_L14751	k4me1_enh	3.636	1.169	1.426	1.648	1.183	1.184	1.93	0	2.424	0.798	1.265
atac_L14757	k4me1_enh	3.421	1.54	0.866	0.223	1.267	0.872	1.203	0	0.29	1.862	1.1
atac_L14781	k4me1_enh	5.006	1.173	1.219	2.829	3.039	1.454	3.079	0	3.189	1.313	0.77
atac_L14850	k4me1_enh	4.134	1.164	1.209	2.559	2.174	1.443	2.187	2.144	2.013	1.679	1.173
atac_P02855	k4me1_enh	4.019	2.792	1.18	2.468	2.54	1.573	1.467	3.075	3.094	1.692	0.886
atac_L14887	k4me1_enh	4.62	1.775	1.438	3.086	2.265	2.005	0.994	2.118	2.606	2.08	1.787
atac_P02859	k4me1_enh	4.064	2.148	0.683	1.949	2.118	1.653	1.523	0	1.586	0	0.825
atac_P02861	k4me1_enh	3.822	1.333	1.509	2.359	1.736	1.596	0.698	0	2.184	0.678	1.311
atac_L14921	k4me1_enh	4.137	1.442	1.23	3.237	3.078	1.716	2.873	2.52	3.788	0.421	0.825
atac_L14950	k4me1_enh	4.325	1.188	0.746	0.418	1.462	0.916	1.63	0	1.695	0.813	0.365
atac_L14954	k4me1_enh	4.499	0	1.06	2.426	1.669	1.463	1.916	2.136	2.769	2.097	1.621
atac_L14972	k4me1_enh	3.828	0	1.633	2.012	1.58	1.861	2.183	2.529	3.081	1.608	0.932
atac_L14973	k4me1_enh	3.551	0	0.442	2.181	1.585	1.863	2	1.425	2.564	1.29	0.867
atac_L14975	k4me1_enh	4.525	2.002	0.992	1.82	2.121	1.492	2.07	0	1.98	1.277	1.234
atac_L14985	k4me1_enh	3.605	0	1.183	2.12	2.014	1.737	1.85	2.173	2.323	1.325	1.364
atac_L14999	k4me1_enh	5.248	0	1.087	1.421	2.188	0.832	2.372	2.176	0.739	1.707	0.896
atac_L15024	k4me1_enh	3.651	0	0.738	1.319	1.591	1.46	0.601	2.164	2.109	0.805	0.774
atac_L15033	k4me1_enh	3.428	0	0.653	1.958	2.205	1.453	1.583	2.124	1.994	1.058	1.611
atac_L15042	k4me1_enh	4.477	2.473	1.225	2.835	2.675	2.054	2.72	1.361	3.372	1.885	1.413
atac_L15046	k4me1_enh	4.64	0	1.215	2.503	2.238	1.643	2.135	0	3.079	1.633	0.736
atac_L15052	k4me1_enh	4.751	1.833	1.236	3.474	2.701	2.219	2.867	3.298	4.342	2.821	0.783
atac_L15057	k4me1_enh	4.603	0	1.033	1.506	1.931	1.545	1.625	3.527	2.386	1.862	1.653
atac_P02894	k4me1_enh	3.669	2.235	1.167	2.072	2.05	1.844	2.356	3.489	2.792	1.36	0.778
atac_L15114	k4me1_enh	3.546	1.387	0.866	2.674	2.608	2.255	3.009	2.794	3.919	0.711	0.977
atac_L15139	k4me1_enh	3.483	0	1.278	2.451	2.077	1.711	2.162	0	1.737	1.813	1.155
atac_L15177	k4me1_enh	5.421	2.208	1.298	2.384	2.394	1.82	2.388	0	2.763	1.652	1.394
atac_L15189	k4me1_enh	3.475	1.339	1.056	1.456	1.511	1.221	1.81	0	2.3	1.327	1.444
atac_L15220	k4me1_enh	3.876	1.189	1.281	1.885	1.306	1.721	1.035	0	2.817	1.331	0
atac_L15233	k4me1_enh	3.378	0	1.06	1.476	1.81	1.436	1.816	0	2.465	1.672	1.253
atac_L15243	k4me1_enh	3.655	2.6	1.315	0.999	0.88	0.389	0.83	0	1.781	0	0.775
atac_L15256	k4me1_enh	5.289	1.159	1.453	2.807	2.653	1.931	2.097	0	2.675	0.79	1.254
atac_L15293	k4me1_enh	3.817	1.787	1.287	2.023	2.278	1.378	1.911	2.131	1.921	1.293	1.25
atac_L15307	k4me1_enh	5.038	2.058	1.589	2.458	2.315	2.483	2.951	2.166	3.268	0.459	1.581
atac_L15311	k4me1_enh	5.183	1.182	0.741	2.626	2.35	1.491	2.13	0	2.186	1.088	1.191
atac_L15315	k4me1_enh	4.967	1.501	1.24	2.074	2.702	1.739	2.169	2.126	3.188	1.488	0.866
atac_L15316	k4me1_enh	3.614	1.19	1.236	1.596	2.246	1.675	2.703	2.181	2.818	1.712	0.783
atac_L15322	k4me1_enh	4.042	1.181	0.803	1.415	1.817	1.35	2.129	0	1.352	1.858	0.362
atac_L15323	k4me1_enh	3.611	1.83	0.927	1.671	2.771	1.575	2.64	0	2.452	1.709	0
atac_L15325	k4me1_enh	4.648	1.411	0.934	1.735	2.065	1.642	2.278	3.546	3.191	0.727	1.696
atac_L15327	k4me1_enh	3.533	1.531	1.548	1.932	1.716	1.402	1.731	0	2.246	1.694	1.768
atac_P02934	k4me1_enh	3.663	1.399	1.61	1.104	1.552	1.649	1.881	0	2.577	1.197	0.69
atac_L15361	k4me1_enh	3.818	1.985	1.171	1.669	1.555	1.708	1.431	0	2.038	1.927	1.136
atac_L15367	k4me1_enh	3.995	1.956	0.858	1.776	1.651	1.12	2.786	0	2.732	2.024	1.791
atac_L15372	k4me1_enh	4.012	0	1.488	1.949	2.155	1.067	0.836	2.179	2.264	1.868	1.591
atac_L15380	k4me1_enh	4.908	3.105	1.082	1.503	1.393	0.741	0.333	0	2.254	1.524	1.278
atac_L15391	k4me1_enh	3.481	1.182	1.48	1.001	1.648	0.949	1.622	0	1.221	1.702	1.098
atac_L15400	k4me1_enh	3.927	0	0.748	2.56	1.963	1.916	2.055	0	2.726	2.263	1.595
atac_P02947	k4me1_enh	5.17	1.951	0.8	2.299	2.673	2.314	2.509	2.522	3.354	1.602	1.488
atac_L15404	k4me1_enh	5.09	1.713	1.184	1.827	1.795	1.443	2.957	0	3.197	1.009	1.668
atac_L15406	k4me1_enh	3.818	1.127	1.258	1.596	2.087	1.263	2.486	2.912	2.969	1.264	0.485
atac_L15407	k4me1_enh	4.238	1.029	1.192	2.972	2.949	2.035	3.283	1.952	3.926	0.944	1.838
atac_L15411	k4me1_enh	3.541	1.181	1.316	2.17	2.583	1.98	2.129	0	3.094	2	1.098
atac_L15412	k4me1_enh	5.321	2.581	1.166	2.395	2.82	1.904	2.416	2.977	4.003	0.797	1.263
atac_L15413	k4me1_enh	5.448	3.306	1.519	2.547	3.102	1.569	2.506	2.171	4.087	1.703	0.362
atac_L15447	k4me1_enh	4.208	0	0.756	1.633	1.807	1.833	1.67	2.782	2.761	1.532	0.879
atac_L15450	k4me1_enh	4.441	0	0.998	2.41	2.001	1.663	1.729	1.356	3.219	1.003	0.919
atac_L15459	k4me1_enh	3.94	0	1.074	1.919	2.246	1.899	2.477	0	2.755	1.257	1.13
atac_L15492	k4me1_enh	3.725	0	1.381	1.442	2.125	1.175	1.969	2.095	1.295	1.038	0.617
atac_L15505	k4me1_enh	3.632	1.803	1.166	2.202	0.912	1.245	2.021	2.148	1.336	1.981	0.356
atac_L15561	k4me1_enh	4.596	1.799	1.798	2.344	2.174	2.133	2.662	0	3.139	1.679	1.692
atac_L15563	k4me1_enh	4.544	2.397	1.195	3.248	2.76	1.881	2.642	2.596	3.646	1.488	1.068
atac_L15564	k4me1_enh	5.146	2.86	1.506	3.073	2.804	1.91	1.934	2.155	3.47	0.8	1.181
atac_L15576	k4me1_enh	3.505	0	0.725	1.2	1.766	1.438	2.535	0	2.35	1.83	1.255
atac_L15583	k4me1_enh	4.248	1.144	1.647	2.064	2.311	1.642	2.381	0	2.266	0	1.786
atac_L15593	k4me1_enh	4.049	0	1.092	2.328	2.038	1.746	2.495	2.857	3.25	1.742	1.184
atac_L15616	k4me1_enh	3.887	0	1.093	1.822	2.21	1.52	1.986	1.413	3.03	1.477	1.15
atac_L15651	k4me1_enh	4.518	0	1.465	3.203	2.823	2.037	2.111	0	3.772	1.309	0.767
atac_L15652	k4me1_enh	4.421	1.779	0.778	1.623	2.134	1.425	1.167	2.946	1.74	1.485	0.751
atac_L15664	k4me1_enh	4.008	1.505	0.94	3.107	2.778	2.141	2.773	2.602	4.053	2.093	1.665
atac_L15672	k4me1_enh	4.223	0	1.034	1.87	1.96	1.08	1.97	0	2.366	1.267	1.649
atac_L15684	k4me1_enh	4.424	0	0.986	2.048	2.455	1.209	1.301	0	2.586	1.64	1.051
atac_L15697	k4me1_enh	3.738	0	1.605	2.394	1.826	1.783	2.149	2.106	2.985	1.274	0.743
atac_L15714	k4me1_enh	3.977	2.423	0.666	3.176	2.909	1.393	1.829	0	3.52	1.308	1.697
atac_L15725	k4me1_enh	3.394	0	1.302	1.983	1.823	1.421	2.193	0	1.567	0	1.346
atac_L15730	k4me1_enh	5.012	2.757	1.368	2.011	1.96	1.388	2.14	2.18	1.792	1.533	0.782
atac_L15783	k4me1_enh	4.001	1.982	1.357	2.209	2.178	1.751	2.731	1.892	3.523	1.458	0.734
atac_L15833	k4me1_enh	3.779	0	0	1.597	1.308	0.394	1.365	0	2.05	0.815	0.366
atac_L15834	k4me1_enh	4.039	1.154	0	2.696	1.508	0.999	1.704	0	2.808	1.293	0.351
atac_P03020	k4me1_enh	4.298	2.265	0.174	3.404	2.264	1.889	2.258	3.322	4.019	1.962	1.23
atac_L15835	k4me1_enh	4.326	3.125	0.984	3.597	2.807	1.713	3.053	3.201	4.486	2.874	1.381
atac_L15869	k4me1_enh	4.368	1.633	0.748	3.542	2.758	1.904	2.407	3.478	4.055	0	1.531
atac_L15870	k4me1_enh	3.561	1.981	1.623	3.624	3.09	2.263	2.658	1.393	3.87	0.764	1.133
atac_L15958	k4me1_enh	3.441	1.791	0.901	1.475	1.643	1.588	1.708	2.135	1.325	1.296	1.484
atac_L08409	k4me1_enh	3.747	1.142	0.648	0.965	1.223	1.188	0.8	0	0.708	1.478	1.237
atac_L08449	k4me1_enh	3.665	1.828	1.087	1.005	1.653	1.968	1.5	0	2.261	0.812	0.516
atac_L08458	k4me1_enh	5.329	2.278	0.612	3.239	2.967	1.701	2.055	0	3.473	1.714	0.658
atac_L08463	k4me1_enh	3.821	1.156	1.561	1.967	1.642	1.513	1.005	1.43	1.84	0	1.553
atac_L08492	k4me1_enh	4.226	1.074	1.355	2.461	2.296	1.681	2.277	2.017	2.544	0.408	1.243
atac_P01724	k4me1_enh	3.392	0.602	1.189	1.67	1.89	1.428	1.738	1.281	1.964	1.789	0.861
atac_L08604	k4me1_enh	3.644	1.453	1.398	2.355	2.063	2.213	1.754	0	2.552	2.147	1.685
atac_L08606	k4me1_enh	4.144	0	0.651	2.319	1.679	1.622	1.454	0	3.039	0.781	0.348
atac_L08654	k4me1_enh	4.984	4.922	0.807	2.848	2.603	1.739	1.499	2.649	3.777	1.327	1.102
atac_L08665	k4me1_enh	4.392	0	1.084	2.429	2.841	2.121	2.219	1.402	2.816	1.794	1.306
atac_L08678	k4me1_enh	3.9	0.704	0.799	1.217	2.34	1.19	1.614	0	1.576	1.693	1.767
atac_P01745	k4me1_enh	4.159	0.622	1.405	2.769	2.338	2.523	2.377	1.99	3.274	1.376	1.145
atac_P01746	k4me1_enh	4.007	2.042	1.267	2.919	2.438	2.107	2.273	3.03	3.89	0.387	0.863
atac_L08708	k4me1_enh	3.944	1.077	1.12	1.799	2.329	2.105	2.923	0	3.099	1.57	1.457
atac_P01749	k4me1_enh	3.929	1.675	1.455	1.007	1.932	1.408	1.595	1.33	2.628	1.56	0.898
atac_L08710	k4me1_enh	4.29	2.275	1.189	1.885	1.828	1.893	1.363	2.655	1.792	1.869	1.369
atac_L08732	k4me1_enh	3.781	0	0.744	1.547	1.362	1.266	2.072	0	2.476	0	0.555
atac_L08748	k4me1_enh	5.422	1.532	0.8	3.137	2.891	2.202	3.171	0	2.752	1.519	1.829
atac_L08755	k4me1_enh	5.108	1.904	1.235	3.228	2.412	1.982	2.909	0	3.577	1.391	1.687
atac_L08758	k4me1_enh	4.699	0	1.462	2.427	2.53	2.26	2.626	0	2.969	1.604	1.554
atac_L08803	k4me1_enh	4.463	3.035	0.938	2.055	2.101	2.112	2.149	0	2.866	0.774	1.146
atac_L08833	k4me1_enh	3.719	0	0.678	1.005	1.913	1.356	2.219	2.176	1.357	0.812	0.896
atac_P01781	k4me1_enh	4.332	3.083	1.251	2.564	2.168	1.799	2.538	0	3.05	2.26	0.678
atac_L08843	k4me1_enh	3.636	1.169	0.598	0.989	1.217	1.278	1.016	2.151	1.208	0.798	0.881
atac_L08861	k4me1_enh	4.224	0	1.389	1.725	1.894	1.721	1.344	2.155	1.571	1.312	1.427
atac_L08865	k4me1_enh	3.488	1.149	1.552	2.177	2.65	1.529	1.582	2.593	3.313	1.957	1.244
atac_L08866	k4me1_enh	4.948	1.383	0.96	2.499	2.701	1.822	2.597	1.309	3.18	0.965	1.291
atac_L08886	k4me1_enh	3.468	0	1.392	1.576	2.116	1.342	1.346	0	2.175	0.802	0.646
atac_L08891	k4me1_enh	4.429	0.714	1.189	2.183	2.346	2.313	2.303	0	2.568	0.814	1.287
atac_L08895	k4me1_enh	4.56	1.159	1.062	1.91	1.458	1.566	2.333	2.138	2.627	1.971	0.637
atac_L08908	k4me1_enh	3.573	2.241	0.908	0.862	2.008	1.548	1.925	2.146	1.761	0	0.764
atac_L08917	k4me1_enh	4.32	0	1.185	2.229	2.616	2.292	2.442	0	2.506	0	0.654
atac_L08972	k4me1_enh	4.791	0.606	1.41	2.537	2.626	1.846	2.212	3.269	3.913	1.661	0.555
atac_L08988	k4me1_enh	4.651	2.192	0.97	1.827	2.233	1.563	2.372	2.384	2.821	1.491	0.939
atac_L08991	k4me1_enh	4.003	1.824	1.557	1.325	1.993	1.595	2.215	0	0.531	0.809	1.652
atac_L09007	k4me1_enh	4.089	1.137	1.041	1.451	0.967	1.656	0.987	2.107	1.303	1.275	1.312
atac_L09085	k4me1_enh	4.553	1.189	1.14	1.512	2.137	1.831	1.035	0	2.567	0	1.592
atac_L09086	k4me1_enh	4.458	1.523	1.95	1.104	2.267	2.073	1.723	0	2.365	1.985	1.498
atac_L09106	k4me1_enh	3.494	1.152	1.152	0.215	0.981	1.135	1.323	2.128	2.073	2.512	1.161
atac_L09113	k4me1_enh	3.423	1.827	1.185	1.12	1.703	1.761	1.204	0	1.356	0.811	1.365
atac_L09115	k4me1_enh	4.407	2.258	0.974	1.733	2.157	1.287	1.35	2.163	1.867	0.805	1.77
atac_L09153	k4me1_enh	4.337	1.814	1.077	2.832	2.627	2.046	2.621	2.16	3.157	1.693	1.272
atac_P01830	k4me1_enh	3.721	1.873	1.616	2.125	2.415	1.797	2.094	2.781	2.98	2.258	0.878
atac_L09177	k4me1_enh	4.672	1.794	1.634	1.847	1.569	1.238	2.405	0	0.518	1.831	0.979
atac_L09182	k4me1_enh	3.403	0	0.97	2.311	2.289	1.988	2.029	2.157	2.697	1.989	0.77
atac_L09196	k4me1_enh	3.951	0.625	1.301	2.19	2.66	1.74	1.221	1.319	2.82	0.401	0.889
atac_L09200	k4me1_enh	3.989	0	0.779	2.072	2.303	1.554	2.641	2.948	2.967	0.783	1.735
atac_P01847	k4me1_enh	4.614	1.944	0.954	2.497	2.595	1.712	2.012	1.363	2.375	0	0.823
atac_L09202	k4me1_enh	4.17	0	1.231	2.421	3.206	1.494	2.217	2.174	3.372	1.326	1.101
atac_L09203	k4me1_enh	5.102	1.522	0.911	2.718	2.63	1.783	2.111	0	3.861	1.685	0.643
atac_L09204	k4me1_enh	4.835	1.615	1.022	2.417	2.327	1.817	2.994	0	2.64	1.151	1.031
atac_L09259	k4me1_enh	3.341	0.705	1.026	2.655	2.478	1.658	1.022	0	2.652	1.694	1.432
atac_L09279	k4me1_enh	4.674	1.353	1.264	2.967	2.563	1.805	2.136	3.027	3.357	1.506	1.19
atac_L09281	k4me1_enh	3.838	1.112	1.242	1.423	1.815	1.303	1.854	2.072	2.22	0	0.606
atac_L09285	k4me1_enh	4.395	0.675	0.507	2.553	2.131	1.382	2.433	0	3.568	1.271	1.052
atac_L09288	k4me1_enh	3.434	0	1.07	1.853	1.464	1.652	2.532	2.545	2.459	0.758	0.609
atac_L09329	k4me1_enh	3.616	1.191	0.611	1.009	0.974	1.361	1.505	0	1.698	0	1.288
atac_L09359	k4me1_enh	3.763	0	1.316	1.737	1.264	1.321	2.129	2.169	2.254	1.524	0.998
atac_L09362	k4me1_enh	3.885	1.768	1.185	1.754	2.48	1.542	2.153	0	3.417	1.475	1.234
atac_L09411	k4me1_enh	3.42	0	1.319	1.618	2.147	1.339	1.577	2.117	1.64	2.079	1.397
atac_L09434	k4me1_enh	3.369	1.503	1.285	1.961	2.209	1.629	2.323	1.425	3.319	2.09	1.248
atac_L09444	k4me1_enh	4.12	1.5	1.015	1.817	1.938	1.517	2.187	2.257	1.894	1.234	1.403
atac_L09448	k4me1_enh	3.393	1.128	1.561	2.691	2.543	2.148	2.664	2.094	3.151	0.767	0.485
atac_P01907	k4me1_enh	3.908	2.752	0.419	1.327	0.592	0.727	0.556	0	1.929	0.422	0.6
atac_L09454	k4me1_enh	3.95	2.259	0.531	1.733	1.563	1.684	2.208	0	1.868	0	1.71
atac_L09486	k4me1_enh	3.394	0.699	0.45	1.791	1.182	1.761	0	0	1.457	0	1.264
atac_L09510	k4me1_enh	3.794	0.68	0.941	1.076	1.254	1.888	1.159	0	2.196	0	1.6
atac_L09518	k4me1_enh	4.427	1.368	1.202	0.76	2.093	1.532	1.928	1.966	2.285	0	1.345
atac_L09519	k4me1_enh	4.949	2.331	1.534	2.621	2.656	2.052	2.105	2.528	2.775	1.016	1.679
atac_L09520	k4me1_enh	4.179	1.066	1.192	1.659	2.085	1.5	1.481	0	2.088	1.389	1.075
atac_L09645	k4me1_enh	3.575	3.122	1.025	2.566	2.14	1.23	1.798	2.013	3.089	0	0.695
atac_L09655	k4me1_enh	3.707	0	0.79	2.236	2.431	1.552	2.658	1.354	4.388	0.738	0.172
atac_L09656	k4me1_enh	4.219	1.834	1.142	1.009	1.659	1.768	1.633	0	3.854	2.743	1.107
atac_L09774	k4me1_enh	3.65	1.817	1.475	1.112	0.833	1.287	1.49	2.163	1.467	1.318	1.274
atac_L22347	k4me1_enh	3.337	0	0.67	1.576	1.688	0.98	1.485	0	0.91	0	0.646
atac_L22382	k4me1_enh	3.721	3.808	0.98	2.289	2.068	1.81	1.554	2.091	2.361	1.632	0.615
atac_L22403	k4me1_enh	3.906	0	0.739	1.413	1.695	1.258	1.735	0	1.954	1.086	0.89
atac_L22421	k4me1_enh	4.437	0	0.454	2.315	2.293	1.814	2.681	0	2.75	0.804	0.887
atac_L22425	k4me1_enh	3.378	1.792	0.785	2.702	2.183	1.436	2.009	2.962	2.574	0.79	1.555
atac_L22440	k4me1_enh	3.625	0.652	1.099	3.164	2.691	1.993	3.124	2.053	3.867	1.599	1.192
atac_L22442	k4me1_enh	3.482	0	0.923	2.275	1.425	1.822	2.042	0	2.807	1.089	1.099
atac_L22452	k4me1_enh	3.934	0	1.71	1.689	2.054	1.57	2.844	0	2.442	0.778	1.061
atac_L22461	k4me1_enh	4.145	0	0.893	2.232	2.095	1.362	2.613	0	2.918	1.346	1.523
atac_P04149	k4me1_enh	3.332	1.057	0.764	1.711	1.72	1.659	1.219	0	1.216	0.713	1.497
atac_L22531	k4me1_enh	3.404	0	0.741	1.946	1.711	1.017	1.521	0	2.583	1.233	1.345
atac_L22542	k4me1_enh	3.697	0	1.141	1.947	1.721	0.952	1.688	0	1.427	1.652	0.963
atac_L22553	k4me1_enh	4.878	1.151	1.15	2.128	2.51	2.03	1.999	2.597	3.347	1.488	1.069
atac_L22609	k4me1_enh	3.772	0	1.087	1.814	2.096	1.548	2.912	3.007	1.478	0.812	1.897
atac_L22610	k4me1_enh	3.887	0	1.021	1.37	1.755	1.693	2.125	0	2.383	0.721	0.798
atac_L22611	k4me1_enh	5.076	1.546	1.189	2.472	2.312	1.852	1.957	3.74	1.696	0	0.898
atac_L22617	k4me1_enh	3.334	1.809	0.528	1.862	1.936	1.531	1.018	0	0.729	0	1.268
atac_L22618	k4me1_enh	4.028	2.394	1.363	2.321	2.043	1.714	2.454	2.946	2.61	1.66	1.324
atac_L22620	k4me1_enh	3.643	0	0.797	2.829	1.979	1.911	2.734	3.271	2.242	2.237	1.765
atac_L22675	k4me1_enh	3.554	1.832	0.294	0.743	1.708	0.876	0.608	2.18	1.696	0.814	1.105
atac_L22682	k4me1_enh	3.834	1.164	0.728	0.861	2.103	1.62	1.824	0	2.358	1.68	0.878
atac_L22699	k4me1_enh	4.241	1.823	0.675	1.323	1.673	1.024	0.831	2.17	1.584	0.808	1.361
atac_L22742	k4me1_enh	3.329	2.043	0.966	2.351	2.181	1.394	2.111	2.151	2.59	1.076	1.874
atac_L22753	k4me1_enh	3.648	1.815	0.859	0.413	0.92	0.944	1.022	0	0.732	0.804	0.647
atac_L22809	k4me1_enh	3.409	0	0.531	2.164	2.449	2.217	2.847	3.277	2.107	1.519	0.648
atac_L22832	k4me1_enh	3.346	1.671	1.064	2.286	2.099	1.876	1.359	2.004	3.111	1.706	1.233
atac_L22834	k4me1_enh	4.666	1.965	1.065	2.175	1.537	1.869	1.854	0	3.889	0	1.285
atac_L22835	k4me1_enh	4.785	2.127	1.255	2.962	2.114	1.592	1.618	0	3.209	1.734	1.178
atac_L22840	k4me1_enh	3.411	1.818	0.919	0.735	1.044	1.193	2.036	0	1.682	1.697	0.361
atac_P04192	k4me1_enh	3.58	1.644	1.087	3.165	2.488	2.571	2.164	3.292	2.872	1.364	1.054
atac_P04197	k4me1_enh	4.866	3.809	0.399	1.514	2.043	1.834	2.321	0	2.822	1.192	0.573
atac_L22934	k4me1_enh	4.359	1.188	1.235	1.007	0.93	0.875	0	0	0.922	0	0.656
atac_L22955	k4me1_enh	3.398	0	1.169	1.572	1.892	1.185	1.724	1.446	1.209	1.077	1.087
atac_P04214	k4me1_enh	3.535	0.637	1.121	1.211	2.166	2.236	2.411	2.022	1.895	1.723	1.522
atac_P04216	k4me1_enh	4.584	0	0.554	1.697	1.706	1.827	2.009	1.36	1.48	1.23	0.821
atac_L22996	k4me1_enh	3.35	0	1.181	0.586	0.925	0.949	1.847	0	1.873	1.088	1.279
atac_L22997	k4me1_enh	3.665	1.186	1.137	1.228	2.188	1.929	2.511	2.176	2.261	1.53	1.366
atac_L23002	k4me1_enh	3.497	0	0.709	0	1.676	1.697	1.073	0	1.432	1.377	1.065
atac_L23017	k4me1_enh	4.879	0.679	1.042	2.162	2.103	2.114	1.157	2.109	3.098	1.803	1.531
atac_L23021	k4me1_enh	4.669	1.174	0.735	1.576	1.808	1.655	1.836	3.51	0.525	1.314	0.992
atac_L23032	k4me1_enh	4.536	0.662	1.438	2.022	2.312	1.604	1.856	0	2.829	1.77	1.286
atac_L23035	k4me1_enh	3.666	1.829	0.745	1.947	1.825	1.266	2.22	2.177	2.669	1.329	1.284
atac_L23036	k4me1_enh	4.722	0	0.89	2.269	1.96	1.949	1.576	2.586	2.747	2.195	0.494
atac_L23039	k4me1_enh	3.879	0	0.789	1.204	1.545	1.595	1.922	0	1.202	0.794	1.172
atac_L23047	k4me1_enh	3.724	1.441	1.593	2.811	1.756	1.814	1.838	2.054	2.926	0	1.02
atac_L23048	k4me1_enh	3.815	1.125	0.928	1.983	2.417	1.942	2.545	1.395	3.529	1.035	1.219
atac_P04265	k4me1_enh	4.534	0.586	1	2.586	2.393	1.662	1.791	0	2.226	1.128	1.301
atac_L23065	k4me1_enh	4.035	1.816	1.268	1.869	2.024	1.611	1.489	0	2.031	1.695	0.648
atac_L23070	k4me1_enh	5.182	1.036	1.2	2.156	2.845	1.87	2.624	0	3.184	2.421	1.645
atac_L23078	k4me1_enh	5.05	1.828	1.278	2.593	2.356	1.889	2.576	0	2.507	1.328	0.364
atac_L23086	k4me1_enh	3.916	1.185	1.276	1.226	2.093	1.738	2.441	0	1.356	1.326	0.894
atac_L23089	k4me1_enh	3.856	0	1.48	2.369	2.171	1.427	1.904	0	1.915	1.288	0.865
atac_L23109	k4me1_enh	5.705	0	0.601	2.16	2.318	1.883	2.336	3.714	2.276	1.849	1.512
atac_L23115	k4me1_enh	3.754	1.776	0.999	0.399	1.442	1.283	1.9	1.418	2.269	1.054	1.398
atac_L23151	k4me1_enh	4.37	0	1.29	2.279	2.528	1.392	2.704	1.387	2.097	2.267	0.84
atac_L23157	k4me1_enh	4.567	1.737	0.753	3.038	2.671	1.736	1.655	0	3.792	1.447	2.006
atac_L23159	k4me1_enh	5.003	0.626	1.103	2.947	3.166	2.019	2.503	2.805	3.493	1.382	1.371
atac_L23163	k4me1_enh	5.528	1.761	1.038	2.896	2.64	1.821	2.146	3.208	3.161	2.182	0.956
atac_L23182	k4me1_enh	4.217	1.017	0.834	2.214	1.895	1.324	2.191	1.271	2.932	1.146	1.181
atac_L23183	k4me1_enh	3.619	0	1.559	2.04	1.896	1.664	1.774	3.194	2.807	1.632	1.448
atac_L23192	k4me1_enh	4.162	1.18	0.92	1.114	1.121	0.784	1.198	2.996	0.529	0	1.437
atac_L23193	k4me1_enh	4.628	1.182	1.359	1.504	1.454	0.786	0.604	2.643	1.077	0.808	1.835
atac_L23194	k4me1_enh	4.256	0	1.2	1.376	1.632	0.856	1.236	0	0.471	1.716	0.802
atac_L23201	k4me1_enh	4.362	2.276	1.141	1.819	2.313	1.552	1.958	3.298	2.455	2.371	1.845
atac_L23212	k4me1_enh	3.851	0	0.716	2.122	2.531	2.205	1.694	1.419	1.432	1.658	1.472
atac_L23222	k4me1_enh	4.446	0	0.921	1.503	1.047	1.095	1.027	2.169	2.185	1.701	0
atac_L23239	k4me1_enh	4.472	2.361	1.214	1.667	1.895	1.663	1.872	0	2.107	1.459	1.299
atac_L23253	k4me1_enh	4.258	1.781	0.779	2.456	1.987	1.427	1.698	2.124	1.994	0	1.475
atac_L23266	k4me1_enh	5.136	2.851	0.908	2.784	3.027	1.959	2.777	3.497	3.245	1.682	1.814
atac_L23293	k4me1_enh	4.199	2.057	0.801	2.966	2.346	2.267	2.85	3.518	2.754	2.245	0.89
atac_L23320	k4me1_enh	3.962	1.729	1.109	2.016	1.4	1.686	2.261	0	2.393	1.765	1.429
atac_L23327	k4me1_enh	3.68	1.72	1.351	1.327	1.575	1.178	1.744	0	2.811	1.013	1.349
atac_L23329	k4me1_enh	4.706	2.262	1.131	1.114	1.565	1.639	2.127	0	2.251	0	0.89
atac_P04330	k4me1_enh	3.9	1.098	1.307	1.701	1.665	1.904	1.52	0	2.068	1.233	1.61
atac_L23350	k4me1_enh	4.131	1.826	0.677	0.417	0.745	0.699	1.03	0	0	0	0.894
atac_L23355	k4me1_enh	5.288	2.597	1.69	3.411	2.67	1.318	1.49	0	2.972	0.805	1.435
atac_L23379	k4me1_enh	3.472	0	0.802	1.896	2.072	0.883	2.513	0	2.592	1.605	0.332
atac_L23415	k4me1_enh	3.617	1.369	1.315	1.687	1.961	1.489	2.352	2.77	3.159	1.169	1.412
atac_L23422	k4me1_enh	4.261	0.674	0.88	1.36	1.943	1.352	2.613	2.099	2.728	1.639	1.77
atac_L23430	k4me1_enh	4.9	2.889	0.81	2.428	2.541	2.119	1.632	3.92	4.277	1.332	0.899
atac_L23431	k4me1_enh	4.168	0	1.52	3.174	2.488	2.161	3.051	3.526	4.618	1.526	1.28
atac_L23432	k4me1_enh	3.979	0	1.25	3.541	2.555	2.326	3.196	2.549	5.313	0.76	1.44
atac_L23433	k4me1_enh	4.26	2.312	1.584	3.247	2.976	2.327	2.663	2.044	4.42	1.42	0.92
atac_L23464	k4me1_enh	3.39	1.801	1.888	3.145	2.277	2.322	2.342	2.973	4.267	1.681	1.343
atac_L23465	k4me1_enh	4.858	2.168	1.643	2.952	2.495	2.143	2.467	0	4.273	0.427	0.836
atac_L23554	k4me1_enh	4.219	1.169	0.526	2.099	2.845	2.089	2.023	2.624	2.874	1.685	1.086
atac_L23585	k4me1_enh	3.623	1.945	1.456	0.926	1.33	1.081	0.553	0	1.261	0.744	1.483
atac_L23594	k4me1_enh	3.702	1.459	1.286	1.722	1.797	1.513	1.541	2.075	2.508	0.757	0.939
atac_L23644	k4me1_enh	4.069	1.446	1.463	2.162	1.866	1.592	2.252	0	3.492	0.422	1.49
atac_L19806	k4me1_enh	3.393	1.167	1.069	0.727	0.471	1.306	1.339	2.149	2.018	1.508	1.345
atac_L19807	k4me1_enh	3.815	1.537	0.675	1.001	1.16	1.436	1.355	2.643	2.759	0.808	0.999
atac_L19887	k4me1_enh	3.706	1.063	0.714	2.444	1.597	1.249	1.788	2.001	2.788	1.553	0.575
atac_L19898	k4me1_enh	3.676	1.755	0.703	1.807	2.143	1.834	2.216	2.096	3.084	1.463	1.224
atac_L19970	k4me1_enh	3.777	0.945	1.205	1.617	2.301	1.04	1.624	1.828	2.467	1.402	0.604
atac_L19990	k4me1_enh	3.661	2.268	0.607	1.325	0.883	0.787	1.03	2.173	1.223	1.325	0.363
atac_L20036	k4me1_enh	3.448	1.161	1.013	1.48	1.943	1.358	1.333	2.613	1.449	0.792	1.171
atac_L20058	k4me1_enh	3.614	1.747	0.978	2.286	1.99	2.109	1.771	0	3.209	1.26	0.844
atac_L20110	k4me1_enh	4.083	1.133	0.825	1.747	2.577	1.78	1.976	0	2.186	1.936	1.052
atac_P03715	k4me1_enh	4.301	1.547	1.052	1.767	1.776	1.728	1.749	2.656	1.817	1.832	0.98
atac_L20150	k4me1_enh	3.356	0	1.596	1.42	1.933	1.646	1.852	0	2.388	1.706	1.102
atac_L20151	k4me1_enh	3.679	2.15	0.855	1.566	1.599	1.633	2.018	0	2.725	1.431	1.111
atac_L20175	k4me1_enh	4.152	2.7	0.655	1.55	1.756	0.885	2.248	0	1.547	1.82	0.972
atac_L20183	k4me1_enh	4.502	2.543	1.544	1.758	2.689	0.915	1.449	2.114	1.984	0.441	0
atac_L20242	k4me1_enh	3.345	1.819	0.92	0	1.644	1.194	1.843	0	2.439	1.32	0.996
atac_L20243	k4me1_enh	3.978	1.119	0.974	1.056	1.545	1.61	2.344	0	2.026	2.461	0.73
atac_P03731	k4me1_enh	3.42	1.074	0.541	1.113	1.088	0.994	0.93	0	2.283	1.207	1.083
atac_L20270	k4me1_enh	3.614	2.706	1.595	2.465	1.691	1.767	2.399	0	2.218	1.295	0.352
atac_L20292	k4me1_enh	3.801	0	1.162	1.429	1.735	1.609	1.658	0	0.69	1.621	0.729
atac_L20310	k4me1_enh	4.868	0	1.073	1.405	1.977	1.187	1.483	0	2.79	1.689	0.883
atac_L20311	k4me1_enh	4.441	0	1.129	0.998	2.176	1.093	1.197	2.164	2.753	1.085	0.995
atac_L20320	k4me1_enh	4.109	1.498	1.101	2.323	2.803	1.67	1.903	2.123	2.966	1.66	1.544
atac_L20321	k4me1_enh	5.023	2.605	0.534	2.463	2.253	1.983	3.138	2.172	2.98	2.811	2.147
atac_L20349	k4me1_enh	4.884	0.61	0.801	3.455	3.014	1.487	3.095	0	3.888	1.521	0.961
atac_L20378	k4me1_enh	4.982	1.863	1.315	2.772	2.515	2.232	2.224	0	3.159	2.339	1.475
atac_L20380	k4me1_enh	3.736	1.165	0.851	1.397	1.653	0.591	2.019	0	1.334	0	0.64
atac_L20389	k4me1_enh	3.72	2.031	0.627	2.176	2.112	1.65	2.128	0	3.067	0.936	1.728
atac_L20424	k4me1_enh	4.071	2.362	1.079	2.884	2.79	2.281	3.385	2.912	3.747	1.264	1.517
atac_L20428	k4me1_enh	3.489	1.383	0.913	0.77	1.908	1.004	1.676	0	2.358	0.965	1.06
atac_L20429	k4me1_enh	3.508	0	1.03	2.195	2.375	1.79	2.052	0	3.006	1.459	1.763
atac_L20464	k4me1_enh	3.889	1.431	0.735	1.991	2.155	2.048	2.234	1.356	2.42	1.003	1.337
atac_L20465	k4me1_enh	4.21	0	1.321	2.28	2.273	1.847	2.753	0	2.448	2.136	1.002
atac_L20474	k4me1_enh	4.05	0	1.232	2.122	1.8	1.67	1.359	0	1.878	0	1.517
atac_L20485	k4me1_enh	3.974	1.519	1.211	1.788	2.404	1.646	1.926	2.147	1.335	1.506	1.083
atac_L20495	k4me1_enh	4.43	2.073	1.706	2.336	1.94	1.301	1.75	0	2.773	0.815	2.157
atac_L20496	k4me1_enh	4.297	1.81	1.263	2.047	2.542	1.911	2.352	0	2.696	1.079	0.884
atac_L20497	k4me1_enh	4.512	0	0.948	2.918	2.393	1.936	1.902	3.23	3.343	2.201	1.243
atac_P03768	k4me1_enh	4.151	1.382	1.093	1.572	2.062	1.856	2.487	3.302	1.999	1.37	0.785
atac_L20500	k4me1_enh	4.218	1.19	1.41	2.071	1.896	1.552	2.378	0	2.125	1.87	1.006
atac_L20501	k4me1_enh	4.709	1.151	1.196	2.579	2.524	2.148	1.999	2.126	3.435	1.663	1.327
atac_L20523	k4me1_enh	4.194	2.403	0.721	2.766	2.488	2.07	3.005	0	3.771	1.493	1.55
atac_L20524	k4me1_enh	4.15	1.088	1.444	3.615	2.639	2.346	2.757	2.037	4.083	1.584	2.143
atac_L20578	k4me1_enh	4.572	1.118	1.249	2.278	2.488	2.391	2.649	1.386	3.065	1.776	0.84
atac_L20582	k4me1_enh	4.874	2.715	1.457	1.562	2.742	1.954	2.184	0	3.238	2.431	1.339
atac_L20589	k4me1_enh	4.08	1.179	1.552	2.113	1.925	2.051	1.943	0	2.439	0	1.276
atac_L20590	k4me1_enh	3.433	0	1.191	1.888	2.084	1.207	1.751	0	2.82	2.014	1.201
atac_L20596	k4me1_enh	3.393	1.804	0.597	0.727	0.994	0.898	0.595	0	0.904	0	0
atac_L20607	k4me1_enh	3.812	1.876	1.396	2.632	2.107	1.707	2.483	0	3.317	2.353	1.057
atac_L20614	k4me1_enh	3.994	0	1.38	2.042	2.191	2.033	2.488	2.094	1.411	2.382	1.047
atac_L20616	k4me1_enh	4.239	0.628	0.714	2.055	2.657	1.541	1.589	2.81	3.01	1.386	1.154
atac_L20624	k4me1_enh	4.851	0	1.374	2.574	2.28	2.331	2.28	1.392	3.24	1.259	1.444
atac_L20647	k4me1_enh	3.848	0	1.144	1.827	2.668	1.687	1.898	0	2.878	0.78	1.239
atac_L20648	k4me1_enh	3.56	0	0.699	1.516	1.912	1.006	1.291	2.088	1.708	0.764	0.614
atac_L20658	k4me1_enh	3.828	1.833	1.671	0.59	1.631	1.5	2.053	2.656	1.361	0.814	1.287
atac_L20678	k4me1_enh	4.294	2.249	1.122	1.311	1.608	1.504	1.343	0	1.943	1.078	1.349
atac_L20679	k4me1_enh	4.194	2.867	1.511	1.657	1.691	1.835	2.205	2.161	2.246	1.518	0.36
atac_L20746	k4me1_enh	3.492	1.738	1.16	2.601	1.688	1.652	0.968	0	2.023	2.156	1.125
atac_L20766	k4me1_enh	3.394	1.521	1.385	1.209	1.251	1.117	1.829	2.15	1.064	0.797	0.986
atac_P03841	k4me1_enh	3.481	2.289	0.335	0.908	1.544	1.37	1.241	2.022	2.398	1.571	1.169
atac_L20792	k4me1_enh	4.49	1.103	0.744	1.952	2.281	1.893	2.511	3.392	3.566	0.748	1.023
atac_L20811	k4me1_enh	5.508	1.181	0.863	2.875	2.808	2.124	1.738	2.642	2.936	1.088	1.098
atac_L20818	k4me1_enh	4.266	0	1.221	1.496	1.941	1.914	1.348	0	0	0	0.772
atac_L20826	k4me1_enh	3.428	1.831	1.037	1.007	1.52	1.268	1.034	0	1.48	2.14	0.782
atac_L20830	k4me1_enh	4.658	0	0.938	2.437	2.462	2.237	1.888	0	2.986	1.046	1.388
atac_L20831	k4me1_enh	4.03	0.564	1.198	2.217	2.201	2.135	2.782	2.31	2.59	0.887	1.444
atac_L20835	k4me1_enh	3.846	0	1.123	1.862	1.805	1.425	2.615	2.155	2.79	1.312	1.268
atac_L20845	k4me1_enh	3.582	0	1.072	1.86	2.268	1.423	1.608	0	2.592	1.31	0
atac_P03856	k4me1_enh	3.527	0	1.427	0.381	1.672	1.294	0.957	1.37	1.267	0.749	0.929
atac_L20859	k4me1_enh	3.414	1.141	0.994	2.166	1.853	1.363	1.687	2.935	1.903	0.777	1.393
atac_L20866	k4me1_enh	3.422	0	0.776	0.214	0.975	0.759	0.803	0	1.184	0.781	0
atac_L20870	k4me1_enh	3.911	2.603	0.864	2.171	2.334	1.981	1.201	2.643	1.958	0.808	0
atac_L20894	k4me1_enh	4.195	0	0.603	1.802	1.834	1.316	1.35	0	1.216	1.695	1.433
atac_L20895	k4me1_enh	3.872	1.187	1.365	2.282	2.077	1.202	1.501	2.177	1.226	1.329	0.655
atac_L20898	k4me1_enh	3.465	0	0.6	1.492	1.895	0.979	0.824	0	2.025	0.455	0.358
atac_L20912	k4me1_enh	4.283	0.697	1.421	1.099	2.356	1.496	2.543	0	2.23	1.504	0.64
atac_L20916	k4me1_enh	4.164	1.97	0.867	3.039	2.417	2.321	2.7	3.795	3.513	1.912	0.479
atac_P03867	k4me1_enh	3.722	1.046	0.525	1.758	1.972	1.625	1.207	1.978	2.679	1.366	0.781
atac_L20921	k4me1_enh	4.633	1.169	1.071	2.153	2.013	1.672	2.549	2.151	2.997	1.076	1.347
atac_L20924	k4me1_enh	5.105	3.089	1.467	2.4	2.112	1.869	1.608	2.154	2.877	1.845	1.5
atac_L20930	k4me1_enh	4.8	0	1.132	0.835	1.864	1.758	2.062	2.101	2.587	1.27	0.62
atac_L20931	k4me1_enh	5.452	1.176	0.972	2.537	2.506	1.915	1.615	2.161	3.123	1.694	1.185
atac_L20940	k4me1_enh	4.9	1.177	1.027	1.58	2.101	1.562	2.034	0	2.031	1.317	0.773
atac_L20959	k4me1_enh	3.834	2.2	1.04	1.94	2.542	2.045	2.066	2.106	2.735	1.8	1.055
atac_P03886	k4me1_enh	4.24	0	0.906	2.056	1.9	1.814	2.825	1.365	2.433	1.235	0.716
atac_L20963	k4me1_enh	4.34	0	1.073	1.16	1.355	1.312	2.125	3.421	0.865	0.761	0.481
atac_P03891	k4me1_enh	3.91	1.104	0.685	2.582	2.453	2.845	1.935	3.596	2.143	1.604	1.617
atac_L21074	k4me1_enh	4.056	0.636	1.32	2.303	1.745	1.465	1.708	0	2.036	1.72	0.997
atac_L21134	k4me1_enh	3.39	0.671	0.929	0.952	1.917	1.527	1.431	0	1.292	0.766	0.736
atac_L21200	k4me1_enh	3.724	2.275	0.809	1.008	1.093	1.172	0.608	0	1.229	0.814	1.005
atac_L02973	k4me1_enh	4.238	0	0.922	2.133	2.109	1.78	1.954	3.181	2.406	1.254	0.942
atac_L02975	k4me1_enh	3.428	1.831	0.928	1.747	0.93	1.031	1.855	2.179	2.195	1.33	1.105
atac_L02976	k4me1_enh	3.982	0	1.347	2.488	1.734	2.176	2.276	0	2.367	2.343	0.768
atac_L03018	k4me1_enh	4.333	1.173	1.124	2.895	2.187	1.582	2.029	0	3.5	0.801	1.351
atac_L03025	k4me1_enh	3.434	1.694	1.082	1.122	1.223	1.127	1.814	0	2.295	0.994	1.174
atac_L03026	k4me1_enh	4.759	1.437	0.68	1.631	1.836	1.201	2.311	0	3.48	0.743	1.932
atac_L03045	k4me1_enh	3.829	0	1.533	2.205	1.926	1.738	2.673	0	3.225	1.642	1.228
atac_L03085	k4me1_enh	4.173	0	0.744	2.377	2.682	1.573	1.744	3.007	1.478	1.53	0.896
atac_P00637	k4me1_enh	3.651	2.725	0.992	2.136	1.479	1.274	1.505	0	1.247	0.997	0.705
atac_L03118	k4me1_enh	3.832	0.696	1.458	2.517	2.684	1.993	2.925	2.97	2.581	2.433	1.921
atac_L03124	k4me1_enh	4.836	1.167	1.069	2.302	2.011	2.281	1.478	2.149	2.588	1.982	1.345
atac_L03127	k4me1_enh	4.169	0	1.295	2.089	2.288	2.211	1.92	3.49	3.063	2.698	1.339
atac_L03134	k4me1_enh	4.39	0	1.175	1.067	1.729	1.431	1.78	0	1.522	0.435	1.139
atac_L03141	k4me1_enh	3.337	0	1.085	1.527	1.51	0.944	1.562	0	1.72	1.467	0.955
atac_L03146	k4me1_enh	3.466	1.997	0.578	1.072	1.565	1.018	1.787	1.406	2.316	1.273	1.31
atac_L03179	k4me1_enh	4.006	0	0.866	2.175	1.598	1.2	1.951	0	2.715	1.326	0.779
atac_L03183	k4me1_enh	4.553	1.123	1.211	2.285	2.455	1.786	2.954	0	2.924	0.763	1.372
atac_L03229	k4me1_enh	4.141	0	1.326	2.857	1.659	1.854	3.062	2.182	4.119	0.815	1.107
atac_L03230	k4me1_enh	3.933	2.042	0.526	1.487	1.468	1.307	2.193	2.15	1.855	0.797	0.88
atac_L03254	k4me1_enh	4.999	2.996	1.48	3.439	3.033	1.863	2.291	2.17	3.095	2.001	0.651
atac_L03256	k4me1_enh	3.72	1.187	1.138	2.282	1.46	1.718	1.854	0	1.479	1.708	1.782
atac_L03266	k4me1_enh	4.118	0	1.129	1.581	1.901	1.485	1.024	2.163	0.527	1.318	1.094
atac_L03267	k4me1_enh	4.4	1.173	0.915	1.406	1.829	1.282	2.029	1.449	1.069	1.313	1.429
atac_L03289	k4me1_enh	4.044	0	0.591	1.707	1.239	1.038	0.588	2.135	1.196	0	1.075
atac_L03320	k4me1_enh	3.842	0	0.497	1.155	0.868	0.736	2.118	2.075	1.603	1.025	0.837
atac_L03321	k4me1_enh	3.77	0	0.807	1.004	0.793	0.789	2.046	2.175	1.225	0.811	0.654
atac_L03339	k4me1_enh	4.876	1.781	1.365	2.652	2.562	1.694	2.997	2.594	3.716	1.288	1.245
atac_L03342	k4me1_enh	5.251	0	0.861	2.994	2.375	1.917	2.498	0	3.161	2.124	0
atac_L03344	k4me1_enh	4.716	0.661	0.968	2.8	2.296	1.851	2.115	3.409	3.344	1.249	1.206
atac_L03354	k4me1_enh	4.863	0.617	0.909	3.215	2.213	1.903	3.148	2.437	3.541	1.179	1.287
atac_L03356	k4me1_enh	5.08	1.123	0.57	3.104	2.911	1.616	1.962	2.088	2.886	1.922	1.373
atac_L03358	k4me1_enh	4.018	1.463	1.118	1.793	2.194	1.588	2.411	0	2.752	1.255	1.439
atac_L03360	k4me1_enh	4.004	1.793	0.957	2.139	2.332	1.54	1.33	0	2.626	0	1.861
atac_L03363	k4me1_enh	4.009	0.974	0.888	2.973	2.693	1.697	3.055	3.167	4.002	2.05	1.805
atac_P00689	k4me1_enh	4.849	2.682	0.231	1.492	2.079	1.426	1.935	2.686	2.36	1.604	1.149
atac_L03372	k4me1_enh	5.165	1.974	1.29	3.172	2.943	2.02	2.535	3.182	3.94	1.451	0.611
atac_L03374	k4me1_enh	4.833	0	1.197	3.123	1.97	1.532	2.088	2.952	2.712	2.089	0.632
atac_L03375	k4me1_enh	4.611	2.836	1.488	2.802	2.035	2.001	2.254	2.959	2.671	2.769	1.801
atac_L03378	k4me1_enh	4.14	2.276	0.538	1.425	1.55	1.139	1.857	1.468	2.197	2.261	0.899
atac_L03404	k4me1_enh	3.789	1.084	1.33	2.034	2.009	1.654	1.248	2.844	2.409	0.413	1.592
atac_L03406	k4me1_enh	3.927	0	0.939	2.56	2.363	1.723	1.982	2.578	2.692	1.474	1.148
atac_L03417	k4me1_enh	3.898	1.813	1.351	2.493	2.726	1.833	2.62	0	3.12	1.85	0.646
atac_L03430	k4me1_enh	4.203	1.138	0.992	1.819	1.952	1.491	1.684	2.109	0.88	1.474	1.531
atac_L03439	k4me1_enh	4.077	0	1.261	1.358	1.682	1.775	1.435	2.097	1.168	1.932	1.049
atac_P00704	k4me1_enh	3.982	1.076	1.321	1.915	1.979	1.684	1.897	2.02	2.449	0.989	1.319
atac_P00705	k4me1_enh	3.572	1.099	1.421	2.61	2.418	2.074	2.563	2.867	3.376	1.889	0.598
atac_L03466	k4me1_enh	3.721	1.789	1.372	2.135	1.851	1.294	2.53	2.133	2.218	0.788	0.975
atac_L03478	k4me1_enh	4.016	1.166	1.383	2.393	1.602	1.902	1.718	0	2.781	1.073	1.262
atac_L03482	k4me1_enh	3.851	1.147	0.947	1.621	1.964	2.093	1.317	1.419	1.738	1.954	1.399
atac_P00718	k4me1_enh	4.678	1.065	1.309	1.954	1.999	1.544	2.195	2.813	2.667	1.556	1.233
atac_L03511	k4me1_enh	5.283	1.165	1.211	2.037	2.461	1.82	2.267	0	2.531	0.795	0.764
atac_L03533	k4me1_enh	4.042	1.623	1.439	2.003	1.911	1.337	2.273	0	1.67	0.387	1.333
atac_L03585	k4me1_enh	4.222	1.96	1.32	2.069	2.164	1.955	2.396	1.376	3.248	1.439	1.848
atac_L03600	k4me1_enh	4.787	0	0.723	1.379	2.065	1.341	1.604	2.829	2.035	0.409	1.318
atac_L03608	k4me1_enh	3.34	1.713	0.85	1.405	1.592	1.366	0.95	2.514	1.134	0	0.923
atac_L03609	k4me1_enh	3.668	0	1.669	1.123	1.52	0.955	2.447	2.654	2.123	1.868	1.447
atac_L03615	k4me1_enh	3.879	1.136	1.268	1.879	2.152	1.938	1.305	2.106	2.689	1.471	1.231
atac_P00750	k4me1_enh	4.272	1.441	0.906	2.841	2.635	1.96	2.825	3.589	4.293	1.011	1.02
atac_L03639	k4me1_enh	5.556	1.538	1.696	2.061	1.971	1.69	2.438	2.171	1.473	0	0.893
atac_L03640	k4me1_enh	3.904	1.151	1.103	2.074	2.321	2.03	1.584	2.126	2.846	1.959	1.404
atac_L03643	k4me1_enh	3.935	0	1.223	1.696	2.023	1.488	2.374	1.359	2.313	0.741	0.82
atac_L03654	k4me1_enh	4.293	0	1.343	2.427	2.74	2.257	2.492	2.565	2.583	1.267	1.305
atac_L03670	k4me1_enh	3.894	1.095	0.901	2.802	1.987	1.581	1.629	2.047	3.502	2.125	1.104
atac_L03674	k4me1_enh	3.654	2.129	0.994	3.428	1.977	1.479	1.998	0	3.411	0.736	1.096
atac_L03680	k4me1_enh	3.953	3.43	0.266	1.896	0.327	0.728	0.305	0	0.488	0	0.332
atac_L03684	k4me1_enh	4.099	1.166	1.017	1.306	1.82	1.244	1.602	0	1.852	1.682	0.879
atac_L03685	k4me1_enh	5.333	1.136	1.136	2.557	2.203	2.027	2.3	0	3.439	0.773	1.055
atac_L03687	k4me1_enh	3.917	2.066	1.185	1.945	2.113	1.716	1.952	0	1.963	1.706	0.895
atac_L03729	k4me1_enh	3.662	1.185	0.743	2.005	1.544	1.985	2.509	2.174	2.19	0.81	0.779
atac_L03737	k4me1_enh	3.467	0.703	0.97	1.108	0.917	0.546	0.598	0	2.102	0.801	0.509
atac_L03765	k4me1_enh	4.489	2.507	1.163	1.659	2.075	1.61	2.201	2.9	2.291	1.255	0.48
atac_L03768	k4me1_enh	5.294	2.265	1.76	2.117	2.011	1.778	2.366	0	2.759	1.525	1.583
atac_L03795	k4me1_enh	3.767	0	1.409	2.184	1.759	1.169	2.091	1.427	2.215	1.823	1.071
atac_L03815	k4me1_enh	3.334	1.171	0.733	0.22	1.15	0.861	2.115	0	1.859	1.689	1.35
atac_L03819	k4me1_enh	4.137	1.717	0.854	1.564	1.757	1.052	2.016	0	2.434	0	1.193
atac_L03856	k4me1_enh	3.769	3.309	1.136	1.59	1.458	1.264	1.851	0	1.587	0.461	0.653
atac_L03860	k4me1_enh	3.889	2.503	1.115	1.655	2.207	1.673	1.134	1.384	2.161	1.448	1.125
atac_L03910	k4me1_enh	3.61	1.785	0.841	0.568	0.624	0.584	1.001	0	1.439	0	0.351
atac_L03925	k4me1_enh	3.911	1.182	1.031	3.198	2.557	2.24	1.622	2.17	3.132	2.131	1.191
atac_L03928	k4me1_enh	3.622	0	1.251	1.973	1.942	2.271	2.336	2.612	2.525	1.5	0.761
atac_L03982	k4me1_enh	4.281	1.087	1.37	2.276	2.047	1.636	2.154	2.035	2.866	1.221	1.096
atac_L03984	k4me1_enh	3.8	0	1.177	1.13	1.744	1.223	0.945	0	0.84	1.417	0.593
atac_L03987	k4me1_enh	3.649	2.738	1.223	2.216	2.174	2.309	1.732	1.453	2.886	0.804	0.648
atac_L04012	k4me1_enh	3.889	1.431	1.376	1.757	1.679	1.621	0.946	3.373	2.126	0.417	0.919
atac_L04030	k4me1_enh	3.347	0	0.92	0.222	1.045	0.985	1.619	0	2.183	1.998	1.276
atac_L04046	k4me1_enh	3.437	1.788	0.519	1.196	1.169	1.17	1.589	0	1.552	0.788	0.5
atac_L01612	k4me1_enh	4.055	2.004	1.23	1.821	1.492	0.987	2.154	0	2.056	0	0.624
atac_L01685	k4me1_enh	4.325	2.246	0.853	2.042	2.467	1.527	2.194	0	2.167	1.309	0.767
atac_L01707	k4me1_enh	4.261	2.7	1.624	2.923	2.715	1.94	2.524	0	3.546	1.29	1.613
atac_L01732	k4me1_enh	4.284	0	0.925	1.669	1.776	0.913	1.031	0	2.191	1.529	0.654
atac_L01749	k4me1_enh	3.515	1.801	1.117	2.094	2.244	1.8	0.593	2.146	2.296	0.452	1.174
atac_L01752	k4me1_enh	3.458	1.478	0.933	1.525	1.635	1.625	1.781	0	1.523	1.793	0.618
atac_L01768	k4me1_enh	3.474	1.769	1.314	1.37	1.597	1.277	2.154	0	1.635	1.805	1.6
atac_L01774	k4me1_enh	3.565	1.16	1.565	1.781	1.813	1.517	2.405	0	2.468	1.3	1.169
atac_L01780	k4me1_enh	4.32	2.661	1.171	2.094	2.104	1.374	1.295	2.092	1.518	1.633	0.18
atac_L01787	k4me1_enh	4.387	0	0.677	2.327	2.322	1.52	2.045	2.174	2.447	1.705	1.194
atac_L01800	k4me1_enh	4.546	0	1.191	1.896	1.717	1.741	1.404	0	2.439	1.015	1.197
atac_P00423	k4me1_enh	3.912	1.037	0.58	1.334	1.693	1.322	1.657	1.964	1.596	1.167	1.472
atac_L01821	k4me1_enh	3.929	1.091	0.898	1.819	2.263	1.385	2.084	2.855	2.985	1.741	1.183
atac_L01845	k4me1_enh	4.112	1.379	1.132	1.347	1.769	1.454	1.671	1.305	1.519	0.396	1.422
atac_L01862	k4me1_enh	4.09	0	1.88	1.881	2.066	1.994	2.679	1.409	3.787	1.275	1.389
atac_L01898	k4me1_enh	3.721	0	1.079	1.519	1.791	1.452	2.422	2.091	1.517	0.766	1.135
atac_L01923	k4me1_enh	3.817	2.605	1.183	0.876	1.649	1.097	1.202	2.172	0.918	1.325	0.515
atac_L01931	k4me1_enh	3.502	1.157	1.06	0.855	0.985	0.767	1.708	0	1.054	0.789	0.635
atac_L01945	k4me1_enh	4.791	0.662	1.203	2.178	2.07	1.714	2.588	2.075	2.401	1.772	1.568
atac_L01949	k4me1_enh	3.481	1.729	1.197	2.265	2.097	1.599	1.851	0	1.597	0.753	1.562
atac_L01974	k4me1_enh	4.981	0	1.267	2.348	1.908	1.842	2.298	2.104	2.904	0.437	1.229
atac_L01994	k4me1_enh	3.751	0	0.425	1.851	1.228	1.25	1.134	0	0	0.758	0.728
atac_P00455	k4me1_enh	5.23	0	1.257	2.939	2.593	2.027	2.899	2.038	4.15	2.116	1.598
atac_L02001	k4me1_enh	4.69	1.126	0.875	2.943	2.487	1.009	2.355	2.559	3.811	0	1.517
atac_L02006	k4me1_enh	4.928	0	1.271	2.542	2.722	1.997	2.21	2.166	2.708	1.856	1.437
atac_L02007	k4me1_enh	3.637	2.584	1.121	1.649	1.632	2.001	1.342	0	1.767	1.31	0.357
atac_L02014	k4me1_enh	3.558	0	1.191	2.475	2.177	1.391	1.634	2.183	1.795	0.465	1.595
atac_L02032	k4me1_enh	3.594	1.817	0.531	0.997	0.533	0.983	1.024	0	1.347	0.805	0
atac_L02130	k4me1_enh	3.87	1.158	1.06	1.778	1.787	0.89	1.593	0	2.722	0	1.555
atac_L02131	k4me1_enh	4.154	0	1.13	2.296	2.162	1.507	2.493	0	2.815	1.465	0.618
atac_L02134	k4me1_enh	3.368	0.688	1.284	1.468	2.048	1.507	1.585	2.598	2.511	0.785	1.069
atac_L02141	k4me1_enh	4.066	2.044	1.216	3.179	2.72	1.908	2.487	3.887	3.348	1.511	0.768
atac_L02155	k4me1_enh	4.434	0	1.269	1.683	1.827	1.491	2.228	2.108	1.899	1.275	0.345
atac_L02162	k4me1_enh	3.65	1.177	1.268	1.581	1.693	1.16	1.024	2.163	1.347	1.318	0.511
atac_P00480	k4me1_enh	3.477	1.644	1.044	1.924	2.003	1.306	2.36	0	1.921	1.814	0.877
atac_L02212	k4me1_enh	5.091	1.853	0.942	2.149	2.659	1.523	2.145	3.804	2.696	2.138	0.16
atac_L02219	k4me1_enh	3.657	1.182	1.031	1.001	1.907	1.778	1.028	3	1.473	1.702	0.892
atac_L02225	k4me1_enh	3.831	0	1.224	2.302	1.967	1.271	2.435	0	1.723	1.47	1.144
atac_L02244	k4me1_enh	4.764	0	1.119	2.098	1.681	1.183	1.479	0	1.457	1.075	1.497
atac_P00495	k4me1_enh	3.597	0	1.152	2.865	1.996	1.772	2.754	1.951	3.41	0.692	1.578
atac_L02255	k4me1_enh	3.49	0	0.868	1.51	1.68	1.549	2.374	3.008	1.965	1.708	0.78
atac_L02261	k4me1_enh	3.333	0	1.035	1.268	1.84	1.379	1.436	0	1.623	1.793	0.85
atac_P00501	k4me1_enh	3.873	3.06	1.092	2.418	2.114	1.794	2.51	0	3.249	2.343	0.947
atac_L02292	k4me1_enh	3.42	0	1.134	2.062	2.444	1.865	2.692	0	2.04	0.809	1.363
atac_L02293	k4me1_enh	4.246	1.185	1.276	2.228	1.677	1.645	0.833	0	2.715	1.863	0.779
atac_L02294	k4me1_enh	4.678	2.718	0.849	1.977	2.191	1.918	2.719	0	2.474	1.977	1.259
atac_L02304	k4me1_enh	4.668	0	1.275	1.539	2.229	1.851	2.157	0	2.956	1.479	1.318
atac_L02307	k4me1_enh	3.512	1.164	0.907	1.099	1.106	1.044	1.823	0	1.664	1.977	1.081
atac_L02310	k4me1_enh	4.19	3.466	1.308	1.215	1.761	1.342	1.729	0	1.677	1.314	0.646
atac_L02318	k4me1_enh	3.582	1.104	1.275	0.932	1.866	1.658	2.572	0	2.077	1.434	1.113
atac_P00526	k4me1_enh	5.317	0.972	0.971	1.966	2.439	1.425	3.015	0	2.818	0.89	1.66
atac_L02329	k4me1_enh	3.558	2.458	1.04	0.883	1.465	0.996	0.609	0	2.2	1.333	1.289
atac_L02343	k4me1_enh	3.65	1.177	0.918	0.872	2.157	1.512	1.49	2.163	2.799	2.124	1.274
atac_L02441	k4me1_enh	4.11	0	1.172	2.158	1.735	1.788	0.598	2.629	1.572	1.847	0.884
atac_L02456	k4me1_enh	3.87	2.231	1.248	0.721	1.512	0.81	1.916	2.136	2.152	0.79	0.759
atac_L02464	k4me1_enh	4.013	1.189	0.928	1.818	1.85	0.994	1.208	0	1.481	2.011	1.199
atac_L02495	k4me1_enh	3.727	1.129	1.457	0.392	2.16	1.554	1.97	0	2.18	0	0.849
atac_L02509	k4me1_enh	4.343	0	0.604	1.5	1.881	1.022	0.602	2.639	0.914	1.086	0.89
atac_L02518	k4me1_enh	4.622	1.777	1.279	2.788	2.096	1.877	1.801	2.12	3.039	0.781	0.967
atac_L02522	k4me1_enh	4.272	1.509	0.283	1.557	1.959	1.564	2.257	2.136	2.857	0.79	0.353
atac_L02532	k4me1_enh	3.847	0	0.452	2.49	1.916	1.37	1.834	0	2.025	0.801	1.351
atac_L02540	k4me1_enh	3.599	0	0.172	2.043	1.391	1.214	1.468	0	2.073	0.969	0.789
atac_L02549	k4me1_enh	3.545	0	0.63	1.426	1.566	1.56	1.654	2.075	2.159	1.251	0.478
atac_L02551	k4me1_enh	3.606	0	1.366	2.499	2.241	1.802	2.584	0	3.545	1.488	1.246
atac_L02565	k4me1_enh	3.614	1.789	0.784	1.555	1.425	0.927	2.176	0	1.552	0.788	0.634
atac_L02566	k4me1_enh	4.025	2.249	0.913	1.491	1.582	1.153	2.421	0	2.023	1.078	0.989
atac_L02573	k4me1_enh	3.36	1.147	0.514	2.174	1.817	1.129	1.694	3.465	2.839	0	0.348
atac_L02575	k4me1_enh	5.022	2.747	1.032	3.666	3.014	2.72	2.748	4.067	4.643	1.86	1.279
atac_L02576	k4me1_enh	5.026	1.582	1.637	2.787	2.623	2.257	2.873	1.248	3.952	2.086	1.361
atac_L02599	k4me1_enh	4.276	1.16	0.958	1.56	1.595	1.615	0.59	0	2.351	2.1	0.874
atac_L02601	k4me1_enh	3.433	1.191	0.93	1.75	1.275	0.996	0.609	3.539	2.051	0.816	0.366
atac_L02606	k4me1_enh	3.458	2.05	1.235	1.33	1.047	1.743	0.515	1.959	2.33	0.696	0.957
atac_L02658	k4me1_enh	3.461	1.807	0.598	1.984	2.25	1.805	1.016	1.445	2.692	2.627	0.357
atac_L02678	k4me1_enh	4.142	1.277	1.26	2.613	2.269	1.495	2.169	0	2.732	1.819	1.437
atac_L02680	k4me1_enh	3.481	1.537	1.317	2.504	2.797	2.018	1.947	0	3.203	1.323	0.651
atac_L02682	k4me1_enh	3.538	1.493	1.358	1.889	1.878	1.595	1.576	2.116	1.734	1.81	1.062
atac_L02841	k4me1_enh	4.16	0	0.865	2.022	2.154	1.535	2.403	0	2.829	0.756	1.123
atac_L02850	k4me1_enh	4.704	2.217	1.403	2.322	2.347	2.354	1.456	2.122	2.207	2.594	1.243
atac_L23890	k4me1_enh	4.265	1.174	1.351	1.577	1.981	1.747	1.837	0	2.028	1.081	0.886
atac_L23892	k4me1_enh	3.536	0	0.649	1.758	2.47	1.728	1.574	2.937	2.55	1.653	0.86
atac_P04426	k4me1_enh	3.41	0.609	0.579	0.501	1.672	0.926	0.719	0	1.305	0.698	1.125
atac_P04427	k4me1_enh	3.692	1.081	0.669	2.177	2.107	1.156	2.219	0	2.404	0	0.587
atac_L23896	k4me1_enh	5.045	0	1.488	2.721	2.252	1.96	2.604	2.09	3.809	1.035	1.516
atac_L23897	k4me1_enh	3.429	0.714	0.928	1.818	1.433	1.445	1.856	0	1.883	0	0.365
atac_L23947	k4me1_enh	3.628	1.758	1.459	2.047	1.776	1.58	2.142	2.099	1.807	1.269	1.712
atac_L23960	k4me1_enh	4.065	1.101	0.907	1.892	1.714	1.345	1.84	2.056	1.928	0.747	1.194
atac_L23961	k4me1_enh	4.39	1.079	0.782	1.676	2.037	1.446	2.285	0	2.291	1.213	1.171
atac_L23962	k4me1_enh	3.447	0	1.176	2.324	1.377	1.409	1.915	0	2.123	1.001	1.099
atac_L23969	k4me1_enh	3.795	1.141	0.994	1.077	1.623	1.443	1.893	0	0.707	1.279	1.15
atac_P04444	k4me1_enh	3.618	2.021	1.013	1.051	1.289	1.39	2.046	0	2.246	2.208	1.381
atac_L23978	k4me1_enh	3.828	1.161	1.16	1.781	1.814	1.663	1.596	0	2.727	1.973	2.248
atac_L23984	k4me1_enh	3.423	0	1.321	0.417	1.488	1.064	1.852	2.175	1.356	2.466	1.283
atac_L24012	k4me1_enh	3.873	0	1.264	2.253	2.385	1.896	0.793	2.101	3.617	1.935	1.525
atac_L24015	k4me1_enh	3.677	0.616	0.586	0.766	1.38	1.148	1.67	0	1.924	0.396	0.781
atac_L24050	k4me1_enh	3.55	2.067	1.406	1.228	0.971	1.1	2.298	0	2.507	1.865	1.952
atac_P04470	k4me1_enh	4.315	1.349	1.065	1.726	2.146	1.554	1.822	0	2.26	1.338	0.431
atac_L24081	k4me1_enh	5.646	1.131	1.304	2.387	2.809	2.244	2.363	1.402	3.403	2.178	1.77
atac_L24105	k4me1_enh	3.323	1.125	1.337	2.091	1.745	1.45	2.132	0	2.359	2.276	0.614
atac_L24108	k4me1_enh	4.55	1.154	1.056	2.022	2.325	1.886	2.463	2.13	2.85	1.667	1.071
atac_L24167	k4me1_enh	4.196	0	0.865	2.669	2.086	1.794	1.949	1.382	2.507	1.617	1.207
atac_L24173	k4me1_enh	3.908	1.079	1.247	2.808	2.53	2.046	2.474	0	3.198	1.213	1.088
atac_L24177	k4me1_enh	3.634	1.723	0.961	1.709	2.124	1.547	1.844	0	2.639	1.015	1.113
atac_L24193	k4me1_enh	3.847	1.403	0.175	1.449	2.02	1.112	1.594	0	0.821	1.391	0.168
atac_L24195	k4me1_enh	3.337	0	1.075	0.732	0.784	0.98	0.599	0	0.91	0	0.51
atac_L24202	k4me1_enh	4.128	2.234	1.062	1.911	2.04	1.684	1.918	2.139	2.577	1.675	1.256
atac_L24207	k4me1_enh	3.631	2.196	1.133	2.734	2.457	1.84	2.673	0	3.319	1.936	1.591
atac_L24208	k4me1_enh	3.602	1.929	1.173	2.625	2.046	2.04	2.226	0	3.147	1.412	1.007
atac_L24260	k4me1_enh	5.665	1.967	1.438	2.801	2.748	2.331	2.527	3.174	3.127	2.624	1.207
atac_L24268	k4me1_enh	3.804	0.665	1.163	1.345	1.294	1.468	1.955	0	2.097	1.451	1.128
atac_L24269	k4me1_enh	3.405	2.254	0.916	0.994	1.189	1.157	1.193	0	1.773	0.456	0.646
atac_L24282	k4me1_enh	4.047	1.113	0.917	2.442	2.265	1.625	2.747	2.89	2.652	1.616	0.937
atac_L24284	k4me1_enh	4.284	1.427	1.671	2.364	2.469	1.527	2.547	3.57	3.491	0.737	1.536
atac_L24293	k4me1_enh	5.283	1.462	1.248	2.603	2.808	2.148	1.544	3.797	2.706	1.621	1.211
atac_L24300	k4me1_enh	3.942	2.013	1.28	2.612	2.061	1.858	1.994	3.229	2.333	0	0.968
atac_L24306	k4me1_enh	5.159	1.115	0.753	3.476	2.957	2.114	3.071	2.894	3.855	2.456	0.94
atac_L24308	k4me1_enh	3.399	1.171	1.217	1.861	2.016	1.849	2.614	2.982	2.789	1.512	1.18
atac_L24309	k4me1_enh	4.466	1.174	1.393	1.495	2.117	1.769	2.426	2.159	2.7	1.315	0.886
atac_L24310	k4me1_enh	5.761	1.759	1.305	2.662	2.246	2.022	2.556	2.921	3.317	2.57	0.181
atac_L24314	k4me1_enh	4.232	1.436	0.953	1.483	1.951	1.391	2.167	2.862	2.372	0.418	1.016
atac_L24321	k4me1_enh	3.832	1.891	0.871	2.682	1.991	1.558	2.186	0	2.742	1.835	1.227
atac_L24371	k4me1_enh	4.394	1.807	1.427	1.489	1.183	1.366	2.112	2.152	1.458	1.31	1.425
atac_L24417	k4me1_enh	4.373	1.487	1.043	1.611	1.406	1.724	1.685	0	1.423	0	1.661
atac_P04532	k4me1_enh	3.528	1.073	1.621	0.368	0.983	0.782	0.929	0	0.826	1.397	1.164
atac_L24449	k4me1_enh	4.611	0	1.588	1.483	2.078	1.417	2.168	2.513	2.427	1.007	0.469
atac_L24475	k4me1_enh	3.625	0	0.96	0.724	1.517	1.24	0.592	0	1.331	1.07	0.354
atac_L24485	k4me1_enh	3.515	0	1.343	1.742	2.037	1.713	1.971	2.097	2.532	1.464	1.587
atac_L24526	k4me1_enh	3.796	1.688	0.556	2.848	2.476	1.99	2.809	3.729	3.627	1.752	1.432
atac_L24552	k4me1_enh	3.773	0	0.355	1.522	1.68	1.264	1.297	1.398	2.305	1.038	1.821
atac_L24576	k4me1_enh	3.399	0	0.275	1.36	1.076	0.749	0.792	1.403	1.17	1.041	0.74
atac_L24589	k4me1_enh	4.129	1.096	1.344	1.698	1.685	1.49	1.833	0	1.921	0.743	0.713
atac_L24675	k4me1_enh	4.71	0	1.027	3.274	2.706	2.217	2.813	2.554	3.208	2.273	1.132
atac_L24676	k4me1_enh	4.323	1.167	1.119	2.853	2.854	1.693	2.832	3.261	3.109	1.982	0.766
atac_L24679	k4me1_enh	4.775	1.776	1.191	1.693	2.149	1.475	1.694	2.119	2.795	0.443	1.73
atac_L24704	k4me1_enh	3.764	0.488	0.733	1.64	1.759	1.706	1.492	1.687	2.666	0.562	1.18
atac_L24797	k4me1_enh	3.855	1.531	0.737	0.734	1.478	0.27	0	0	0.732	0	0
atac_L24838	k4me1_enh	3.61	2.884	1.667	0.741	1.165	1.136	0.835	2.177	3.065	1.708	1.367
atac_L24874	k4me1_enh	3.398	1.17	0.599	1.793	2.147	1.153	2.487	0	3.113	0.454	1.179
atac_L24928	k4me1_enh	4.192	0	1.286	2.183	2.193	1.606	2.25	3.238	3.381	1.061	0.973
atac_L24951	k4me1_enh	4.535	0	1.284	3.112	2.832	1.812	2.893	2.073	3.344	1.249	1.033
atac_L21297	k4me1_enh	4.891	1.145	0.998	2.752	2.669	1.795	2.691	0	3.426	1.482	1.47
atac_L21298	k4me1_enh	4.031	1.126	0.875	2.58	1.994	1.526	2.355	2.091	3.043	0.766	1.135
atac_L21357	k4me1_enh	3.48	0	0.74	1.322	1.539	0.39	0.603	0	1.076	1.858	1.191
atac_L21426	k4me1_enh	4.283	2.211	0.513	1.282	1.746	1.06	2.311	0	2.387	1.052	1.469
atac_L21434	k4me1_enh	3.873	1.48	1.132	2.204	1.483	1.21	1.677	2.101	2.483	1.042	0.62
atac_L21435	k4me1_enh	3.825	2.292	0.939	1.119	1.446	1.184	0.935	2.488	2.292	0	1.001
atac_L21444	k4me1_enh	3.505	0	0.521	1.559	1.568	1.298	2.919	2.609	2.677	1.067	0.979
atac_L21445	k4me1_enh	3.727	1.476	0.764	1.988	1.681	1.646	1.434	1.4	2.307	1.267	0.952
atac_L21484	k4me1_enh	4.693	1.188	1.323	1.816	1.826	1.387	0.836	0	2.392	0.463	0
atac_P03959	k4me1_enh	3.726	1.649	1.048	1.819	2.243	1.607	1.209	3.676	2.244	0.707	1.423
atac_L21510	k4me1_enh	4.63	2.063	0.292	3.373	2.072	1.667	2.804	3.73	3.886	2.558	1.28
atac_L21521	k4me1_enh	3.664	1.185	0.378	0	1.626	0.553	0	0	1.225	0	0
atac_L21534	k4me1_enh	3.393	2.244	1.069	1.79	1.347	1.182	1.186	0	0.726	1.508	0.642
atac_P03972	k4me1_enh	3.823	1.627	1.538	2.357	2.274	2.335	2.512	0	3.205	1.161	1.269
atac_L21556	k4me1_enh	4.553	0	0.928	1.95	2.174	1.933	2.448	3.011	2.048	2.37	1.522
atac_L21557	k4me1_enh	4.316	0	0.804	2.758	2.04	2.374	2.326	0	3.115	2.613	1.558
atac_P03976	k4me1_enh	4.531	2.438	1.419	2.972	2.636	2.537	2.269	0	2.845	1.602	0.913
atac_L21596	k4me1_enh	3.932	2.572	1.113	2.377	1.8	1.572	2.271	0	3.355	1.203	0.801
atac_L21600	k4me1_enh	3.496	2.277	0.747	1.426	1.373	1.676	2.969	0	3.557	1.333	0.657
atac_L21619	k4me1_enh	4.281	2.035	0.906	2.343	1.699	1.665	2.103	3.254	2.821	0.451	0.982
atac_L21648	k4me1_enh	4.02	0	1.019	0.988	1.777	1.552	2.11	0	1.939	1.508	0.88
atac_L21658	k4me1_enh	3.984	2.822	0.999	0.969	1.526	1.224	0.996	0	1.541	1.055	0.75
atac_L21663	k4me1_enh	3.631	1.166	1.572	2.677	2.194	1.882	1.719	2.619	2.016	1.98	1.631
atac_L21678	k4me1_enh	3.325	2.243	1.384	1.919	1.775	1.011	1.719	3.26	2.233	2.109	1.632
atac_L21688	k4me1_enh	3.519	2.855	0.793	1.4	1.867	1.576	1.829	0	2.095	0	0.357
atac_L21691	k4me1_enh	3.728	0	0.521	1.56	1.487	1.491	2.768	2.139	2.628	1.068	0
atac_L21692	k4me1_enh	4.971	0	1.493	2.34	2.492	2.15	2.491	2.096	3.282	1.039	0.952
atac_L21693	k4me1_enh	3.709	1.431	0.846	2.368	2.053	1.683	2.003	2.505	2.985	1.741	1.875
atac_L21707	k4me1_enh	3.484	0	0.584	0.712	0.516	0.481	1.165	0	0.887	0	0
atac_L21724	k4me1_enh	3.392	0	1.22	1.131	1.264	0.977	1.11	1.356	0.841	0.739	0.818
atac_L21770	k4me1_enh	4.267	2.227	0.657	1.631	1.098	1.322	1.174	0	1.442	1.294	0
atac_L21775	k4me1_enh	3.651	1.178	0.801	1.319	1.743	1.021	2.286	0	2.495	0.805	0.649
atac_L21813	k4me1_enh	4.395	0	1.235	0.743	1.781	1.031	1.856	0	2.331	0	0
atac_L21832	k4me1_enh	5.262	1.736	0.753	2.129	2.358	2.205	2.268	2.075	2.95	1.772	0.837
atac_P04030	k4me1_enh	3.484	2.309	0.812	1.202	1.237	0.977	1.39	0	2.504	1.301	0.638
[truncated: 8,704 more rows]

## Sheet: Fig4E_enh_boxplots
name	DNAme_group	lg_k4me2_enrich	lg_mznps_atac	lg_mznps_k27ac	lg_h2az	sphere_DNAme_prop
atac_L00083	LOW	0.684	0.038	0.838	-1.691	0
atac_L00084	LOW	0.821	-0.253	1.449	-1.712	0
atac_L00093	LOW	1.468	-0.05	-0.537	-1.995	0.183
atac_L00269	LOW	1.453	0.216	0.683	-2.118	0
atac_L00298	LOW	1.111	-2.409	-0.045	-1.876	0
atac_L00336	LOW	1.969	-0.207	2.662	-1.732	0.15
atac_L00342	LOW	0.692	-0.437	-0.189	-1.546	0.056
atac_L00357	LOW	0.297	-2.426	-0.448	-2.025	0.083
atac_L00675	LOW	-0.501	0.028	-0.175	-2.217	0
atac_L00702	LOW	1.169	-0.93	0.084	-1.453	1.833
atac_L00719	LOW	-0.922	-3.475	-2.685	-2.231	0
atac_L00747	LOW	3.462	-3.301	-2.228	-1.934	0
atac_L00817	LOW	1.752	-2.351	0.463	-1.711	0
atac_L00962	LOW	-0.986	0.586	0.307	-1.562	0
atac_L01074	LOW	2.19	0.516	0.922	-1.625	18
atac_L01092	LOW	1.355	-0.27	0.277	-1.094	0.214
atac_L01126	LOW	1.672	-1.191	0.981	-1.792	0
atac_L01158	LOW	1.406	0.864	1.916	-1.877	1.071
atac_L01179	LOW	0.512	-3.242	-2.435	-2.533	0
atac_L01284	LOW	0.671	0.601	0.674	-1.397	0
atac_L01335	LOW	2.088	0.314	-0.34	-2.022	7.75
atac_L01446	LOW	0	0.23	2.124	-2.194	0
atac_L01482	LOW	1.435	-2.013	-0.63	-2.653	0.5
atac_L01780	LOW	2.481	-2.067	-0.708	-1.666	0
atac_L01781	LOW	1.41	-5.072	-1.788	-1.753	0
atac_L02018	LOW	2.483	-0.012	0.011	-1.861	8
atac_L02038	LOW	2.342	-0.603	-0.373	-1.18	0
atac_L02049	LOW	-0.362	-0.967	-0.772	-2.436	4
atac_L02050	LOW	-0.353	-2.521	-0.538	-2.091	18.167
atac_L02060	LOW	2.46	0.814	0.096	-2.534	0
atac_L02111	LOW	2.82	-0.031	0.373	-1.658	0
atac_L02119	LOW	0.508	0.613	0.657	-1.491	2.125
atac_L02222	LOW	2.339	-0.685	0.155	-1.496	0
atac_L02226	LOW	1.155	-0.24	-0.295	-1.329	0
atac_L02293	LOW	0.406	-1.154	-3.235	-1.539	0.417
atac_L02294	LOW	1.459	-0.7	-1.729	-1.649	0
atac_L02295	LOW	2.113	-0.439	-1.778	-1.623	0
atac_L02314	LOW	0	4.2	3.06	-2.887	0.417
atac_L02326	LOW	1.8	-0.326	-0.009	-1.804	0
atac_L02343	LOW	-0.097	-2.652	-0.72	-1.747	0
atac_L02441	LOW	-0.884	0.182	0.883	-2.262	0
atac_L02565	LOW	1.155	-0.021	0.25	-2.035	0
atac_L02566	LOW	1.26	-0.18	0.13	-1.896	0
atac_L02599	LOW	0.286	0.486	0.178	-1.545	0
atac_L02786	LOW	1.495	-0.348	0.632	-1.7	0
atac_L02787	LOW	1.957	0.075	0.28	-2.189	0.23
atac_L02825	LOW	1.708	0.01	0.759	-1.275	0
atac_L02956	LOW	2.557	0.141	0.585	-1.564	0
atac_L02959	LOW	1.16	0.529	0.973	-2.171	0
atac_L03017	LOW	0.177	-1.123	-1.901	-1.956	0
atac_L03086	LOW	2.349	0.098	0.179	-2.005	0.294
atac_L03294	LOW	1.765	0.125	1.072	-2.15	1.6
atac_L03342	LOW	0	0.49	-0.087	-2.394	0
atac_L03354	LOW	-0.67	-1.196	-1.219	-2.123	0
atac_L03369	LOW	-0.507	0.345	-0.268	-2.775	6.25
atac_L03376	LOW	1.927	0.452	-1.235	-1.875	3.75
atac_L03536	LOW	3.589	0.401	0.007	-1.738	0
atac_L03548	LOW	1.597	-0.071	-0.686	-1.865	2.167
atac_L03603	LOW	1.574	0.021	-0.079	-1.227	12.5
atac_L03670	LOW	-0.009	-2.005	-1.48	-1.973	0
atac_L03674	LOW	1.033	0.417	-0.004	-1.954	0.909
atac_L03726	LOW	1.158	-0.447	0.508	-2.055	0
atac_L03728	LOW	0.746	-1.749	-0.927	-0.848	0
atac_L03729	LOW	0.406	-0.411	0.435	-1.706	0
atac_L03822	LOW	2.959	0.487	0.796	-1.421	0
atac_L03953	LOW	1.948	-2.885	0.438	-1.914	2.333
atac_L03987	LOW	2.09	-0.117	-0.577	-1.119	1.571
atac_L04025	LOW	0.872	-2.51	-1.064	-1.468	0
atac_L04026	LOW	1.404	-1.171	-1.97	-1.636	0.25
atac_L04064	LOW	3.734	0.357	-0.071	-1.351	0
atac_L04119	LOW	2.771	-0.707	0.183	-1.526	0.533
atac_L04250	LOW	1.342	0.459	0.878	-1.82	0
atac_L04318	LOW	1.892	-0.876	-0.28	-2.37	6.3
atac_L04365	LOW	-0.842	-0.159	-0.321	-2.093	0
atac_L04519	LOW	1.878	-0.403	1.035	-1.815	0
atac_L04547	LOW	1.68	0.623	1.365	-2.603	1
atac_L04551	LOW	0	0.069	0.797	-2.662	0
atac_L04574	LOW	2.477	0.543	0.212	-2.179	1.875
atac_L04643	LOW	2.371	0.406	-0.461	-1.171	0
atac_L04668	LOW	2.149	-0.339	1.755	-2.408	2.222
atac_L04680	LOW	3.078	0.503	-0.118	-2.163	0
atac_L04701	LOW	2.238	-0.408	-0.113	-2.319	2.421
atac_L04926	LOW	0.272	0.357	0.081	-1.915	0
atac_L05134	LOW	2.086	0.285	0.167	-1.772	0
atac_L05209	LOW	1.766	-0.091	0.83	-2.2	0
atac_L05604	LOW	1.421	-3.436	-0.868	-1.941	2.6
atac_L05712	LOW	3.252	-0.643	0.636	-1.529	0
atac_L05729	LOW	1.67	-0.745	0.151	-1.413	0
atac_L05778	LOW	-0.865	-3.53	-1.306	-2.184	0
atac_L05784	LOW	-0.447	-5.655	-0.957	-2.255	0
atac_L05823	LOW	1.079	-0.319	0.103	-1.871	0.5
atac_L06067	LOW	3.535	0.176	0.292	-1.294	0
atac_L06101	LOW	1.182	0.159	-0.236	-2.277	8.25
atac_L06108	LOW	1.078	0.438	1.095	-1.506	0
atac_L06109	LOW	1.909	0.592	0.56	-1.976	0
atac_L06137	LOW	1.133	-0.58	0.736	-1.769	0
atac_L06184	LOW	1.685	0.304	0.399	-1.586	0
atac_L06413	LOW	1.359	0.396	0.132	-1.869	0
atac_L06417	LOW	3.751	0.603	0.777	-1.861	0
atac_L06418	LOW	0.864	-3.664	0.029	-1.882	0
atac_L06419	LOW	-0.839	0.068	-0.853	-1.759	0.5
atac_L06434	LOW	2.738	-0.78	-1.324	-1.905	0
atac_L06447	LOW	1.656	-0.67	0.906	-1.563	0.9
atac_L06503	LOW	1.235	-0.162	-0.516	-1.978	7.8
atac_L06531	LOW	2	0.128	0.727	-1.354	0.846
atac_L06707	LOW	0	-1.104	0.945	-1.888	0.6
atac_L06830	LOW	0.575	-3.038	-1.856	-2.182	0
atac_L06878	LOW	1.753	0.453	0.59	-1.973	0
atac_L06965	LOW	2.21	-0.414	-0.841	-2.363	5
atac_L06995	LOW	0.859	0.225	-0.924	-1.273	1.25
atac_L07021	LOW	1.119	0.6	0.982	-2.457	13.75
atac_L07220	LOW	2.47	-0.06	0.296	-1.187	0
atac_L07221	LOW	2.936	-0.855	0.42	-1.431	0
atac_L07244	LOW	2.056	-0.019	-0.153	-1.762	16.5
atac_L07349	LOW	2.64	-0.882	-0.642	-1.481	0
atac_L07394	LOW	2.519	-0.102	-0.541	-2.045	0
atac_L07417	LOW	2.269	-0.573	-1.146	-2.645	1.95
atac_L07501	LOW	2.744	0.521	0.304	-1.588	0.162
atac_L07515	LOW	1.233	-2.193	-1.261	-2.19	0
atac_L07687	LOW	0.602	-0.5	-1.873	-2.243	0
atac_L07743	LOW	1.588	-0.026	-1.039	-1.975	0
atac_L07783	LOW	2.308	1.126	-0.543	-2.396	11.5
atac_L07827	LOW	1.731	0.088	0.277	-2.072	0
atac_L07846	LOW	1.166	-0.546	0.908	-0.754	9.5
atac_L07876	LOW	1.615	0.231	0.864	-1.957	0
atac_L07984	LOW	1.331	-0.064	-1.255	-2.014	0
atac_L08068	LOW	1.579	-0.392	0.543	-1.868	0
atac_L08108	LOW	2.567	-1.192	0.451	-1.539	1.559
atac_L08133	LOW	2.105	0.312	0.485	-2.141	0
atac_L08221	LOW	2.203	0.85	0.924	-1.729	0.533
atac_L08236	LOW	2.741	0.444	0.582	1.419	0
atac_L08319	LOW	2.546	0.199	0.734	-2.256	0
atac_L08449	LOW	1.312	-0.753	1.368	-1.631	0
atac_L08460	LOW	1.326	1.109	-0.774	-1.935	2.167
atac_L08507	LOW	4.162	0.169	0.185	-1.306	0
atac_L08508	LOW	4.204	-0.165	0.048	-1.744	0.111
atac_L08531	LOW	1.158	0.254	-0.071	-1.696	0
atac_L08597	LOW	0.094	-0.045	0.646	-2.002	0.5
atac_L08790	LOW	1.173	0.024	1.664	-1.698	0.688
atac_L08874	LOW	0.518	0.546	1.24	-2.447	9.333
atac_L08922	LOW	1.987	-0.765	0.194	-1.81	0
atac_L09268	LOW	0.808	-2.462	-0.214	-2.242	2.5
atac_L09277	LOW	2.992	0.789	0.71	-2.12	1.375
atac_L09336	LOW	-0.771	0.416	-0.649	-1.973	0.3
atac_L09355	LOW	0.058	-0.474	0.666	-1.274	0
atac_L09357	LOW	0.433	-0.782	-0.076	-1.212	0.5
atac_L09449	LOW	1.535	0.708	-0.649	-2.057	9.25
atac_L09456	LOW	2.614	0.849	0.837	-2.41	1.312
atac_L09465	LOW	0.176	0.409	0.383	-2.032	0
atac_L09555	LOW	-1.052	0.039	-1.908	-1.958	1
atac_L09562	LOW	0.291	0.094	-0.083	-2.308	0
atac_L09583	LOW	-1.086	0.009	0.396	-2.831	0
atac_L09594	LOW	3.026	0.464	1.971	-1.738	0
atac_L09657	LOW	2.749	-0.063	-1.881	-1.538	0.318
atac_L09751	LOW	2.862	0.508	1.927	-2.203	0
atac_L09858	LOW	1.877	0.037	1.074	-1.492	0
atac_L09866	LOW	-0.57	-1.981	0.436	-1.489	0
atac_L09904	LOW	2.259	0.17	0.48	-1.874	0
atac_L09905	LOW	0.67	0.025	-1.199	-2.319	0
atac_L09907	LOW	-0.768	-2.765	-0.907	-2.155	0
atac_L09909	LOW	0.265	-0.225	-0.14	-1.806	0
atac_L10311	LOW	-0.68	-3.122	-2.392	-2.474	0.5
atac_L10347	LOW	1.96	-0.248	0.895	-1.242	0
atac_L10436	LOW	1.486	-0.095	0.797	-1.844	0.1
atac_L10524	LOW	-0.959	-1.136	0.307	-1.57	15.667
atac_L10525	LOW	-1.437	-0.968	0.726	-2.119	0
atac_L10549	LOW	0.668	-0.6	0.693	-1.752	0
atac_L10622	LOW	1.332	0.266	0.029	-1.305	0
atac_L10637	LOW	0.183	-1.48	0.49	-1.292	0
atac_L10658	LOW	0.657	0.17	-0.299	-1.893	1.25
atac_L10728	LOW	1.17	-0.77	-2.39	-2.464	12.333
atac_L10790	LOW	1.264	0.893	0.1	-1.783	0.472
atac_L10904	LOW	4.479	-1.904	-6.466	-0.027	6
atac_L10905	LOW	4.397	-1.673	-7.672	-0.361	18.482
atac_L10984	LOW	2.397	0.694	-0.047	-0.948	0
atac_L11062	LOW	1.243	0.406	0.516	-1.997	0
atac_L11063	LOW	1.051	-0.345	0.905	-1.814	0.5
atac_L11100	LOW	1.658	0.573	1.048	-1.285	0.533
atac_L11156	LOW	2.469	-0.548	0.138	-1.908	0
atac_L11182	LOW	1.129	-0.518	0.512	-1.944	2.8
atac_L11186	LOW	1.488	-0.159	0.102	-2.949	1.75
atac_L11200	LOW	1.087	0.316	-0.721	-2.129	0
atac_L11312	LOW	2.251	1.951	2.541	-2.868	4
atac_L11319	LOW	-0.955	-2.837	-1.828	-1.385	0.083
atac_L11470	LOW	1.727	0.725	1.661	-1.784	2.7
atac_L11611	LOW	1.275	0.123	-0.113	-1.552	0
atac_L11613	LOW	1.906	0.15	-1.202	-1.819	0
atac_L11620	LOW	1.728	0.294	0.794	-1.27	0
atac_L11697	LOW	-0.436	-1.115	-0.197	-2.134	0
atac_L11831	LOW	1.462	0.168	-1.231	-2.467	13.5
atac_L11881	LOW	1.514	-0.06	2.193	-1.657	0
atac_L11931	LOW	1.06	-0.353	0.484	-1.994	0
atac_L11989	LOW	1.158	-3.015	-0.196	-2.468	0.333
atac_L11990	LOW	0.779	0.519	-0.507	-2.27	0
atac_L12130	LOW	1.9	-2.86	-2.048	-2.796	5.75
atac_L12225	LOW	2.573	0.251	1.222	-1.607	2.5
atac_L12233	LOW	-1.957	-2.984	-1.776	-2.143	0
atac_L12240	LOW	0.775	0.703	0.134	-1.566	0
atac_L12330	LOW	2.77	-0.18	-0.933	-1.576	0.083
atac_L12523	LOW	1.457	-0.581	0.233	-2.434	3
atac_L12533	LOW	1.327	0.093	-0.691	-2.126	0
atac_L12534	LOW	-1.201	-0.511	-1.116	-2.363	0
atac_L12561	LOW	0.183	-3.48	-0.483	-2.159	7
atac_L12571	LOW	1.988	0.525	-0.329	-2.253	0
atac_L12572	LOW	2.501	0.119	-0.425	-0.857	0
atac_L12578	LOW	1.165	0.6	-0.076	-1.737	0
atac_L12591	LOW	1.891	-0.162	0.508	-1.588	0
atac_L12693	LOW	-1.586	-3.001	-1.874	-1.527	0
atac_L12694	LOW	2.965	0.483	0.044	-1.613	0
atac_L12793	LOW	0.083	-0.262	0.324	-1.689	1.667
atac_L12937	LOW	1.779	-0.827	-0.822	-1.622	0
atac_L13110	LOW	1.878	0.409	1.044	-0.769	0
atac_L13129	LOW	3.744	0.419	0.423	-1.416	0
atac_L13286	LOW	1.313	0.109	0.443	-2.124	0
atac_L13287	LOW	0.518	-0.952	1.668	-2.022	2.125
atac_L13318	LOW	1.473	-3.401	-0.858	-2.257	0
atac_L13393	LOW	0.284	0.343	-0.987	-2.121	0
atac_L13405	LOW	1.115	0.167	0.815	-2.25	8
atac_L13450	LOW	0	1.178	1.55	-2.238	0.833
atac_L13467	LOW	-0.365	0.1	1.81	-1.672	16.671
atac_L13522	LOW	1.036	-0.713	0.115	-1.633	0
atac_L13528	LOW	1.952	0.16	0.637	-1.357	0.158
atac_L13598	LOW	-0.35	1	-0.28	-2.594	5.909
atac_L13693	LOW	1.175	-0.908	-0.672	-1.654	0
atac_L13746	LOW	1.446	0.082	-0.418	-1.303	0
atac_L13758	LOW	1.429	1.532	0.198	-2.09	16.75
atac_L13849	LOW	-0.269	0.25	0.375	-2.243	0
atac_L14009	LOW	1.305	-0.986	0.853	-2.365	0
atac_L14077	LOW	-0.511	0.596	-0.127	-2.493	8.833
atac_L14254	LOW	2.752	-0.233	0.38	-2.984	0
atac_L14317	LOW	-0.44	-1.892	-1.778	-1.97	12.5
atac_L14574	LOW	1.903	0.818	-0.451	-2.924	1.25
atac_L14640	LOW	2.635	-1.211	-0.807	-1.319	0
atac_L14681	LOW	0.978	-0.143	-0.099	-1.642	3.5
atac_L14704	LOW	1.374	0.318	0.649	-1.899	1.071
atac_L14705	LOW	1	1.085	0.158	-1.65	0
atac_L14786	LOW	2.516	0.119	-0.703	-2.434	0
atac_L14909	LOW	4.419	0.023	1.077	-1.753	3
atac_L14950	LOW	0.824	0.202	-0.282	-1.525	0
atac_L15012	LOW	4.02	0.398	0.594	-2.47	13.2
atac_L15105	LOW	0.666	0.569	1.393	-2.88	12.625
atac_L15175	LOW	2.275	1.451	0.738	-2.517	6.667
atac_L15224	LOW	0.053	0.477	0.694	-2.415	0
atac_L15300	LOW	2.107	-0.333	-1.618	-2.009	0
atac_L15527	LOW	1.36	-0.92	-0.523	-2.17	0
atac_L15562	LOW	2.711	0.392	0.336	-0.991	0
atac_L15632	LOW	1.156	-1.055	-1.274	-2.052	0
atac_L15677	LOW	0.825	3.653	0.416	-2.438	3.333
atac_L15678	LOW	0.814	1.071	1.03	-2.482	0
atac_L15831	LOW	1.829	0.152	-0.745	-2.057	0
atac_L15832	LOW	2.406	-1.06	-0.627	-1.986	0.3
atac_L16086	LOW	2.108	0.199	0.348	-2.248	4.5
atac_L16101	LOW	2.452	-0.374	0.775	-1.097	1.833
atac_L16103	LOW	0.318	0.732	0.509	-2.092	8.2
atac_L16105	LOW	3.316	0.574	0.387	-1.144	0
atac_L16175	LOW	2.1	-0.084	0.825	-1.471	0.25
atac_L16177	LOW	3.34	-1.384	0.674	-1.715	0
atac_L16200	LOW	1.862	-0.765	0.195	-0.853	0
atac_L16212	LOW	3.16	0.37	-0.446	-1.779	0
atac_L16305	LOW	1.168	-0.758	0.168	-1.57	1.75
atac_L16562	LOW	0.267	0.577	-0.436	-1.798	0
atac_L16842	LOW	-0.932	-1.257	-0.667	-2.131	0
atac_L16863	LOW	0.819	-0.094	0.261	-2.233	18.037
atac_L16873	LOW	1.801	-0.194	-1.135	-1.813	0
atac_L16874	LOW	1.165	-0.59	-0.482	-0.737	0
atac_L16895	LOW	0.291	-0.861	-2.123	-2.472	5.4
atac_L16962	LOW	1.347	0.68	0.337	-1.354	0
atac_L17019	LOW	0.532	0.189	0.998	-1.956	1.5
atac_L17073	LOW	1.171	-0.661	-1.882	-2.495	9.333
atac_L17141	LOW	1.042	0.284	0.254	-1.539	0.286
atac_L17172	LOW	1.203	0.516	0.275	-1.647	0
atac_L17201	LOW	3.544	-4.823	-2.47	-2.888	3.75
atac_L17262	LOW	2.394	0.283	1.058	-2.093	0.1
atac_L17330	LOW	1.146	0.246	1.148	-1.349	4.167
atac_L17408	LOW	-0.915	-1.36	-1.686	-2.466	0.75
atac_L17577	LOW	1.736	-0.075	0.867	-1.391	0
atac_L17600	LOW	0	-0.441	0.136	-1.57	0
atac_L17705	LOW	2.464	-2.993	-0.772	-1.696	0
atac_L17782	LOW	1.588	-0.091	-0.558	-2.407	0
atac_L17885	LOW	1.126	-6.711	-1.562	-2.509	0
atac_L18192	LOW	3.617	-0.744	1.292	-1.878	6.2
atac_L18212	LOW	0.692	-0.321	-1.266	-1.953	0
atac_L18257	LOW	1.39	0.174	0.919	-1.623	0.167
atac_L18402	LOW	0.819	-0.565	-0.709	-1.846	1.25
atac_L18409	LOW	3.1	0.35	0.507	-2.339	0
atac_L18445	LOW	1.651	0.758	0.287	-1.406	0
atac_L18624	LOW	0	0.07	-0.008	-2.246	0
atac_L18638	LOW	3.701	0.39	0.62	-1.539	0
atac_L18654	LOW	1.685	1.311	-1.143	-1.722	3.25
atac_L18763	LOW	0.181	-0.23	0.189	-0.669	0
atac_L18916	LOW	3.906	0.13	-1.414	-1.572	3.833
atac_L18943	LOW	2.077	0.046	1.356	-1.513	0
atac_L19156	LOW	1.654	-0.967	-0.374	-1.38	11.933
atac_L19252	LOW	0.458	0.272	-0.62	-2.645	0
atac_L19265	LOW	1.138	0.369	0.647	-2.119	0.8
atac_L19315	LOW	-0.899	-2.428	-1.319	-1.864	0
atac_L19318	LOW	0.652	0.557	0.037	-1.969	0
atac_L19370	LOW	0.993	-0.791	0.274	-1.036	5.375
atac_L19446	LOW	2.372	1.416	0.87	-1.704	0
atac_L19507	LOW	2.506	-0.052	0.598	-0.958	2.769
atac_L19534	LOW	1.69	-5.663	0.584	-3.224	0.423
atac_L19555	LOW	1.828	-1.221	0.456	-2.121	6.862
atac_L19580	LOW	2.061	0.927	0.303	-1.573	0
atac_L19618	LOW	2.185	1.351	-0.141	-2.117	4.821
atac_L19691	LOW	1.162	0.227	0.619	-2.527	0.111
atac_L19697	LOW	0.732	0.057	0.56	-2.262	0
atac_L19708	LOW	0.464	0.259	0.656	-1.931	0
atac_L19725	LOW	1.404	0.323	1.312	-2.275	0
atac_L19726	LOW	1.391	0.113	1.343	-2.094	0
atac_L19727	LOW	1.815	0.685	1.963	-2.092	0
atac_L19765	LOW	1.632	-0.003	1.04	-1.399	0
atac_L19851	LOW	0.772	0.249	0.077	-2.139	0
atac_L19992	LOW	2.026	0.709	0.594	-1.97	0
atac_L20046	LOW	0	-0.392	0.45	-1.373	0
atac_L20074	LOW	0.184	-0.035	-0.335	-1.177	0
atac_L20148	LOW	-0.452	-0.343	-0.834	-1.691	0
atac_L20149	LOW	1.087	-3.11	-1.287	-2.373	0
atac_L20168	LOW	1.778	-1.675	-3.106	-1.887	16.214
atac_L20173	LOW	-0.761	0.914	-1.064	-2.146	0
atac_L20240	LOW	1.37	0.021	0.691	-2.061	0
atac_L20246	LOW	0.789	-3.469	-2.145	-1.678	0
atac_L20306	LOW	0.4	-0.095	1.082	-2.225	4.562
atac_L20337	LOW	3.341	0.445	0.224	-0.985	1.5
atac_L20409	LOW	1.143	-0.909	0.723	-1.614	0
atac_L20411	LOW	2.081	0.947	1.005	-2.381	14.5
atac_L20431	LOW	1.806	0.653	0.269	-1.869	0.857
atac_L20443	LOW	2.349	0.583	1.519	-1.176	0
atac_L20596	LOW	1.804	-0.062	0.132	-1.417	11.6
atac_L20600	LOW	0.792	1.109	0.879	-1.371	0.3
atac_L20620	LOW	-0.065	0.293	1.193	-1.263	0
atac_L20641	LOW	-0.487	0.419	0.296	-1.851	0.286
atac_L20679	LOW	2.507	-0.045	0.137	-1.57	0.75
atac_L20728	LOW	1.261	-1.01	1.515	-1.995	0
atac_L20732	LOW	2.569	0.009	0.556	-1.986	0
atac_L20734	LOW	0.28	-0.648	1.632	-2.428	0
atac_L20754	LOW	2.841	0.377	0.185	-1.516	0
atac_L20866	LOW	0	0.503	1.754	-2.137	0.216
atac_L20870	LOW	2.603	-0.55	1.082	-1.649	0
atac_L20871	LOW	1.174	0.452	2.499	-2.813	0
atac_L21056	LOW	-0.096	1.905	-0.185	-1.947	0
atac_L21170	LOW	3.181	0.427	0.772	-1.046	0
atac_L21209	LOW	2.739	-0.194	0.066	-1.591	0
atac_L21295	LOW	1.593	0.286	0.212	-2.209	0
atac_L21296	LOW	1.943	-0.599	0.407	-1.163	0
atac_L21337	LOW	1.478	0.493	1.315	-2.629	0
atac_L21390	LOW	2.528	0.947	0.66	-1.892	0
atac_L21434	LOW	0.86	0.151	0.652	-1.646	1.25
atac_L21492	LOW	2.696	-2.059	-1.976	-1.55	0
atac_L21496	LOW	2.657	0.081	0.082	-2.305	0
atac_L21531	LOW	2.029	0.326	2.053	-1.717	1.467
atac_L21589	LOW	1.168	0.607	0.029	-2.378	0
atac_L21600	LOW	1.62	0.316	0.955	-2.42	0
atac_L21605	LOW	2.343	0.394	0.972	-0.141	0.214
atac_L21607	LOW	1.485	1.308	0.538	-2.029	0.667
atac_L21608	LOW	0.42	0.033	0.731	-2.273	0.071
atac_L21617	LOW	0.727	0.206	0.765	-1.768	0.167
atac_L21621	LOW	1.451	0.421	-0.762	-1.368	0.33
atac_L21669	LOW	3.57	0.048	0.964	-1.808	0
atac_L21670	LOW	3.525	-0.32	0.217	-1.58	0
atac_L21681	LOW	1.736	-2.647	0.051	-1.435	0
atac_L21781	LOW	-0.256	-0.473	1.179	-1.476	0
atac_L21826	LOW	2.177	0.375	0.437	-0.267	0
atac_L21882	LOW	1.426	-0.434	-0.487	-1.993	0
atac_L21891	LOW	3.022	0.044	1.183	-1.756	0
atac_L21892	LOW	3.042	-0.256	1.31	-1.878	1
atac_L21969	LOW	1.44	0.327	0.715	-2.069	0
atac_L22074	LOW	1.228	0.097	1.135	-1.806	0
atac_L22136	LOW	1.58	-0.513	-0.026	-1.827	0
atac_L22147	LOW	2.336	-0.481	-0.346	-1.726	5.267
atac_L22223	LOW	1.941	-0.451	-1.713	-1.962	0
atac_L22274	LOW	1.449	0.106	0.282	-1.631	0
atac_L22380	LOW	2.58	-1.232	0.644	-1.695	0
atac_L22381	LOW	1.707	0.757	-0.099	-0.747	0
atac_L22382	LOW	3.193	0.482	0.315	-0.761	1
atac_L22447	LOW	0.987	-0.203	-0.067	-1.506	0
atac_L22546	LOW	2.694	0.115	0.697	-1.753	1.5
atac_L22710	LOW	2.529	-0.812	-0.445	-2.191	0
atac_L22868	LOW	-0.651	0.861	-0.458	-2.434	2.667
atac_L22923	LOW	-0.621	0.718	1.345	-2.053	0
atac_L23126	LOW	-1.026	-0.061	0.445	-1.271	0
atac_L23174	LOW	3.599	0.188	0.874	-0.833	0
atac_L23303	LOW	0.534	0.485	-0.616	-2.14	0.917
atac_L23329	LOW	1.371	-1.044	0.403	-0.522	0
atac_L23565	LOW	1.136	0.395	2.149	-1.439	6.5
atac_L23583	LOW	-0.459	-0.133	0.755	-1.546	0
atac_L23588	LOW	0.332	-0.101	0.737	-2.134	1
atac_L23594	LOW	0.519	-0.278	0.079	-1.82	0
atac_L23998	LOW	3.151	-0.188	0.861	-1.87	0
atac_L24102	LOW	1.153	-4.517	-0.744	-2.499	1.213
atac_L24177	LOW	0.609	-0.463	-2.187	-1.296	0
atac_L24224	LOW	2.988	0.34	0.034	-1.692	0
atac_L24255	LOW	2.379	-0.302	-0.597	-2.049	0
atac_L24305	LOW	2.374	-1.524	-0.801	-1.931	0
atac_L24338	LOW	1.24	0.313	1.032	-1.919	0
atac_L24413	LOW	3.948	0.967	1.555	-1.833	3
atac_L24609	LOW	3.415	-2.161	-3.149	-2.916	0.6
atac_L24644	LOW	1.086	-3.664	-2.747	-2.134	0
atac_L24696	LOW	1.779	-0.13	0.765	-1.508	1.1
atac_L25047	LOW	0.534	-0.094	-0.258	-1.876	0
atac_L25098	LOW	-0.434	-0.332	0.2	-2.134	0
atac_L25104	LOW	2.06	-0.154	0.909	-1.562	0
atac_L25110	LOW	2.62	-0.195	0.62	-1.776	0.358
atac_L25248	LOW	0.166	0.014	-0.228	-1.236	0
atac_L25250	LOW	3.52	-0.049	0.036	-1.222	0
atac_L25270	LOW	1.82	-0.434	0.021	-2.072	0.167
atac_L25273	LOW	2.394	0.239	0.985	-1.868	1
atac_L25433	LOW	0.519	0.649	-0.101	-1.42	0
atac_L25438	LOW	3.905	0.4	-0.126	-0.593	0
atac_L25570	LOW	-0.347	0.298	0.444	-1.88	0.5
atac_L25631	LOW	2.589	0.456	0.179	-1.739	0
atac_L25632	LOW	3.488	-0.077	-0.141	-2.048	1.25
atac_L25658	LOW	0.181	1.812	1.613	-2.502	0.643
atac_L25749	LOW	1.631	0.415	0.76	-1.713	0
atac_L25775	LOW	1.166	0.06	-0.12	-1.967	0
atac_L25846	LOW	-0.752	0.347	-0.041	-1.741	0
atac_L25868	LOW	-0.361	-1.764	-2.625	-2.1	0
atac_L25869	LOW	-0.51	-0.995	-2.639	-1.931	0
atac_L25975	LOW	3.682	-0.158	-0.42	-1.131	3.417
atac_L26034	LOW	1.592	1.521	1.557	-1.71	1.167
atac_L26062	LOW	1.815	0.366	1.033	-1.586	0
atac_L26086	LOW	2.621	0.532	1.022	-2.032	0
atac_L26102	LOW	0.4	0.492	0.243	-1.884	4.5
atac_L26153	LOW	2.074	-0.063	0.931	-1.512	0
atac_L26243	LOW	1.85	-4.939	-6.14	-2.491	0
atac_L26256	LOW	2.553	0.374	0.816	-2.397	0
atac_L26311	LOW	-0.186	-0.376	0.62	-1.405	0
atac_L26481	LOW	2.628	0.246	1.074	-2.199	0
atac_L26505	LOW	-0.613	0.576	0.979	-1.888	0
atac_L26552	LOW	3.338	-2.566	0.899	-1.446	0.083
atac_L26553	LOW	3.216	-3.443	0.311	-1.853	4.333
atac_L26562	LOW	2.009	-0.162	0.608	-1.515	5.5
atac_L26709	LOW	0.718	-3.951	0.143	-1.7	4.667
atac_L26988	LOW	2.774	0.224	0.312	-1.621	0
atac_L27003	LOW	1.029	0.747	0.067	-2.281	0.25
atac_L27149	LOW	1.045	-0.194	0.267	-1.639	0
atac_L27193	LOW	2.507	-0.783	-0.634	-2.012	0
atac_L27405	LOW	2.412	0.968	1.314	-1.86	0
atac_L27455	LOW	-0.995	1.302	0.195	-2.49	0
atac_L27520	LOW	0.749	0.387	-0.082	-1.998	0
atac_L27681	LOW	2.118	-0.422	-0.552	-1.703	0
atac_L27704	LOW	0.746	0.47	-0.879	-1.912	0
atac_L27716	LOW	-0.009	-2.093	-1.546	-2.345	0
atac_L27799	LOW	2.412	-1.02	-1.871	-1.374	0
atac_L27804	LOW	2.386	0.628	-1.448	-2.049	0
atac_L27814	LOW	-1.062	-0.02	0.245	-1.509	0
atac_L27968	LOW	1.128	-0.601	0.056	-1.79	0
atac_L28100	LOW	3.545	0.335	-0.81	-1.483	0.5
atac_L28182	LOW	3.704	0.664	0.363	-1.644	0
atac_L28189	LOW	4.362	0.435	0.191	-1.896	0
atac_L28395	LOW	1.869	-3.088	-1.938	-2.394	0
atac_L28396	LOW	2.25	-0.103	-2.255	-2.653	0
atac_L29028	LOW	3.117	0.446	0.737	-1.401	0
atac_L29141	LOW	2.099	-0.204	0.722	-1.042	0
atac_L29210	LOW	-0.371	-0.495	-0.772	-1.748	0
atac_L29231	LOW	1.868	0.386	-0.359	-2.247	0
atac_L29270	LOW	0.867	-4.302	-2.25	-2.837	0
atac_L29536	LOW	2.64	-0.224	0.673	-2.011	0.08
atac_L30460	LOW	0.172	0.518	0.592	-1.779	0
atac_L30479	LOW	3.569	0.411	0.61	-1.553	0
atac_L30771	LOW	0.051	0.097	0.536	-1.915	0
atac_L30812	LOW	0.178	0.152	0.014	-1.916	5.25
atac_L30852	LOW	0.988	0.491	-0.774	-2.08	0
atac_L30949	LOW	1.559	0.354	0.214	-1.987	0.1
atac_L30969	LOW	-0.783	0.064	0.498	-2.146	0
atac_L31203	LOW	1.547	-0.225	0.796	-1.307	0
atac_L31256	LOW	1.839	0.78	0.697	-1.221	0
atac_L31264	LOW	3.607	0.762	0.203	-1.662	0
atac_L31296	LOW	2.207	0.665	0.148	-1.995	0
atac_L31363	LOW	0.885	-3.414	-1.675	-2.233	0
atac_L31406	LOW	2.703	0.332	0.226	-1.208	0
atac_L31421	LOW	2.993	0.783	-1.767	-1.97	0
atac_L31546	LOW	2.154	0.469	0.268	-1.588	0
atac_L31553	LOW	0	0.639	-1.771	-1.997	0
atac_L31579	LOW	1.024	-0.134	1.512	-2.073	2.3
atac_L31663	LOW	1.251	-3.43	-0.375	-1.911	10.333
atac_L31682	LOW	2.588	0.508	-0.64	-1.754	0.417
atac_L31683	LOW	-0.368	-0.603	-0.129	-2.273	1
atac_L31709	LOW	-1.409	0.431	-0.173	-1.484	10.333
atac_L31848	LOW	1.404	-0.612	0.818	-0.346	1
atac_L31863	LOW	3.112	0.215	0.69	-2.603	6.993
atac_L31867	LOW	0.523	0.413	0.666	-2.385	0.357
atac_L31917	LOW	1.137	-4.762	-1.028	-2.209	8
atac_L32148	LOW	0.749	-2.189	-0.711	-1.85	0
atac_L32212	LOW	0.265	-0.582	-1.728	-2.005	0
atac_L32266	LOW	-0.578	-0.138	0.735	-2.903	0
atac_L32346	LOW	-0.324	-0.474	0.731	-1.377	0.5
atac_L32465	LOW	2.082	0.591	0.395	-1.904	0
atac_L32546	LOW	0.665	-0.188	0.134	-1.645	0
atac_L32626	LOW	1.551	-0.148	1.331	-2.115	0
atac_L32627	LOW	0.345	0.297	0.176	-1.685	0
atac_L32697	LOW	0	0.521	0.546	-2.398	0
atac_L32720	LOW	1.988	0.35	2.425	-1.781	0.1
atac_L32723	LOW	0.513	0.864	0.948	-2.549	0
atac_L32763	LOW	0.822	0.108	0.065	-2.051	0
atac_L32780	LOW	0.67	-1.805	-1.307	-1.829	0
atac_L32871	LOW	-0.345	-0.799	1.469	-1.798	0
atac_L32975	LOW	0.794	0.627	0.944	-1.5	0
atac_L32988	LOW	-0.045	-0.406	0.773	-1.459	0.75
atac_L33088	LOW	0.806	0.952	-1.295	-1.956	8.013
atac_L33167	LOW	0	0.528	0.786	-2.669	3
atac_L33173	LOW	-0.177	0.597	0.957	-1.565	0
atac_L33471	LOW	0.181	-1.038	0.542	-2.009	2.333
atac_L33691	LOW	2.775	0.294	-0.097	-2.105	1.147
atac_L33739	LOW	2.119	-1.082	-1.222	-2.198	18.552
atac_L33794	LOW	1.378	0.582	0.874	-1.52	0
atac_L33838	LOW	1.643	0.201	-0.231	-0.274	12.625
atac_L34075	LOW	2.204	0.312	0.306	-1.845	0.556
atac_L34246	LOW	2.588	0.527	0.654	-1.393	0
atac_L34431	LOW	2.886	0.392	0.374	-1.947	0.176
atac_L34432	LOW	0.443	-0.085	1.26	-1.086	0
atac_L34454	LOW	1.427	0.494	1.359	-2.365	0
atac_L34478	LOW	-0.402	-1.674	-1.64	-2.043	6
atac_L34552	LOW	0.996	0.481	0.986	-0.904	0
atac_L34688	LOW	0.666	0.061	-2.76	-2.003	18
atac_L34806	LOW	0.876	0.42	-1.378	-2.525	1.9
atac_L34838	LOW	3.27	0.424	0.406	-1.793	0
atac_L34839	LOW	4.03	0.185	0.96	-1.228	0.125
atac_L34890	LOW	1.87	1.903	1.968	-1.659	0
atac_L34928	LOW	1.549	0.611	0.815	-1.587	0
atac_L34929	LOW	0.781	0.447	0.705	-1.952	3
atac_L35025	LOW	1.638	-0.229	-1.084	-1.596	1.75
atac_L35056	LOW	0.921	-1.041	0.231	-1.851	0
atac_L35111	LOW	1.18	0.683	0.337	-2.299	0
atac_L35115	LOW	2.067	0.208	-1.352	-1.844	0
atac_L35259	LOW	0.68	0.214	1.001	-2.05	0
atac_L35278	LOW	-1.088	0.593	-0.385	-1.696	0.625
atac_L35315	LOW	2.645	-0.675	0.073	-1.193	0
atac_L35319	LOW	2.528	0.498	-0.782	-2.475	0
atac_L35367	LOW	0.533	-3.147	0.194	-2.353	1
atac_L35518	LOW	0.761	-4.417	-2.193	-2.315	3
atac_L35588	LOW	1.621	0.663	0.911	-1.873	1.333
atac_L35628	LOW	2.667	0.557	0.099	-1.488	0
atac_L35629	LOW	1.601	-0.115	-0.387	-1.554	0.429
atac_L35631	LOW	3.293	0.389	0.333	-1.536	0.25
atac_L35882	LOW	0.606	-3.135	-3.065	-1.753	0
atac_L35901	LOW	0.047	-0.068	-0.572	-1.402	3.714
atac_L35947	LOW	0.883	0.671	0.084	-1.422	0
atac_L35978	LOW	3.109	0.451	0.635	-1.2	0
atac_L35983	LOW	1.877	-0.741	0.096	-1.26	0
atac_L36122	LOW	0.081	-1.104	0.484	-1.72	0
atac_L36162	LOW	2.322	0.357	0.602	-1.348	0
atac_L36181	LOW	0.927	0.413	0.392	-2.287	13
atac_L36183	LOW	0.811	-1.304	-0.415	-1.894	0
atac_L36258	LOW	1.168	0.104	0.514	-0.167	0
atac_L36455	LOW	0.342	-3.385	-0.247	-1.277	3.417
atac_L36487	LOW	0	-2.353	-0.247	-3.088	0.111
atac_L36513	LOW	0.97	-4.296	-1.042	-2.241	0
atac_L36580	LOW	1.041	-0.942	-2.059	-0.95	0
atac_L36844	LOW	1.165	-0.111	0.346	-1.164	0
atac_L36845	LOW	2.092	0.463	-0.16	-1.13	0
atac_L37046	LOW	0.522	-0.425	0.574	-1.803	1.5
atac_L37073	LOW	-0.74	0.62	1.045	-1.965	0
atac_L37074	LOW	-0.764	0.164	1.133	-2.577	5.714
atac_L37281	LOW	2.704	0.277	0.772	-1.836	0.136
atac_L37282	LOW	3.053	-0.416	0.972	-1.662	0.462
atac_L37305	LOW	1.733	0.509	0.086	-2.276	0
atac_L37537	LOW	1.279	0.091	-0.174	-1.651	0
atac_L37611	LOW	1.242	0.363	0.706	-1.291	0
atac_L37663	LOW	0.189	0.764	1.322	-1.978	0
atac_L37697	LOW	0.823	0.299	0.686	-2.124	4.092
atac_L37793	LOW	1.665	1.154	0.161	-2.157	0.286
atac_L37812	LOW	0.813	-2.17	-2.284	-2.119	0
atac_L37817	LOW	1.658	-2.724	-1.719	-1.759	0
atac_L37818	LOW	0.769	-1.636	-1.952	-1.83	0
atac_L37840	LOW	2.114	0.497	0.91	-1.462	0
atac_L37939	LOW	1.611	0.439	-0.201	-1.41	0
atac_L37940	LOW	2.765	0.326	0.562	-1.519	4.875
atac_L37994	LOW	2.544	0.244	0.069	-2.302	0.062
atac_L38093	LOW	3.906	-0.238	0.068	-0.853	0
atac_L38136	LOW	1.309	0.932	0.764	-1.198	0
atac_L38165	LOW	-0.958	-1.416	-0.817	-2.452	7.5
atac_L38237	LOW	1.596	-0.017	-0.27	-1.499	0
atac_L38267	LOW	1.824	-0.286	1.128	-1.195	0
atac_L38281	LOW	1.005	0.041	0.079	-1.952	2
atac_L38282	LOW	0.802	-0.32	0.128	-1.737	0
atac_L38283	LOW	1.827	0.535	0.869	-1.757	2.751
atac_L38312	LOW	1.098	-1.05	-5.865	-2.236	2.087
atac_L38368	LOW	0.094	0.974	0.419	-1.89	0
atac_L38430	LOW	1.378	0.228	0.117	-1.185	4.1
atac_L38495	LOW	1.923	0.305	0.846	-1.793	0
atac_L38526	LOW	0.251	-0.679	-1.14	-2.243	0.25
atac_L38626	LOW	1.171	0.253	-0.13	-2.235	0
atac_L38702	LOW	3.579	0.606	0.444	-1.321	0
atac_L38721	LOW	1.199	-3.854	-1.998	-2.647	0.154
atac_L38727	LOW	2.395	0.4	-0.329	-1.673	0
atac_L38873	LOW	1.554	-0.176	-0.297	-1.376	0.2
atac_L38948	LOW	-0.976	0.37	0.162	-1.889	0
atac_L38953	LOW	1.148	-1.175	-1.254	-1.629	1.8
atac_L38982	LOW	1.487	-0.64	-0.104	-2.029	0
atac_L39123	LOW	1.439	-1.561	-3.27	-3.116	18
atac_L39393	LOW	1.017	-0.141	-1.763	-2.57	0
atac_L39448	LOW	3.444	0.376	0.337	-1.912	0
atac_L39539	LOW	2.826	0.397	-0.424	-2.076	0
atac_L39540	LOW	1.211	0.373	-1.064	-1.667	0
atac_L39541	LOW	1.293	0.275	-0.154	-1.906	0
atac_L39553	LOW	1.395	0.301	0.484	-1.091	0
atac_L39590	LOW	2.615	0.059	0.326	-1.181	0.5
atac_L39591	LOW	2.765	-0.15	0.927	-1.994	2.667
atac_L39664	LOW	2.358	-2.061	-0.188	-1.667	0
atac_L39767	LOW	2.704	-0.858	-0.022	-1.896	0.474
atac_L39896	LOW	2.237	-0.316	-0.885	-1.432	0
atac_L39900	LOW	2.93	0.571	0.055	-2.908	0.75
atac_L39920	LOW	0.051	0.144	-0.564	-1.632	0
atac_L39929	LOW	1.139	0.168	0.929	-1.852	0
atac_L39957	LOW	2.588	0.51	0.643	-1.719	0
atac_L40060	LOW	0	0.135	0.984	-1.577	0
atac_L40073	LOW	0.923	-0.67	-1.942	-1.702	0
atac_L40102	LOW	0.159	-0.703	0.527	-2.295	9.633
atac_L40144	LOW	4.384	-5.587	1.107	-1.866	1.567
atac_L40247	LOW	2.883	-0.617	-0.221	-1.385	2.5
atac_L40250	LOW	1.634	0.705	0.59	-2.459	2.2
atac_L40293	LOW	2.922	0.928	0.243	-2.426	1.286
atac_L40321	LOW	1.898	0.702	0.688	-1.882	0
atac_L40452	LOW	4.238	0.422	1.304	-0.874	0
atac_L40598	LOW	0.948	-3.651	0.358	-0.817	0
atac_L40743	LOW	2.998	0.504	0.044	-1.588	0
atac_L40798	LOW	-0.19	-2.816	-0.756	-1.721	0
atac_L40885	LOW	0.341	-1.989	-1.703	-1.445	5.417
atac_L40903	LOW	1.997	0.557	1.405	-1.084	0
atac_L40904	LOW	1.388	0.692	0.869	-0.741	0.25
atac_L40921	LOW	1.12	0.671	0.271	-1.681	0
atac_L41002	LOW	2.562	-4.639	-7.139	-3.014	7
atac_L41064	LOW	1.044	-5.29	-2.298	-2.725	6.125
atac_L41131	LOW	2.881	0.039	0.756	-1.793	0
atac_L41192	LOW	2.624	0.593	0.644	-2.116	0.25
atac_L41193	LOW	2.165	0.553	-0.625	-1.439	0
atac_L41194	LOW	2.335	-3.681	-0.551	-1.429	0
atac_P00068	LOW	2.763	0.734	0.308	-1.211	0
atac_P00289	LOW	3.605	0.282	0.726	-1.496	0.692
atac_P00460	LOW	0.823	-0.142	0.553	-2.16	0
atac_P00501	LOW	2.113	-0.045	-0.239	0.36	0
atac_P00567	LOW	-0.31	-1.79	0.666	-2.242	0
atac_P00625	LOW	2.484	0.245	-0.669	-1.52	0
atac_P01227	LOW	-0.892	-0.428	0.081	-2.448	0
atac_P01305	LOW	0.975	1.108	1.493	-2.736	16.736
atac_P01334	LOW	0.785	-1.046	-0.446	-2.391	0
atac_P01497	LOW	-1.113	0.378	0.962	-1.883	0
atac_P01573	LOW	1.621	0.972	-0.655	-1.83	0
atac_P01676	LOW	1.384	-1.402	1.306	-2.657	0
atac_P01799	LOW	2.912	-2.157	-0.539	-0.672	7.25
atac_P01830	LOW	0.995	1.376	-0.624	-1.857	0
atac_P01848	LOW	0.068	0.042	-0.498	-1.69	8.5
atac_P01974	LOW	2.208	0.46	-0.106	-1.562	0
atac_P02081	LOW	2.193	-0.494	0.481	-1.327	0.412
atac_P02280	LOW	0.612	0.116	0.389	-1.859	0
atac_P02295	LOW	-0.087	-0.901	-0.91	-2.161	0.5
atac_P02320	LOW	2.029	1.234	1.127	-1.31	0
atac_P02478	LOW	2.576	-0.556	-0.439	-2.121	0
atac_P02645	LOW	0.162	0.487	-0.39	-0.846	0.1
atac_P02713	LOW	4.292	0.542	-0.179	-1.065	0
atac_P02758	LOW	2.241	0.076	0.662	-1.749	0
atac_P02855	LOW	1.906	0.177	0.514	-1.679	5
atac_P02860	LOW	1.308	-2.156	-0.165	-1.263	2.75
atac_P02972	LOW	2.319	0.278	0.125	-1.056	0
atac_P03037	LOW	1.332	-0.408	-0.172	-1.22	6.5
atac_P03090	LOW	3.401	0.014	0.324	-1.856	0
atac_P03091	LOW	-0.876	0.372	-0.019	-2.309	0
atac_P03186	LOW	2.396	0.674	0.359	-1.571	0
atac_P03207	LOW	0.988	-0.23	-1.368	-1.45	0.6
atac_P03294	LOW	1.091	0.414	-0.08	-2.022	14.875
atac_P03357	LOW	3.313	0.647	1.419	-1.634	0
atac_P03450	LOW	0.718	0.428	-2.585	-2.654	3.556
atac_P03481	LOW	-0.331	-0.385	0.164	-2.315	0
atac_P03497	LOW	1.546	-0.366	-0.176	-1.334	13.875
atac_P03578	LOW	2.822	0.615	-0.223	-1.242	0
atac_P03609	LOW	-0.924	-0.674	-0.55	-1.551	0
atac_P03711	LOW	2.652	0.202	0.319	-1.512	0
atac_P03824	LOW	-0.68	-0.01	0.382	-1.82	0
atac_P03830	LOW	1.864	0.67	0.279	-1.628	0
atac_P03928	LOW	2.619	-0.439	0.179	-1.86	0.333
atac_P03931	LOW	-0.305	0.593	0.236	0.197	0
atac_P03963	LOW	1.376	2.778	2.175	-2.513	7.487
atac_P04138	LOW	1.336	0.147	-1.198	-1.197	0
atac_P04183	LOW	0.167	0.757	1.025	-1.679	2.4
atac_P04350	LOW	-0.437	0.809	-0.502	-2.166	0.667
atac_P04500	LOW	2.111	0.424	1.117	-2.227	0
atac_P04562	LOW	1.371	-3.64	-1.964	-1.739	12.333
atac_P04579	LOW	-0.601	0.494	0.91	-2.493	11
atac_P04580	LOW	1.416	0.334	0.423	-2.083	19.2
atac_P05032	LOW	0.35	-0.427	0.783	-1.843	4
atac_P05230	LOW	2.862	0.382	1.057	-1.095	2.333
atac_P05357	LOW	1.281	-0.209	-1.089	-2.173	18.353
atac_P05509	LOW	0.618	0.174	0.204	-2.214	0
atac_P05563	LOW	2.657	-1.604	0.324	-1.592	0.75
atac_P05580	LOW	0.937	-1.381	0.115	-1.085	7.5
atac_P05980	LOW	1.288	0.263	0.178	-1.87	0.6
atac_P06047	LOW	3.714	0.646	0.903	-2.261	0.857
atac_P06163	LOW	1.645	0.702	-0.747	-1.885	0
atac_P06199	LOW	0.245	-2.33	0.466	-0.854	0.667
atac_P06285	LOW	-0.167	-0.152	-1.016	-1.976	0.333
atac_P06349	LOW	0.765	0.23	0.626	-1.585	0
atac_P06573	LOW	1.121	-0.029	0.007	-1.361	5.5
atac_P06586	LOW	2.628	0.448	0.588	-1.872	0
atac_P06587	LOW	2.751	0.235	0.989	-0.772	1.333
atac_P06753	LOW	2.61	0.211	0.827	-1.418	0.5
atac_P06791	LOW	2.185	0.382	0.461	-1.947	0
atac_P06798	LOW	1.143	-0.156	-1.13	-2.03	0
atac_P06820	LOW	1.462	-1.708	-2.161	-1.896	0.9
atac_P07012	LOW	0.052	-2.52	-1.385	-2.672	0
atac_P07027	LOW	2.547	1.194	-2.781	-1.825	0
atac_P07077	LOW	1.101	-0.517	-0.621	-1.292	0
atac_P07220	LOW	1.071	0.01	0.276	-2.459	0
atac_P07233	LOW	1.544	-3.646	-5.801	-2.009	0
atac_L00450	MID	1.904	-0.341	-0.547	-1.883	37.5
atac_L00485	MID	-0.749	-3.627	-2.506	-2.289	71
atac_L00668	MID	-0.353	0.039	-0.808	-1.274	45
atac_L00677	MID	-1.248	-1.502	-0.407	-2.673	78.5
atac_L00691	MID	0.628	-4.817	-2.189	-3.008	75
atac_L01309	MID	-0.946	-2.236	0.216	-2.619	79
atac_L01364	MID	1.407	0.085	0.829	-2.18	70.444
atac_L01605	MID	-1.276	0.424	-0.899	-2.601	59
atac_L01777	MID	2.374	-3.941	-3.496	-1.564	50
atac_L01795	MID	-0.885	-2.062	-0.635	-2.772	75
atac_L01819	MID	-0.657	-0.342	-0.927	-2.805	76
atac_L01846	MID	0.528	1.144	-0.279	-1.586	37.917
atac_L02007	MID	2.227	-0.473	0.008	-2.135	63.25
atac_L02016	MID	1.148	-0.134	1.307	-2.531	78.455
atac_L02023	MID	-0.884	-4.126	-3.146	-2.88	50
atac_L02410	MID	2.241	-0.05	0.717	-2.103	47.4
atac_L02411	MID	2.588	0.513	0.526	-2.832	29.75
atac_L02464	MID	-0.01	-5.801	-0.961	-2.671	75
atac_L02572	MID	1.473	0.855	0.33	-2.195	36
atac_L02608	MID	1.33	-2.773	-1.189	-1.982	48.5
atac_L02761	MID	-0.154	-0.035	0.649	-2.205	26
atac_L03343	MID	0.655	-0.379	-0.013	-2.224	69
atac_L03656	MID	2.873	-0.23	1.175	-1.645	21.3
atac_L03887	MID	-0.661	-4.084	-2.587	-2.239	50
atac_L03895	MID	2.723	4.329	1.827	-2.892	69
atac_L04648	MID	1.882	0.845	0.285	-1.907	44.438
atac_L04724	MID	0.72	-0.305	1.474	-2.002	33.839
atac_L05026	MID	1.62	0.762	1.083	-2.234	20.667
atac_L05031	MID	-0.899	0.367	0.92	-2.55	41.25
atac_L05122	MID	1	-2.721	-2.54	-2.393	76.75
atac_L05739	MID	0.893	0.598	0.07	-1.672	79
atac_L05740	MID	0.925	0.07	-0.018	-1.898	53.921
atac_L05849	MID	-0.325	-1.007	-2.942	-2.504	74.125
atac_L06083	MID	0.523	-2.001	-1.347	-2.653	67.5
atac_L06539	MID	0.406	-3.785	-1.109	-2.614	66.231
atac_L06581	MID	0.889	-3.553	-1.335	-2.547	70.5
atac_L06905	MID	-0.628	0.739	0.42	-1.436	26.5
atac_L07232	MID	1.399	-3.526	-0.629	-1.272	71
atac_L07377	MID	0.818	-4.243	-1.001	-2.762	50
atac_L07444	MID	-0.329	-5.118	-3.048	-2.575	76.6
atac_L07623	MID	1.178	0.182	-0.473	-2.804	49.75
atac_L07657	MID	-0.501	-6.154	-3.138	-2.279	73.5
atac_L07964	MID	1.449	-0.452	-2.211	-2.682	78.333
atac_L08058	MID	-0.402	-5.463	-2.568	-2.674	66
atac_L08093	MID	1.164	0.284	-0.081	-2.211	23
atac_L08497	MID	1.183	0.562	-1.648	-2.842	50.5
atac_L08602	MID	-0.991	-4.299	-1.992	-2.787	41
atac_L08618	MID	1.539	-0.185	0.349	-2.71	78.5
atac_L08728	MID	2.055	0.565	0.368	-1.351	25.167
atac_L08755	MID	0.217	-7.092	-1.667	-2.566	74
atac_L08822	MID	2.266	0.319	1.439	-2.379	55
atac_L08962	MID	3.521	-0.188	0.397	-0.631	29.75
atac_L09196	MID	-0.265	-4.6	-2.426	-2.744	77
atac_L09219	MID	1.186	1.137	-2.692	-2.568	25.133
atac_L09483	MID	1.275	0.301	-0.422	-1.715	30.214
atac_L09496	MID	-0.362	-2.314	-2.601	-2.722	77.5
atac_L09609	MID	1.354	-0.194	0.3	-2.728	64.667
atac_L09884	MID	2.16	1.53	0.594	-1.816	59.567
atac_L10139	MID	0	-2.479	-0.344	-2.772	60
atac_L10197	MID	0	0.239	2.343	-2.784	76
atac_L10293	MID	-1.3	-5.043	-1.966	-2.469	79
atac_L10617	MID	1.788	0.337	1.394	-1.969	61
atac_L10639	MID	1.72	0.05	-0.09	-2.153	66.542
atac_L10726	MID	0.519	-2.761	-2.503	-2.805	42
atac_L10789	MID	1.421	1	0.048	-1.057	33.5
atac_L10903	MID	4.727	-1.519	-2.018	1.008	57.917
atac_L11016	MID	0.525	-0.577	-1.435	-2.75	74.333
atac_L11417	MID	0.79	-0.797	-0.423	-2.777	68.5
atac_L11821	MID	-0.65	-0.106	-1.699	-2.392	36.143
atac_L12031	MID	-1.408	-2.59	-1.086	-2.693	65.333
atac_L12267	MID	1.335	-3.796	-0.919	-2.692	64.333
atac_L12995	MID	-0.168	-6.525	-3.405	-2.663	68.75
atac_L13073	MID	-0.093	-6.51	-3.553	-2.682	78
atac_L13165	MID	1.42	0.939	1.047	-1.909	57.417
atac_L13330	MID	-0.484	1.361	-1.66	-2.489	28.15
atac_L13895	MID	2.582	-0.238	0.176	-1.661	22
atac_L13975	MID	3.36	0.379	0.292	-2.72	62.9
atac_L14118	MID	-0.192	0.991	-0.387	-2.3	68
atac_L14152	MID	0.72	-0.08	-1.016	-1.617	70.3
atac_L14153	MID	0.892	0.317	-0.224	-2.401	78.875
atac_L14570	MID	0	-3.277	-5.051	-2.193	54.956
atac_L14592	MID	-0.626	0.774	-0.102	-2.748	66
atac_L15312	MID	0.826	-3.241	-2.667	-2.549	77
atac_L15320	MID	2.337	0.986	-0.473	-2.728	71
atac_L15511	MID	3.965	-0.952	1.089	-1.523	27.667
atac_L15764	MID	3.653	-4.99	1.693	-1.695	43.55
atac_L15783	MID	1.248	-6.662	-1.787	-2.444	77.667
atac_L15834	MID	0.803	-0.116	-1.705	-2.301	58.25
atac_L16006	MID	2.057	0.843	2.739	-2.036	64.75
atac_L16264	MID	1.457	-1.267	-0.754	-2.407	24.438
atac_L16905	MID	0.633	-2.969	-0.97	-2.755	72
atac_L16925	MID	-1.057	-2.174	-1.615	-2.685	78
atac_L17003	MID	-0.881	-4.176	-2.394	-3.059	78.167
atac_L17139	MID	-0.618	-3.082	2.286	-2.689	68.209
atac_L17228	MID	1.177	-1.809	0.352	-2.328	73.333
atac_L17317	MID	0.327	-2.929	-2.271	-2.489	70.125
atac_L17320	MID	-0.8	-3.838	-2.148	-2.765	76.667
atac_L17381	MID	-0.613	-4.354	-2.186	-2.867	56.333
atac_L17463	MID	0.285	2.948	2.633	-2.558	78.5
atac_L17626	MID	-0.17	1.157	0.998	-2.081	51
atac_L17792	MID	0.277	-3.197	-2.646	-2.266	32.75
atac_L18027	MID	-0.359	-3.585	-0.608	-3.15	66
atac_L18134	MID	0.408	-3.613	-2.899	-2.644	72.667
atac_L18317	MID	1.188	-3.11	-0.157	-2.779	69
atac_L18319	MID	1.818	0.891	0.312	-2.852	70.875
atac_L18567	MID	1.358	1.562	0.828	-0.926	68.667
atac_L18568	MID	1.338	1.455	1.16	-1.326	79.25
atac_L18676	MID	-0.861	-4.12	-1.5	-2.78	39
atac_L18720	MID	0.406	-5.148	-0.557	-2.588	70.333
atac_L18942	MID	2.078	-1.632	-1.819	-2.238	68.25
atac_L19602	MID	0.382	-1.019	1.525	-1.426	30
atac_L20452	MID	2.299	1.539	1.132	-1.625	42
atac_L20467	MID	1.189	-2.535	-0.578	-2.589	53
atac_L20564	MID	1.599	0.445	1.231	-1.7	29.5
atac_L20704	MID	3.981	0.893	0.978	-1.443	31.667
atac_L20824	MID	2.051	-0.977	-0.919	-1.976	60.5
atac_L20898	MID	-0.358	-4.761	-2.484	-2.871	47
atac_L20964	MID	1.186	0.519	-0.227	-2.767	65
atac_L21118	MID	-0.882	0.394	0.291	-2.567	71
atac_L21201	MID	2.955	0.046	0.293	-1.238	20.5
atac_L21247	MID	1.007	-0.233	-0.019	-2.453	77.5
atac_L21421	MID	1.14	-0.384	-0.428	-1.026	71.167
atac_L21445	MID	0.524	-2.261	0.091	-2.624	60.5
atac_L21525	MID	0	-2.66	-3.105	-2.667	71
atac_L21658	MID	2.071	-1.412	0.648	-2.254	48
atac_L21766	MID	1.769	1.057	0.167	-2.185	70.625
atac_L21876	MID	0.905	0.832	0.433	-2.267	42.25
atac_L21887	MID	1.781	1.494	0.366	-1.663	78.225
atac_L21917	MID	1.138	1.014	0.537	-1.884	49.5
atac_L22000	MID	0.432	-4.441	-2.307	-2.705	71.5
atac_L22053	MID	0.818	0.096	-0.341	-2.198	76
atac_L22054	MID	-0.611	-4.281	-0.579	-2.87	77
atac_L22183	MID	1.191	-2.086	0.278	-2.842	75.583
atac_L22420	MID	-0.988	-4.128	-2.958	-3.042	54
atac_L22716	MID	-0.773	0.624	0.446	-2.306	31.5
atac_L22932	MID	-1.05	-4.243	-0.86	-2.928	44
atac_L22954	MID	1.609	0.266	0.74	-1.461	77.083
atac_L23736	MID	1.358	0.632	0.771	-1.973	40.75
atac_L24489	MID	2.204	2.028	2.228	-2.396	53.6
atac_L24755	MID	0.531	-1.325	-0.391	-2.573	78.833
atac_L25138	MID	1.596	-0.354	1.162	-1.698	55
atac_L25244	MID	1.15	-1.928	0.574	-2.925	53
atac_L25289	MID	2.873	0.802	0.579	-1.801	45.775
atac_L25299	MID	1.834	-3.114	-1.478	-2.818	75
atac_L25372	MID	1.664	-1.419	-0.056	-2.443	67
atac_L25614	MID	3.709	-0.293	-0.352	-1.906	49.657
atac_L25839	MID	-0.31	-3.718	-1.09	-2.86	67.6
atac_L26044	MID	0.599	-5.02	-4.114	-2.65	53
atac_L26064	MID	0.257	-3.02	-0.837	-2.55	70.75
atac_L26325	MID	-1.005	-2.198	-0.757	-2.772	70.333
atac_L26326	MID	-0.281	-6.918	-4.127	-3.117	60.857
atac_L26412	MID	1.02	0.69	0.22	-1.919	75.25
atac_L26473	MID	-0.356	-1.021	0.015	-2.023	39
atac_L26642	MID	1.184	-0.256	0.591	-2.827	76.5
atac_L26652	MID	-1.4	-6.361	-4.486	-2.746	34
atac_L26872	MID	1.74	0.06	0.96	-2.223	37.167
atac_L26959	MID	-0.271	-5.299	-3.285	-2.885	77.833
atac_L26999	MID	-0.656	-0.174	0.741	-2.81	72
atac_L27049	MID	2.433	0.122	0.956	-0.964	52.5
atac_L27054	MID	1.473	0.31	0.907	-1.938	50
atac_L27192	MID	2.471	-1.805	-0.899	-2.04	30.451
atac_L27335	MID	-0.577	-2.61	-2.199	-2.313	68.5
atac_L27358	MID	1.538	0.521	1.284	-2.389	71
atac_L27386	MID	2.743	0.452	-0.976	-0.516	73.5
atac_L27423	MID	2.335	1.052	-0.982	-1.503	30.818
atac_L27486	MID	3.116	0.499	-1.096	-2.142	77.75
atac_L27624	MID	-0.885	-5.497	-3.865	-2.704	65
atac_L27625	MID	0.543	-1.993	-2.133	-2.614	72
atac_L27665	MID	-0.639	0.54	1.335	-2.825	77.5
atac_L27761	MID	0.32	-3.291	-1.872	-2.438	66.25
atac_L27803	MID	2.406	-0.245	0.67	-2.269	31
atac_L27813	MID	-0.182	1.092	-0.189	-2.973	76.667
atac_L27884	MID	-1.315	-7.713	-2.398	-2.439	79.5
atac_L28041	MID	-0.606	-4.816	-2.534	-2.573	48
atac_L28157	MID	-0.511	-5.72	-1.265	-2.863	64
atac_L28623	MID	0.877	-3.473	-1.82	-2.686	68
atac_L28980	MID	-0.009	-4.163	-2.762	-2.605	68
atac_L29078	MID	0.528	0.684	0.08	-2.766	60
atac_L29252	MID	-0.648	-0.742	0.505	-2.389	73
atac_L29266	MID	-0.18	-2.34	-0.824	-2.891	37.5
atac_L29308	MID	0.533	-4.81	-2.581	-2.841	65.5
atac_L29436	MID	-1.003	-1.129	-2.472	-2.892	78
atac_L30773	MID	1.519	0.486	0.296	-2.833	52.5
atac_L30982	MID	-0.459	-2.492	-0.39	-2.171	50
atac_L31012	MID	1.132	-3.167	-3.12	-2.307	48.875
atac_L31409	MID	-0.176	0.427	-2.382	-2.594	40.833
atac_L31531	MID	2.07	0.485	0.291	-2.476	70.083
atac_L31596	MID	1.147	-0.331	0.735	-2.243	34.75
atac_L31877	MID	0.057	-2.156	-2.67	-2.981	72.6
atac_L32260	MID	2.324	1.27	0.442	-2.024	54.611
atac_L32303	MID	-0.255	-0.563	0.436	-2.382	66
atac_L32306	MID	1.632	-1.858	-1.253	-1.697	75.8
atac_L32320	MID	-0.889	-2.49	0.211	-2.763	60
atac_L32412	MID	1.645	-3.777	0.173	-2.619	36.5
atac_L32936	MID	0.533	-3.903	-0.136	-3.078	67.6
atac_L33007	MID	-1.255	-5.211	-2.134	-2.847	75
atac_L33059	MID	0.882	-2.786	-1.63	-2.727	66.5
atac_L33087	MID	0.818	0.681	-0.859	-1.488	66
atac_L33276	MID	0.815	-5.294	-3.613	-2.581	26
atac_L33450	MID	-0.177	-3.472	-2.315	-2.473	59.5
atac_L33479	MID	-0.255	-0.748	-1.574	-2.359	62.5
atac_L33486	MID	0.076	-4.455	-3.04	-2.62	78.167
atac_L33751	MID	0.932	0.234	-1.374	-2.264	27.267
atac_L33936	MID	-0.893	-3.5	-1.893	-2.969	61
atac_L34030	MID	1.123	0.186	-0.026	-2.594	45.5
atac_L34195	MID	0.815	-2.72	-3.528	-2.715	67
atac_L34222	MID	1.269	0.26	-0.93	-1.159	27.2
atac_L34277	MID	1.461	-7.106	-3.456	-2.457	77.5
atac_L34292	MID	0.083	-2.485	-0.21	-3.114	71.25
atac_L34609	MID	1.529	0.249	0.043	-2.926	76.2
atac_L34635	MID	-0.178	-2.074	-0.993	-2.958	72
atac_L34891	MID	1.694	-2.584	-3.122	-2.465	40
atac_L34970	MID	0.058	0.677	1.652	-2.677	54.75
atac_L35091	MID	0.65	-3.546	-0.693	-2.22	63.857
atac_L35118	MID	-0.902	-3.749	-0.988	-1.56	64
atac_L35247	MID	0.672	-1.271	-0.456	-2.962	65.5
atac_L35317	MID	0.432	1.31	2.379	-2.147	79
atac_L35467	MID	-0.869	-3.906	-0.847	-2.78	60
atac_L35478	MID	1.438	-0.317	-0.217	-2.216	33
atac_L35501	MID	-1.191	-2.425	-1.15	-3.19	30
atac_L35553	MID	0.505	-0.607	0.444	-2.531	57.917
atac_L35640	MID	1.231	-4.742	-1.285	-2.589	69.333
atac_L35723	MID	1.126	-4.108	-2.714	-2.398	78.286
atac_L35956	MID	-0.863	-0.643	-1.792	-2.499	53.5
atac_L36088	MID	1.907	-0.597	0.577	-2.067	68.775
atac_L36290	MID	-0.64	-5.689	-4.056	-2.914	78
atac_L36435	MID	1.13	-0.662	0.818	-2.335	69
atac_L36437	MID	2.575	-3.827	-4.795	-1.973	43.833
atac_L36623	MID	1.301	-1.306	-1.742	-2.699	69.75
atac_L36624	MID	1.307	-1.428	-0.583	-2.469	63.667
atac_L37048	MID	0.984	0.161	0.551	-2.167	65.75
atac_L37118	MID	0	0.852	0.361	-1.674	36.75
atac_L37131	MID	0.979	-7.004	-4.821	-2.752	72
atac_L37337	MID	1.177	2.063	1.257	-2.121	36.333
atac_L37362	MID	3.469	-1.072	-1.709	-2.964	23.304
atac_L37449	MID	-0.519	-4.369	0.912	-2.896	63
atac_L37612	MID	-0.644	NA	0.603	-2.941	69.625
atac_L37636	MID	1.037	0.775	0.71	-1.829	45.333
atac_L37741	MID	1.183	0.007	0.632	-2.457	64.333
atac_L37792	MID	0.82	-0.892	-1.409	-2.761	75
atac_L37933	MID	-0.772	-5.288	-2.678	-2.641	79.667
atac_L38034	MID	1.485	-4.993	-2.264	-2.967	66
atac_L38133	MID	2.229	2.689	0.742	-2.614	31.589
atac_L38147	MID	0	-1.384	-0.748	-2.35	76
atac_L38265	MID	1.166	3.895	2.271	-3.082	30.9
atac_L38387	MID	0.543	-0.058	-2.465	-2.564	77.75
atac_L38677	MID	0.169	-4.468	-1.345	-2.378	78
atac_L39014	MID	1.189	-2.085	-1.598	-2.916	76.25
atac_L39204	MID	-0.34	-1.798	-1.176	-2.717	76.5
atac_L39277	MID	0.98	-1.887	-0.875	-2.759	77
atac_L39358	MID	0.811	-5.726	-1.886	-2.814	77.333
atac_L39747	MID	-0.979	-5.347	-1.46	-2.799	72.75
atac_L39816	MID	1.18	1.47	2.153	-2.482	31.917
atac_L39979	MID	-0.773	-0.067	-2.1	-2.632	62.5
atac_L39986	MID	0.931	1.675	1.345	-1.454	70.613
atac_L39991	MID	-0.651	-1.09	-0.393	-2.725	78.75
atac_L40167	MID	0.526	-3.394	-0.743	-3.025	79.5
atac_L40192	MID	1.145	-1.129	-0.234	-2.984	47.5
atac_L40460	MID	-0.878	-2.054	-2.59	-2.498	78
atac_L40557	MID	-0.18	0.31	0.08	-2.202	56.5
atac_L40745	MID	0.522	0.689	1.899	-2.148	33.833
atac_P00031	MID	1.157	1.104	-0.196	-2.552	26.9
atac_P00132	MID	-0.685	-0.706	-0.472	-2.123	66.625
atac_P00189	MID	1.039	-3.566	-3.149	-2.598	72
atac_P00288	MID	3.001	0.829	0.187	-2.654	43.5
atac_P00357	MID	1.617	0.424	0.986	-1.539	20.625
atac_P00690	MID	-0.595	-4.593	-3.62	-2.458	74.833
atac_P00702	MID	-1.062	-5.559	-1.661	-2.789	73
atac_P00755	MID	-0.235	-4.091	-0.825	-2.538	76.5
atac_P01500	MID	1.093	-4.841	-3.024	-2.25	79.125
atac_P01864	MID	0.902	0.826	1.343	-2.654	79.25
atac_P02069	MID	-0.494	0.7	0.793	-2.55	52
atac_P02395	MID	0.26	-0.19	0.17	-2.66	71
atac_P02859	MID	1.323	-0.79	-0.243	-2.139	46.667
atac_P03189	MID	0.493	1.058	0.441	-2.662	59
atac_P03469	MID	1.743	0.178	0.48	-2.11	65.152
atac_P03765	MID	-1.82	-5.416	-2.501	-2.685	65.333
atac_P03839	MID	-0.46	-4.57	-3.654	-2.662	77.5
atac_P03891	MID	-0.513	-3.24	-0.931	-2.185	63
atac_P03966	MID	2.253	-2.518	-2.724	-1.967	38.75
atac_P04041	MID	-1.36	-1.567	-0.176	-2.358	65
atac_P04051	MID	2.297	0.388	-0.245	-2.083	66.175
atac_P04366	MID	0.736	-1.262	-2.656	-2.64	40
atac_P04374	MID	-0.328	-0.423	-0.146	-2.315	27.125
atac_P04586	MID	2.53	0.025	0.426	-2.421	62.525
atac_P04646	MID	1.221	0.28	-0.342	-2.463	66.5
atac_P04854	MID	1.446	-2.018	-0.218	-2.745	78.667
atac_P04877	MID	1.967	-1.475	-1.301	-2.316	31.5
atac_P04885	MID	-0.329	0.631	2.044	-2.522	67.917
atac_P05238	MID	0.791	-0.998	-0.957	-2.524	63
atac_P05328	MID	-0.44	-0.248	-2.306	-2.97	71.625
atac_P05470	MID	1.111	-1.449	-1.767	-2.474	51.75
atac_P05597	MID	1.583	0.203	-1.485	-2.628	79.5
atac_P05879	MID	1.705	-1.098	-0.568	-2.581	71
atac_P05919	MID	0.078	-2.372	-3.699	-2.654	75
atac_P05977	MID	-1.107	-3.974	-2.468	-2.197	69
atac_P05991	MID	0.769	-0.333	-1.233	-2.97	54.5
atac_P06197	MID	2.547	1.477	1.077	-2.093	60.444
atac_P06369	MID	1.069	-4.411	-1.459	-2.676	76
atac_P06538	MID	1.422	0.505	-0.263	-1.679	63.25
atac_P07169	MID	1.865	1.157	0.082	-2.869	60.5
atac_L00039	HIGH	1.327	-4.806	-2.452	-2.463	100
atac_L00077	HIGH	0.53	-1.826	0.083	-3.056	92
atac_L00140	HIGH	0.958	0.586	0.691	-2.525	95
atac_L00150	HIGH	-0.732	-3.794	-1.93	-2.91	81
atac_L00174	HIGH	0.393	-3.51	-2.045	-3.005	94.792
atac_L00181	HIGH	-0.528	-2.721	-1.189	-2.657	100
atac_L00182	HIGH	-0.312	-2.206	-2.177	-2.599	100
atac_L00186	HIGH	0.48	-5.386	-2.802	-2.274	93
atac_L00187	HIGH	1.004	-3.304	-1.139	-2.599	87.3
atac_L00198	HIGH	1.628	-1.596	0.065	-2.813	96.5
atac_L00200	HIGH	1.498	0.384	1.513	-2.599	96.125
atac_L00203	HIGH	0	-1.39	-0.248	-2.852	91.25
atac_L00204	HIGH	0.638	-5.368	-1.356	-2.91	97.5
atac_L00206	HIGH	0.528	-2.53	-0.609	-2.747	91.75
atac_L00210	HIGH	-0.093	-6.062	-3.645	-2.871	98.333
atac_L00211	HIGH	0.17	-5.268	-5.237	-2.696	88.25
atac_L00212	HIGH	1.244	-2.133	-3.265	-2.732	100
atac_L00217	HIGH	-0.329	1.283	-0.852	-1.896	80
atac_L00247	HIGH	-0.503	-4.363	-0.454	-3.006	94.875
atac_L00259	HIGH	1.398	-0.837	1.479	-2.853	95.375
atac_L00307	HIGH	-0.877	-7.511	-2.383	-2.683	89
atac_L00316	HIGH	-0.492	-2.886	0.89	-2.955	97.444
atac_L00352	HIGH	-0.636	-1.145	-0.452	-2.301	97.562
atac_L00354	HIGH	1.132	-4.822	-2.555	-2.798	95
atac_L00361	HIGH	-0.86	-4.703	-2.174	-2.774	89.667
[truncated: 3,078 more rows]

## Sheet: Fig4F_gamete_hist
k4me1_oocyte	k4me1_enh	0.172	0.175	0.176	0.178	0.176	0.175	0.172	0.166	0.161	0.158	0.157	0.153	0.15	0.145	0.144	0.14	0.142	0.144	0.144	0.143	0.14	0.138	0.138	0.135	0.133	0.133	0.136	0.138	0.139	0.141	0.144	0.146	0.149	0.152	0.155	0.159	0.163	0.166	0.169	0.172	0.177	0.185	0.197	0.211	0.23	0.259	0.293	0.326
[truncated: 7 more rows]
[truncated: 52 more columns]

[truncated: 25 more sheets: Fig5A,S7C_enh_dist, Fig5B-1_atac_time, Fig5B-2_hist_time, Fig5C_kinetics, Fig5G_qpcr, FigS1AB_pca, FigS1C_pca_load, FigS1E_pca_load, FigS3C_pca, FigS3D_k4_pca, FigS3E_k4_pca, Fig5G_arhgap18, FigS6C_motif, FigS6D_tfchip, FigS6E_tobias, FigS6F_homer, FigS6GH_cpg, FigS6I_gamete_meth, FigS7B_prox_boxplots, FigS7D_gene_dist …]
